# Supplementary material for: Mixed waste contamination selects for a mobile genetic element population enriched in multiple heavy metal resistance genes
Source: ISME Commun. 2024 May 9;4(1):ycae064. doi: 10.1093/ismeco/ycae064 (PMC11128244; doi:10.1093/ismeco/ycae064)
Supplement: Table_S6_Circular_Element_Assembly_Characteristics_ycae064 [file table_s6_circular_element_assembly_characteristics_ycae064.xlsx]

## Sheet: Sheet1
MGE ID	Assembly length (bp)	GC (%)	Origin Sample Type	U Level (H>=0.126 uM)	Category	Predicted Host
AA_WF_A-C-Q_10	41607	63.89	Groundwater	H	Viral genome	Proteobacteria
AA_WF_A-C-Q_11	32405	65.3	Groundwater	H	Unclassified MGE	Proteobacteria
AA_WF_A-C-Q_14	23128	61.53	Groundwater	H	Unclassified MGE	unclassified Bacteria
AA_WF_A-C-Q_16	16363	66.8	Groundwater	H	Unclassified MGE	Proteobacteria
AA_WF_A-C-Q_17	15716	57.6	Groundwater	H	Cryptic circular element	Proteobacteria
AA_WF_A-C-Q_18	15345	66.91	Groundwater	H	Unclassified MGE	Actinobacteria
AA_WF_A-C-Q_19	12178	41.37	Groundwater	H	Unclassified MGE	unclassified Bacteria
AA_WF_A-C-Q_2	106266	62.48	Groundwater	H	Plasmid	Proteobacteria
AA_WF_A-C-Q_21	9078	63.43	Groundwater	H	Cryptic circular element	Proteobacteria
AA_WF_A-C-Q_22	7162	66.88	Groundwater	H	Cryptic circular element	Actinobacteria
AA_WF_A-C-Q_23	6591	52.33	Groundwater	H	Unclassified MGE	Eukaryota
AA_WF_A-C-Q_24	5872	56.42	Groundwater	H	Cryptic circular element	Chloroflexi
AA_WF_A-C-Q_25	5738	52.51	Groundwater	H	Unclassified MGE	Eukaryota
AA_WF_A-C-Q_28	3476	51.47	Groundwater	H	Cryptic circular element	undetermined
AA_WF_A-C-Q_3	63980	37.78	Groundwater	H	Viral genome	Proteobacteria
AA_WF_A-C-Q_33	1535	54.14	Groundwater	H	Unclassified MGE	Firmicutes
AA_WF_A-C-Q_34	1364	39	Groundwater	H	Cryptic circular element	undetermined
AA_WF_A-C-Q_35	1304	68.94	Groundwater	H	Cryptic circular element	undetermined
AA_WF_A-C-Q_36	1279	54.34	Groundwater	H	Cryptic circular element	Acidobacteria
AA_WF_A-C-Q_37	1077	49.12	Groundwater	H	Cryptic circular element	undetermined
AA_WF_A-C-Q_38	1054	43.26	Groundwater	H	Cryptic circular element	unclassified Bacteria
AA_WF_A-C-Q_4	54952	60.66	Groundwater	H	Unclassified MGE	unclassified Bacteria
AA_WF_A-C-Q_6	47628	46.99	Groundwater	H	Viral genome	Verrucomicrobia
AA_WF_A-C-Q_7	47080	66.16	Groundwater	H	Unclassified MGE	unclassified Bacteria
AA_WF_A-C-Q_8	44899	54.37	Groundwater	H	Viral genome	Candidatus Adlerbacteria
AA_WF_A-C-Q_9	41833	53.71	Groundwater	H	Viral genome	Proteobacteria
AA_WF_B-O_10	5032	42.35	Groundwater	H	Plasmid	Proteobacteria
AA_WF_B-O_11	4646	41.05	Groundwater	H	Unclassified MGE	Proteobacteria
AA_WF_B-O_12	4543	57.38	Groundwater	H	Unclassified MGE	Proteobacteria
AA_WF_B-O_13	3777	64.36	Groundwater	H	Unclassified MGE	Proteobacteria
AA_WF_B-O_2	25634	64.96	Groundwater	H	Plasmid	Actinobacteria
AA_WF_B-O_4	15067	67.05	Groundwater	H	Unclassified MGE	Actinobacteria
AA_WF_B-O_5	14911	36.49	Groundwater	H	Plasmid	Proteobacteria
AA_WF_B-O_6	10143	61.59	Groundwater	H	Unclassified MGE	Proteobacteria
AA_WF_B-O_7	7456	34.51	Groundwater	H	Plasmid	Proteobacteria
AA_WF_B-O_8	5864	35.95	Groundwater	H	Plasmid	Proteobacteria
AA_WF_B-O_9	5635	57.04	Groundwater	H	Cryptic circular element	Eukaryota
AA_WF_D-U_1	235180	58.78	Groundwater	H	Unclassified MGE	Proteobacteria
AA_WF_D-U_11	2797	49.77	Groundwater	H	Unclassified MGE	unclassified Bacteria
AA_WF_D-U_12	2420	24.17	Groundwater	H	Cryptic circular element	undetermined
AA_WF_D-U_16	1424	63.27	Groundwater	H	Cryptic circular element	unclassified Bacteria
AA_WF_D-U_2	102366	62.26	Groundwater	H	Plasmid	Proteobacteria
AA_WF_D-U_3	63097	62.83	Groundwater	H	Viral genome	Proteobacteria
AA_WF_D-U_4	47982	64.32	Groundwater	H	Unclassified MGE	Proteobacteria
AA_WF_D-U_6	22660	60.19	Groundwater	H	Plasmid	Proteobacteria
AA_WF_D-U_7	20002	63.64	Groundwater	H	Unclassified MGE	Actinobacteria
AA_WF_E-F-T_12	3702	60.99	Groundwater	H	Unclassified MGE	Proteobacteria
AA_WF_E-F-T_14	3129	63.98	Groundwater	H	Cryptic circular element	Planctomycetes
AA_WF_E-F-T_15	3014	44.86	Groundwater	H	Cryptic circular element	Bacteroidetes
AA_WF_E-F-T_19	2017	62.32	Groundwater	H	Cryptic circular element	undetermined
AA_WF_E-F-T_2	73011	45.24	Groundwater	H	Unclassified MGE	unclassified Bacteria
AA_WF_E-F-T_21	1548	48.97	Groundwater	H	Cryptic circular element	Proteobacteria
AA_WF_E-F-T_22	1533	62.36	Groundwater	H	Unclassified MGE	undetermined
AA_WF_E-F-T_23	1295	60.93	Groundwater	H	Plasmid	Proteobacteria
AA_WF_E-F-T_3	71662	60.35	Groundwater	H	Unclassified MGE	Proteobacteria
AA_WF_E-F-T_5	43456	62.82	Groundwater	H	Viral genome	Proteobacteria
AA_WF_E-F-T_8	5135	57.33	Groundwater	H	Cryptic circular element	Proteobacteria
AA_WF_G-H-W_1	451927	48.6	Groundwater	H	Viral genome	unclassified Bacteria
AA_WF_G-H-W_10	20380	58.97	Groundwater	H	Unclassified MGE	unclassified Bacteria
AA_WF_G-H-W_11	17012	64.62	Groundwater	H	Unclassified MGE	Actinobacteria
AA_WF_G-H-W_12	13729	62.57	Groundwater	H	Unclassified MGE	Proteobacteria
AA_WF_G-H-W_13	7282	61.26	Groundwater	H	Unclassified MGE	Acidobacteria
AA_WF_G-H-W_14	4726	46.91	Groundwater	H	Unclassified MGE	Cyanobacteria
AA_WF_G-H-W_16	4392	33.83	Groundwater	H	Unclassified MGE	Firmicutes
AA_WF_G-H-W_17	3872	35.82	Groundwater	H	Unclassified MGE	Firmicutes
AA_WF_G-H-W_19	3507	58	Groundwater	H	Cryptic circular element	Planctomycetes
AA_WF_G-H-W_2	208660	63.28	Groundwater	H	Unclassified MGE	Proteobacteria
AA_WF_G-H-W_20	3454	44.56	Groundwater	H	Cryptic circular element	unclassified Bacteria
AA_WF_G-H-W_21	3015	33	Groundwater	H	Unclassified MGE	Firmicutes
AA_WF_G-H-W_22	2918	61.89	Groundwater	H	Unclassified MGE	Chloroflexi
AA_WF_G-H-W_24	2471	53.5	Groundwater	H	Unclassified MGE	undetermined
AA_WF_G-H-W_25	2304	43.88	Groundwater	H	Cryptic circular element	Cyanobacteria
AA_WF_G-H-W_26	2279	37.56	Groundwater	H	Cryptic circular element	undetermined
AA_WF_G-H-W_27	2213	40.8	Groundwater	H	Cryptic circular element	Bacteroidetes
AA_WF_G-H-W_28	2172	43.92	Groundwater	H	Cryptic circular element	Cyanobacteria
AA_WF_G-H-W_3	96398	46.57	Groundwater	H	Unclassified MGE	unclassified Bacteria
AA_WF_G-H-W_30	1932	42.65	Groundwater	H	Cryptic circular element	undetermined
AA_WF_G-H-W_31	1630	44.17	Groundwater	H	Unclassified MGE	Firmicutes
AA_WF_G-H-W_32	1596	40.91	Groundwater	H	Cryptic circular element	Firmicutes
AA_WF_G-H-W_33	1455	36.01	Groundwater	H	Unclassified MGE	undetermined
AA_WF_G-H-W_34	1359	43.71	Groundwater	H	Cryptic circular element	undetermined
AA_WF_G-H-W_36	1126	63.14	Groundwater	H	Cryptic circular element	unclassified Bacteria
AA_WF_G-H-W_37	1096	61.04	Groundwater	H	Cryptic circular element	undetermined
AA_WF_G-H-W_38	1004	46.91	Groundwater	H	Cryptic circular element	undetermined
AA_WF_G-H-W_4	55317	68.77	Groundwater	H	Viral genome	Actinobacteria
AA_WF_G-H-W_5	40769	59.37	Groundwater	H	Viral genome	Proteobacteria
AA_WF_G-H-W_6	40169	36.95	Groundwater	H	Viral genome	Firmicutes
AA_WF_G-H-W_7	40028	67.14	Groundwater	H	Unclassified MGE	Proteobacteria
AA_WF_G-H-W_8	27116	26.22	Groundwater	H	Plasmid	Eukaryota
AA_WF_G-H-W_9	22445	65.82	Groundwater	H	Plasmid	Actinobacteria
AA_WF_I-V_1	2376484	62.4	Groundwater	L	Unclassified MGE	Proteobacteria
AA_WF_I-V_10	61535	60.42	Groundwater	L	Unclassified MGE	Proteobacteria
AA_WF_I-V_11	50197	61.86	Groundwater	L	Plasmid	Proteobacteria
AA_WF_I-V_12	42425	60.31	Groundwater	L	Viral genome	Proteobacteria
AA_WF_I-V_13	42097	57.09	Groundwater	L	Viral genome	Proteobacteria
AA_WF_I-V_14	41068	49.38	Groundwater	L	Unclassified MGE	Bacteroidetes
AA_WF_I-V_15	40611	59.92	Groundwater	L	Viral genome	Proteobacteria
AA_WF_I-V_16	39368	67.17	Groundwater	L	Unclassified MGE	unclassified Bacteria
AA_WF_I-V_17	39029	54.77	Groundwater	L	Viral genome	Proteobacteria
AA_WF_I-V_19	36562	63	Groundwater	L	Unclassified MGE	unclassified Bacteria
AA_WF_I-V_2	677327	61.64	Groundwater	L	Unclassified MGE	Proteobacteria
AA_WF_I-V_20	32634	61.41	Groundwater	L	Plasmid	Proteobacteria
AA_WF_I-V_21	25389	61.77	Groundwater	L	Unclassified MGE	Proteobacteria
AA_WF_I-V_22	20966	59.09	Groundwater	L	Unclassified MGE	Proteobacteria
AA_WF_I-V_23	18425	52.98	Groundwater	L	Unclassified MGE	Proteobacteria
AA_WF_I-V_24	16446	57.27	Groundwater	L	Unclassified MGE	Proteobacteria
AA_WF_I-V_27	11268	56.4	Groundwater	L	Unclassified MGE	Proteobacteria
AA_WF_I-V_28	8302	57.65	Groundwater	L	Viral genome	Actinobacteria
AA_WF_I-V_29	6412	56.5	Groundwater	L	Unclassified MGE	Proteobacteria
AA_WF_I-V_3	264921	61.38	Groundwater	L	Plasmid	Proteobacteria
AA_WF_I-V_30	5642	52.38	Groundwater	L	Unclassified MGE	Proteobacteria
AA_WF_I-V_32	5459	49.37	Groundwater	L	Unclassified MGE	Eukaryota
AA_WF_I-V_33	4967	51.26	Groundwater	L	Unclassified MGE	Proteobacteria
AA_WF_I-V_34	4778	66.81	Groundwater	L	Unclassified MGE	Actinobacteria
AA_WF_I-V_35	3561	57.99	Groundwater	L	Unclassified MGE	Proteobacteria
AA_WF_I-V_36	3466	26	Groundwater	L	Cryptic circular element	unclassified Bacteria
AA_WF_I-V_37	3459	50.13	Groundwater	L	Cryptic circular element	undetermined
AA_WF_I-V_38	3281	60.74	Groundwater	L	Cryptic circular element	Proteobacteria
AA_WF_I-V_39	2907	66.05	Groundwater	L	Cryptic circular element	undetermined
AA_WF_I-V_4	188038	62.79	Groundwater	L	Plasmid	Proteobacteria
AA_WF_I-V_40	2646	69.43	Groundwater	L	Cryptic circular element	Actinobacteria
AA_WF_I-V_41	2613	54.42	Groundwater	L	Cryptic circular element	undetermined
AA_WF_I-V_43	2300	51	Groundwater	L	Cryptic circular element	undetermined
AA_WF_I-V_46	2056	50.78	Groundwater	L	Cryptic circular element	undetermined
AA_WF_I-V_47	1977	33.89	Groundwater	L	Cryptic circular element	undetermined
AA_WF_I-V_48	1874	66.38	Groundwater	L	Unclassified MGE	unclassified Bacteria
AA_WF_I-V_49	1596	45.49	Groundwater	L	Cryptic circular element	undetermined
AA_WF_I-V_5	180015	60.78	Groundwater	L	Unclassified MGE	Proteobacteria
AA_WF_I-V_50	1531	55.45	Groundwater	L	Cryptic circular element	undetermined
AA_WF_I-V_51	1446	57.19	Groundwater	L	Cryptic circular element	undetermined
AA_WF_I-V_53	1276	55.64	Groundwater	L	Cryptic circular element	undetermined
AA_WF_I-V_6	102088	57.56	Groundwater	L	Unclassified MGE	Proteobacteria
AA_WF_I-V_7	82933	63.92	Groundwater	L	Plasmid	Proteobacteria
AA_WF_I-V_8	81467	61.6	Groundwater	L	Unclassified MGE	Proteobacteria
AA_WF_I-V_9	73660	53.04	Groundwater	L	Unclassified MGE	Proteobacteria
AA_WF_J-M-R_1	75043	45.36	Groundwater	L	Unclassified MGE	Proteobacteria
AA_WF_J-M-R_10	14106	61.33	Groundwater	L	Unclassified MGE	Proteobacteria
AA_WF_J-M-R_11	11013	44.99	Groundwater	L	Unclassified MGE	Deinococcus-Thermus
AA_WF_J-M-R_12	8132	67.27	Groundwater	L	Unclassified MGE	unclassified Bacteria
AA_WF_J-M-R_13	8075	35.74	Groundwater	L	Cryptic circular element	undetermined
AA_WF_J-M-R_14	7296	39.73	Groundwater	L	Cryptic circular element	unclassified Bacteria
AA_WF_J-M-R_16	6064	55	Groundwater	L	Unclassified MGE	Proteobacteria
AA_WF_J-M-R_17	5018	43.2	Groundwater	L	Unclassified MGE	unclassified Bacteria
AA_WF_J-M-R_18	4983	55.59	Groundwater	L	Unclassified MGE	Eukaryota
AA_WF_J-M-R_19	4907	54.15	Groundwater	L	Cryptic circular element	Proteobacteria
AA_WF_J-M-R_2	46673	48.4	Groundwater	L	Viral genome	Firmicutes
AA_WF_J-M-R_20	4698	53.83	Groundwater	L	Cryptic circular element	unclassified Bacteria
AA_WF_J-M-R_21	4048	46.49	Groundwater	L	Unclassified MGE	unclassified Bacteria
AA_WF_J-M-R_22	3833	46.54	Groundwater	L	Unclassified MGE	unclassified Bacteria
AA_WF_J-M-R_23	3747	53.08	Groundwater	L	Cryptic circular element	undetermined
AA_WF_J-M-R_24	3603	44.63	Groundwater	L	Cryptic circular element	unclassified Bacteria
AA_WF_J-M-R_25	3524	64.53	Groundwater	L	Cryptic circular element	unclassified Bacteria
AA_WF_J-M-R_26	3504	50.37	Groundwater	L	Unclassified MGE	Proteobacteria
AA_WF_J-M-R_27	3460	33.38	Groundwater	L	Cryptic circular element	Crenarchaeota
AA_WF_J-M-R_28	3332	44.48	Groundwater	L	Cryptic circular element	Proteobacteria
AA_WF_J-M-R_29	3314	37.72	Groundwater	L	Unclassified MGE	unclassified Bacteria
AA_WF_J-M-R_3	41909	68.31	Groundwater	L	Unclassified MGE	unclassified Bacteria
AA_WF_J-M-R_30	3157	41.15	Groundwater	L	Cryptic circular element	unclassified Bacteria
AA_WF_J-M-R_31	3039	47.65	Groundwater	L	Cryptic circular element	Eukaryota
AA_WF_J-M-R_32	2985	46.53	Groundwater	L	Cryptic circular element	Proteobacteria
AA_WF_J-M-R_33	2984	36.9	Groundwater	L	Unclassified MGE	unclassified Bacteria
AA_WF_J-M-R_34	2973	52.57	Groundwater	L	Cryptic circular element	Acidobacteria
AA_WF_J-M-R_35	2704	35.65	Groundwater	L	Cryptic circular element	Firmicutes
AA_WF_J-M-R_36	2605	69.14	Groundwater	L	Unclassified MGE	Chloroflexi
AA_WF_J-M-R_37	2456	59.81	Groundwater	L	Cryptic circular element	unclassified Bacteria
AA_WF_J-M-R_38	2404	47.25	Groundwater	L	Cryptic circular element	Proteobacteria
AA_WF_J-M-R_39	2367	60.25	Groundwater	L	Cryptic circular element	undetermined
AA_WF_J-M-R_4	38084	42.9	Groundwater	L	Viral genome	Candidatus Magasanikbacteria
AA_WF_J-M-R_40	2295	58.74	Groundwater	L	Cryptic circular element	undetermined
AA_WF_J-M-R_41	2289	59.37	Groundwater	L	Cryptic circular element	undetermined
AA_WF_J-M-R_42	2217	53.63	Groundwater	L	Cryptic circular element	undetermined
AA_WF_J-M-R_43	2192	44.07	Groundwater	L	Cryptic circular element	undetermined
AA_WF_J-M-R_45	2078	58.52	Groundwater	L	Cryptic circular element	undetermined
AA_WF_J-M-R_46	2077	65.53	Groundwater	L	Cryptic circular element	Actinobacteria
AA_WF_J-M-R_47	2046	17.69	Groundwater	L	Cryptic circular element	undetermined
AA_WF_J-M-R_48	1977	56.55	Groundwater	L	Unclassified MGE	undetermined
AA_WF_J-M-R_49	1947	56.03	Groundwater	L	Unclassified MGE	Proteobacteria
AA_WF_J-M-R_5	29605	65.81	Groundwater	L	Unclassified MGE	Proteobacteria
AA_WF_J-M-R_50	1928	41.08	Groundwater	L	Cryptic circular element	Proteobacteria
AA_WF_J-M-R_51	1836	48.58	Groundwater	L	Cryptic circular element	undetermined
AA_WF_J-M-R_52	1828	33.21	Groundwater	L	Cryptic circular element	undetermined
AA_WF_J-M-R_53	1806	45.74	Groundwater	L	Unclassified MGE	Proteobacteria
AA_WF_J-M-R_54	1753	54.02	Groundwater	L	Unclassified MGE	unclassified Bacteria
AA_WF_J-M-R_55	1738	56.04	Groundwater	L	Cryptic circular element	Chloroflexi
AA_WF_J-M-R_56	1671	52.3	Groundwater	L	Cryptic circular element	undetermined
AA_WF_J-M-R_57	1623	54.1	Groundwater	L	Cryptic circular element	undetermined
AA_WF_J-M-R_58	1613	48.3	Groundwater	L	Unclassified MGE	Proteobacteria
AA_WF_J-M-R_59	1248	65.3	Groundwater	L	Cryptic circular element	undetermined
AA_WF_J-M-R_60	1235	51.34	Groundwater	L	Cryptic circular element	undetermined
AA_WF_J-M-R_61	1206	46.35	Groundwater	L	Cryptic circular element	undetermined
AA_WF_J-M-R_63	1143	10.94	Groundwater	L	Cryptic circular element	undetermined
AA_WF_J-M-R_65	1125	50.93	Groundwater	L	Cryptic circular element	undetermined
AA_WF_J-M-R_66	1112	47.84	Groundwater	L	Unclassified MGE	undetermined
AA_WF_J-M-R_67	1095	46.3	Groundwater	L	Cryptic circular element	undetermined
AA_WF_J-M-R_68	1083	69.62	Groundwater	L	Cryptic circular element	Proteobacteria
AA_WF_J-M-R_69	1068	30.9	Groundwater	L	Unclassified MGE	Bacteroidetes
AA_WF_J-M-R_7	20560	45.77	Groundwater	L	Cryptic circular element	Firmicutes
AA_WF_J-M-R_70	1038	62.81	Groundwater	L	Cryptic circular element	undetermined
AA_WF_J-M-R_8	19666	50.98	Groundwater	L	Unclassified MGE	Firmicutes
AA_WF_J-M-R_9	15020	62.04	Groundwater	L	Unclassified MGE	unclassified Bacteria
AA_WF_K-L-S_1	52167	44.73	Groundwater	L	Viral genome	Chloroflexi
AA_WF_K-L-S_10	11372	57.13	Groundwater	L	Cryptic circular element	Proteobacteria
AA_WF_K-L-S_11	10893	63.82	Groundwater	L	Unclassified MGE	Proteobacteria
AA_WF_K-L-S_12	4343	38.61	Groundwater	L	Unclassified MGE	unclassified Bacteria
AA_WF_K-L-S_14	3589	57.43	Groundwater	L	Cryptic circular element	undetermined
AA_WF_K-L-S_15	3109	39.76	Groundwater	L	Cryptic circular element	unclassified Bacteria
AA_WF_K-L-S_16	3054	41.81	Groundwater	L	Cryptic circular element	Proteobacteria
AA_WF_K-L-S_17	2415	42.98	Groundwater	L	Unclassified MGE	unclassified Bacteria
AA_WF_K-L-S_18	2362	39.29	Groundwater	L	Cryptic circular element	unclassified Bacteria
AA_WF_K-L-S_19	2192	68.84	Groundwater	L	Cryptic circular element	undetermined
AA_WF_K-L-S_2	41602	53.35	Groundwater	L	Unclassified MGE	unclassified Bacteria
AA_WF_K-L-S_20	2166	50.09	Groundwater	L	Cryptic circular element	unclassified Bacteria
AA_WF_K-L-S_21	1884	70.65	Groundwater	L	Cryptic circular element	unclassified Bacteria
AA_WF_K-L-S_22	1638	56.78	Groundwater	L	Cryptic circular element	undetermined
AA_WF_K-L-S_23	1317	42.67	Groundwater	L	Cryptic circular element	undetermined
AA_WF_K-L-S_24	1305	54.1	Groundwater	L	Cryptic circular element	unclassified Bacteria
AA_WF_K-L-S_25	1251	46.28	Groundwater	L	Cryptic circular element	undetermined
AA_WF_K-L-S_26	1236	54.29	Groundwater	L	Cryptic circular element	undetermined
AA_WF_K-L-S_27	1218	51.07	Groundwater	L	Cryptic circular element	undetermined
AA_WF_K-L-S_28	1174	56.05	Groundwater	L	Cryptic circular element	Proteobacteria
AA_WF_K-L-S_29	1142	16.73	Groundwater	L	Cryptic circular element	undetermined
AA_WF_K-L-S_3	40040	46.76	Groundwater	L	Viral genome	Acidobacteria
AA_WF_K-L-S_30	1125	37.87	Groundwater	L	Cryptic circular element	undetermined
AA_WF_K-L-S_31	1101	50.23	Groundwater	L	Cryptic circular element	undetermined
AA_WF_K-L-S_32	1071	42.76	Groundwater	L	Cryptic circular element	undetermined
AA_WF_K-L-S_33	1058	41.12	Groundwater	L	Unclassified MGE	Firmicutes
AA_WF_K-L-S_4	37514	33.1	Groundwater	L	Unclassified MGE	unclassified Bacteria
AA_WF_K-L-S_5	23483	58.16	Groundwater	L	Unclassified MGE	unclassified Bacteria
AA_WF_K-L-S_8	15520	63.83	Groundwater	L	Unclassified MGE	unclassified Bacteria
D16-4701_1	4234	60.75	Sediment	L	Cryptic circular element	undetermined
D16-4701_10	1096	60.13	Sediment	L	Cryptic circular element	unclassified Bacteria
D16-4701_11	1073	65.8	Sediment	L	Cryptic circular element	undetermined
D16-4701_2	2726	57.89	Sediment	L	Cryptic circular element	undetermined
D16-4701_3	2662	63.6	Sediment	L	Cryptic circular element	undetermined
D16-4701_4	2657	58.64	Sediment	L	Cryptic circular element	undetermined
D16-4701_5	2457	48.23	Sediment	L	Cryptic circular element	undetermined
D16-4701_6	2103	45.6	Sediment	L	Cryptic circular element	unclassified Bacteria
D16-4701_7	2021	49.28	Sediment	L	Cryptic circular element	unclassified Bacteria
D16-4701_8	1995	61.65	Sediment	L	Cryptic circular element	undetermined
D16-4701_9	1394	68.22	Sediment	L	Cryptic circular element	Actinobacteria
D16-4702_1	58285	51.29	Sediment	L	Unclassified MGE	unclassified Bacteria
D16-4702_11	2845	64.32	Sediment	L	Cryptic circular element	unclassified Bacteria
D16-4702_12	2756	35.09	Sediment	L	Cryptic circular element	Thaumarchaeota
D16-4702_14	2704	51.55	Sediment	L	Cryptic circular element	undetermined
D16-4702_15	2448	63.6	Sediment	L	Cryptic circular element	Proteobacteria
D16-4702_16	2316	56.39	Sediment	L	Cryptic circular element	undetermined
D16-4702_17	2249	59.58	Sediment	L	Cryptic circular element	undetermined
D16-4702_18	2100	61.9	Sediment	L	Cryptic circular element	undetermined
D16-4702_19	1928	62.5	Sediment	L	Unclassified MGE	Proteobacteria
D16-4702_21	1565	37.38	Sediment	L	Cryptic circular element	Firmicutes
D16-4702_23	1465	57.54	Sediment	L	Cryptic circular element	undetermined
D16-4702_24	1431	57.86	Sediment	L	Unclassified MGE	unclassified Bacteria
D16-4702_25	1398	57.73	Sediment	L	Cryptic circular element	Acidobacteria
D16-4702_27	1346	62.48	Sediment	L	Cryptic circular element	Proteobacteria
D16-4702_29	1287	61.23	Sediment	L	Cryptic circular element	undetermined
D16-4702_3	16243	66.42	Sediment	L	Unclassified MGE	unclassified Bacteria
D16-4702_30	1233	56.29	Sediment	L	Cryptic circular element	undetermined
D16-4702_31	1224	46.24	Sediment	L	Cryptic circular element	Proteobacteria
D16-4702_32	1197	54.72	Sediment	L	Cryptic circular element	undetermined
D16-4702_33	1177	53.19	Sediment	L	Cryptic circular element	undetermined
D16-4702_34	1175	68	Sediment	L	Cryptic circular element	unclassified Bacteria
D16-4702_35	1146	66.32	Sediment	L	Cryptic circular element	undetermined
D16-4702_36	1139	50.83	Sediment	L	Cryptic circular element	undetermined
D16-4702_37	1059	51.75	Sediment	L	Cryptic circular element	undetermined
D16-4702_38	1026	55.95	Sediment	L	Cryptic circular element	undetermined
D16-4702_4	12132	60.76	Sediment	L	Cryptic circular element	Cyanobacteria
D16-4702_5	3976	58.95	Sediment	L	Cryptic circular element	Proteobacteria
D16-4702_6	3494	57.99	Sediment	L	Cryptic circular element	unclassified Bacteria
D16-4702_8	3248	54.93	Sediment	L	Unclassified MGE	unclassified Bacteria
D16-4703_10	2886	59.74	Sediment	L	Cryptic circular element	Acidobacteria
D16-4703_11	2744	52.33	Sediment	L	Cryptic circular element	undetermined
D16-4703_12	2712	58.22	Sediment	L	Cryptic circular element	undetermined
D16-4703_13	2676	56.95	Sediment	L	Cryptic circular element	undetermined
D16-4703_15	2600	58.54	Sediment	L	Cryptic circular element	undetermined
D16-4703_16	2553	59.15	Sediment	L	Cryptic circular element	undetermined
D16-4703_17	2261	58.03	Sediment	L	Cryptic circular element	undetermined
D16-4703_18	1824	51.15	Sediment	L	Cryptic circular element	undetermined
D16-4703_19	1700	58.35	Sediment	L	Unclassified MGE	Chloroflexi
D16-4703_2	6821	51.69	Sediment	L	Plasmid	unclassified Bacteria
D16-4703_20	1687	70.95	Sediment	L	Unclassified MGE	Cyanobacteria
D16-4703_21	1318	64.8	Sediment	L	Cryptic circular element	undetermined
D16-4703_23	1186	60.54	Sediment	L	Cryptic circular element	undetermined
D16-4703_24	1021	59.35	Sediment	L	Cryptic circular element	undetermined
D16-4703_3	4383	56.38	Sediment	L	Unclassified MGE	unclassified Bacteria
D16-4703_4	3437	54.15	Sediment	L	Cryptic circular element	undetermined
D16-4703_5	3407	48.61	Sediment	L	Cryptic circular element	Cyanobacteria
D16-4703_6	3162	65.65	Sediment	L	Unclassified MGE	undetermined
D16-4703_7	3161	47.17	Sediment	L	Cryptic circular element	undetermined
D16-4703_8	3109	44.97	Sediment	L	Cryptic circular element	undetermined
D16-4703_9	3030	66.04	Sediment	L	Unclassified MGE	Proteobacteria
D16-4704_1	7038	37.62	Sediment	L	Unclassified MGE	Actinobacteria
D16-4704_2	6222	53.76	Sediment	L	Plasmid	unclassified Bacteria
D16-4704_5	2251	56.37	Sediment	L	Cryptic circular element	undetermined
D16-4704_6	1150	59.3	Sediment	L	Cryptic circular element	undetermined
D16-4704_7	1116	63.44	Sediment	L	Cryptic circular element	undetermined
D16-4704_8	1022	39.04	Sediment	L	Cryptic circular element	undetermined
D16-4705_1	7038	37.64	Sediment	L	Unclassified MGE	Actinobacteria
D16-4705_11	2031	57.85	Sediment	L	Cryptic circular element	undetermined
D16-4705_12	2029	48.64	Sediment	L	Cryptic circular element	undetermined
D16-4705_14	1692	60.64	Sediment	L	Cryptic circular element	unclassified Bacteria
D16-4705_15	1522	59.92	Sediment	L	Cryptic circular element	undetermined
D16-4705_16	1359	38.63	Sediment	L	Cryptic circular element	undetermined
D16-4705_17	1265	59.84	Sediment	L	Unclassified MGE	undetermined
D16-4705_18	1229	58.42	Sediment	L	Cryptic circular element	unclassified Bacteria
D16-4705_19	1226	63.7	Sediment	L	Cryptic circular element	undetermined
D16-4705_2	4443	53.81	Sediment	L	Cryptic circular element	unclassified Bacteria
D16-4705_20	1187	58.89	Sediment	L	Cryptic circular element	unclassified Bacteria
D16-4705_3	3385	40.24	Sediment	L	Cryptic circular element	undetermined
D16-4705_4	3363	57.51	Sediment	L	Cryptic circular element	undetermined
D16-4705_5	3272	51.59	Sediment	L	Cryptic circular element	undetermined
D16-4705_9	2546	61.43	Sediment	L	Cryptic circular element	undetermined
D16-4706_1	7807	57.55	Sediment	L	Cryptic circular element	undetermined
D16-4706_10	2766	57.77	Sediment	L	Cryptic circular element	undetermined
D16-4706_11	2766	42.34	Sediment	L	Unclassified MGE	Proteobacteria
D16-4706_12	2679	51.66	Sediment	L	Cryptic circular element	undetermined
D16-4706_13	2665	52.16	Sediment	L	Cryptic circular element	undetermined
D16-4706_14	2658	59.52	Sediment	L	Cryptic circular element	undetermined
D16-4706_15	2600	58.5	Sediment	L	Cryptic circular element	undetermined
D16-4706_16	2575	57.36	Sediment	L	Cryptic circular element	Acidobacteria
D16-4706_17	2372	56.83	Sediment	L	Cryptic circular element	Actinobacteria
D16-4706_18	2287	42.59	Sediment	L	Cryptic circular element	undetermined
D16-4706_2	7248	66.36	Sediment	L	Cryptic circular element	Proteobacteria
D16-4706_21	2089	51.7	Sediment	L	Unclassified MGE	Proteobacteria
D16-4706_23	2032	57.19	Sediment	L	Unclassified MGE	unclassified Bacteria
D16-4706_24	1836	63.45	Sediment	L	Cryptic circular element	undetermined
D16-4706_25	1693	67.28	Sediment	L	Cryptic circular element	undetermined
D16-4706_27	1600	59.31	Sediment	L	Cryptic circular element	undetermined
D16-4706_28	1500	58.4	Sediment	L	Cryptic circular element	undetermined
D16-4706_29	1465	57.88	Sediment	L	Cryptic circular element	undetermined
D16-4706_3	5528	59.12	Sediment	L	Cryptic circular element	unclassified Bacteria
D16-4706_30	1455	63.44	Sediment	L	Cryptic circular element	undetermined
D16-4706_31	1355	55.72	Sediment	L	Cryptic circular element	undetermined
D16-4706_32	1280	62.73	Sediment	L	Unclassified MGE	undetermined
D16-4706_33	1187	53.66	Sediment	L	Cryptic circular element	unclassified Bacteria
D16-4706_34	1115	63.5	Sediment	L	Cryptic circular element	undetermined
D16-4706_36	1093	64.41	Sediment	L	Cryptic circular element	undetermined
D16-4706_4	4161	55.28	Sediment	L	Cryptic circular element	undetermined
D16-4706_5	4140	65.24	Sediment	L	Cryptic circular element	unclassified Bacteria
D16-4706_6	3547	55.34	Sediment	L	Cryptic circular element	unclassified Bacteria
D16-4706_7	3465	61.85	Sediment	L	Cryptic circular element	Acidobacteria
D16-4706_8	3220	61.27	Sediment	L	Cryptic circular element	unclassified Bacteria
D16-4706_9	2908	51.07	Sediment	L	Cryptic circular element	unclassified Bacteria
DP16D_2	9781	56.71	Groundwater	H	Unclassified MGE	Actinobacteria
DP16D_4	2676	45.81	Groundwater	H	Cryptic circular element	undetermined
DP16D_5	1568	50.26	Groundwater	H	Cryptic circular element	undetermined
DP16D_6	1329	61.17	Groundwater	H	Unclassified MGE	unclassified Bacteria
DP16D_7	1296	46.06	Groundwater	H	Cryptic circular element	undetermined
DP16D_8	1131	53.85	Groundwater	H	Cryptic circular element	undetermined
EB106_02_01_1	53906	59.25	Sediment	H	Viral genome	Proteobacteria
EB106_02_01_10	3550	59.77	Sediment	H	Cryptic circular element	undetermined
EB106_02_01_11	2898	53.45	Sediment	H	Cryptic circular element	undetermined
EB106_02_01_12	2735	60.69	Sediment	H	Unclassified MGE	Proteobacteria
EB106_02_01_13	2651	62.2	Sediment	H	Cryptic circular element	undetermined
EB106_02_01_14	2488	66.48	Sediment	H	Cryptic circular element	undetermined
EB106_02_01_15	2328	68.56	Sediment	H	Cryptic circular element	undetermined
EB106_02_01_16	1902	58.73	Sediment	H	Cryptic circular element	Proteobacteria
EB106_02_01_17	1859	54.22	Sediment	H	Cryptic circular element	undetermined
EB106_02_01_18	1428	64.08	Sediment	H	Cryptic circular element	undetermined
EB106_02_01_2	47104	62.57	Sediment	H	Viral genome	Armatimonadetes
EB106_02_01_20	1223	59.61	Sediment	H	Unclassified MGE	Cyanobacteria
EB106_02_01_3	46006	58.62	Sediment	H	Viral genome	Proteobacteria
EB106_02_01_4	39943	66.05	Sediment	H	Viral genome	Proteobacteria
EB106_02_01_5	39569	67.54	Sediment	H	Unclassified MGE	Proteobacteria
EB106_02_01_6	15194	67.36	Sediment	H	Unclassified MGE	unclassified Bacteria
EB106_02_01_7	14723	66.88	Sediment	H	Unclassified MGE	Proteobacteria
EB106_02_01_8	14039	67.84	Sediment	H	Unclassified MGE	Actinobacteria
EB106_02_01_9	6417	66.34	Sediment	H	Unclassified MGE	unclassified Bacteria
EB106_02_02_1	163648	64.37	Sediment	H	Unclassified MGE	Proteobacteria
EB106_02_02_10	50496	66.51	Sediment	H	Unclassified MGE	Proteobacteria
EB106_02_02_11	49968	57.36	Sediment	H	Unclassified MGE	Proteobacteria
EB106_02_02_13	46840	55.8	Sediment	H	Viral genome	Proteobacteria
EB106_02_02_14	46666	65.5	Sediment	H	Unclassified MGE	unclassified Bacteria
EB106_02_02_15	43396	57.82	Sediment	H	Viral genome	Chloroflexi
EB106_02_02_16	42886	52.19	Sediment	H	Viral genome	Proteobacteria
EB106_02_02_17	42108	61.74	Sediment	H	Viral genome	Proteobacteria
EB106_02_02_18	40856	61.81	Sediment	H	Unclassified MGE	unclassified Bacteria
EB106_02_02_19	40425	64.4	Sediment	H	Viral genome	Verrucomicrobia
EB106_02_02_2	95450	65.16	Sediment	H	Viral genome	Actinobacteria
EB106_02_02_20	39943	66.05	Sediment	H	Viral genome	Proteobacteria
EB106_02_02_21	38288	61.56	Sediment	H	Unclassified MGE	unclassified Bacteria
EB106_02_02_22	36738	54.13	Sediment	H	Unclassified MGE	Firmicutes
EB106_02_02_25	22291	63.54	Sediment	H	Unclassified MGE	Proteobacteria
EB106_02_02_26	21535	69.63	Sediment	H	Unclassified MGE	unclassified Bacteria
EB106_02_02_27	17297	64.96	Sediment	H	Unclassified MGE	undetermined
EB106_02_02_28	16061	61.59	Sediment	H	Cryptic circular element	undetermined
EB106_02_02_29	13400	61.38	Sediment	H	Cryptic circular element	unclassified Bacteria
EB106_02_02_3	57587	56.34	Sediment	H	Viral genome	Candidatus Sumerlaeota
EB106_02_02_30	13054	68.12	Sediment	H	Cryptic circular element	undetermined
EB106_02_02_31	11320	62.12	Sediment	H	Unclassified MGE	unclassified Bacteria
EB106_02_02_32	10580	47.99	Sediment	H	Unclassified MGE	Proteobacteria
EB106_02_02_34	8582	56.35	Sediment	H	Unclassified MGE	undetermined
EB106_02_02_35	7730	62.5	Sediment	H	Unclassified MGE	unclassified Bacteria
EB106_02_02_36	7683	67.23	Sediment	H	Cryptic circular element	unclassified Bacteria
EB106_02_02_37	7055	64.45	Sediment	H	Unclassified MGE	unclassified Bacteria
EB106_02_02_38	5179	53.81	Sediment	H	Unclassified MGE	undetermined
EB106_02_02_39	4866	57.42	Sediment	H	Cryptic circular element	unclassified Bacteria
EB106_02_02_4	54139	48.49	Sediment	H	Viral genome	Candidatus Saccharibacteria
EB106_02_02_40	4791	58.28	Sediment	H	Cryptic circular element	undetermined
EB106_02_02_41	4248	50.19	Sediment	H	Cryptic circular element	undetermined
EB106_02_02_42	3903	65.72	Sediment	H	Cryptic circular element	undetermined
EB106_02_02_43	3896	60.65	Sediment	H	Unclassified MGE	Proteobacteria
EB106_02_02_44	3619	53.55	Sediment	H	Cryptic circular element	undetermined
EB106_02_02_46	3188	37.61	Sediment	H	Cryptic circular element	Firmicutes
EB106_02_02_47	2909	50.05	Sediment	H	Cryptic circular element	undetermined
EB106_02_02_48	2893	59.49	Sediment	H	Unclassified MGE	unclassified Bacteria
EB106_02_02_5	54078	64.16	Sediment	H	Unclassified MGE	unclassified Bacteria
EB106_02_02_50	2434	62.33	Sediment	H	Cryptic circular element	Actinobacteria
EB106_02_02_52	2334	62.17	Sediment	H	Cryptic circular element	undetermined
EB106_02_02_53	2271	67.24	Sediment	H	Cryptic circular element	undetermined
EB106_02_02_54	2067	60.38	Sediment	H	Unclassified MGE	Cyanobacteria
EB106_02_02_55	2032	56.79	Sediment	H	Unclassified MGE	Proteobacteria
EB106_02_02_56	2023	69.15	Sediment	H	Cryptic circular element	undetermined
EB106_02_02_57	1985	63.83	Sediment	H	Unclassified MGE	Proteobacteria
EB106_02_02_58	1981	60.63	Sediment	H	Unclassified MGE	unclassified Bacteria
EB106_02_02_59	1892	65.8	Sediment	H	Cryptic circular element	unclassified Bacteria
EB106_02_02_60	1822	52.69	Sediment	H	Cryptic circular element	Proteobacteria
EB106_02_02_61	1818	54.51	Sediment	H	Cryptic circular element	Proteobacteria
EB106_02_02_63	1640	65.91	Sediment	H	Cryptic circular element	unclassified Bacteria
EB106_02_02_64	1623	62.42	Sediment	H	Cryptic circular element	Proteobacteria
EB106_02_02_65	1618	41.84	Sediment	H	Cryptic circular element	undetermined
EB106_02_02_66	1604	59.91	Sediment	H	Unclassified MGE	Proteobacteria
EB106_02_02_67	1576	59.64	Sediment	H	Unclassified MGE	unclassified Bacteria
EB106_02_02_68	1564	62.15	Sediment	H	Cryptic circular element	Firmicutes
EB106_02_02_69	1550	67.42	Sediment	H	Cryptic circular element	Actinobacteria
EB106_02_02_7	53615	64.91	Sediment	H	Viral genome	candidate division NC10
EB106_02_02_70	1520	65.53	Sediment	H	Cryptic circular element	undetermined
EB106_02_02_73	1369	69.17	Sediment	H	Cryptic circular element	unclassified Bacteria
EB106_02_02_74	1341	70.77	Sediment	H	Cryptic circular element	undetermined
EB106_02_02_75	1212	47.36	Sediment	H	Cryptic circular element	undetermined
EB106_02_02_76	1194	63.65	Sediment	H	Cryptic circular element	undetermined
EB106_02_02_77	1149	45	Sediment	H	Cryptic circular element	undetermined
EB106_02_02_78	1123	59.13	Sediment	H	Cryptic circular element	Planctomycetes
EB106_02_02_79	1120	64.55	Sediment	H	Cryptic circular element	undetermined
EB106_02_02_8	52536	42.96	Sediment	H	Unclassified MGE	unclassified Bacteria
EB106_02_02_80	1117	56.58	Sediment	H	Cryptic circular element	undetermined
EB106_02_02_81	1068	55.43	Sediment	H	Cryptic circular element	undetermined
EB106_02_02_82	1047	68.29	Sediment	H	Cryptic circular element	undetermined
EB106_02_02_83	1038	56.65	Sediment	H	Cryptic circular element	undetermined
EB106_02_02_84	1029	70.85	Sediment	H	Cryptic circular element	unclassified Archaea
EB106_02_02_85	1020	63.92	Sediment	H	Cryptic circular element	undetermined
EB106_02_02_86	1020	54.41	Sediment	H	Cryptic circular element	undetermined
EB106_02_02_9	50941	65.15	Sediment	H	Unclassified MGE	unclassified Bacteria
EB106_02_03_1	181862	60.54	Sediment	H	Unclassified MGE	Proteobacteria
EB106_02_03_10	45489	64.61	Sediment	H	Viral genome	Proteobacteria
EB106_02_03_11	43398	57.1	Sediment	H	Viral genome	Chloroflexi
EB106_02_03_12	36742	69.5	Sediment	H	Viral genome	Chloroflexi
EB106_02_03_13	35951	67.83	Sediment	H	Unclassified MGE	unclassified Bacteria
EB106_02_03_14	31083	61.97	Sediment	H	Unclassified MGE	Proteobacteria
EB106_02_03_15	25830	61.45	Sediment	H	Unclassified MGE	Proteobacteria
EB106_02_03_16	24666	67.15	Sediment	H	Unclassified MGE	unclassified Bacteria
EB106_02_03_17	19778	59.74	Sediment	H	Unclassified MGE	Proteobacteria
EB106_02_03_18	15209	60.14	Sediment	H	Unclassified MGE	Cyanobacteria
EB106_02_03_19	10020	62.48	Sediment	H	Unclassified MGE	unclassified Bacteria
EB106_02_03_2	133118	62.42	Sediment	H	Unclassified MGE	Proteobacteria
EB106_02_03_20	6222	61.27	Sediment	H	Cryptic circular element	Proteobacteria
EB106_02_03_21	3740	48.88	Sediment	H	Cryptic circular element	undetermined
EB106_02_03_22	3548	54.34	Sediment	H	Cryptic circular element	unclassified Bacteria
EB106_02_03_23	2606	49.92	Sediment	H	Cryptic circular element	undetermined
EB106_02_03_24	2327	62.44	Sediment	H	Cryptic circular element	unclassified Bacteria
EB106_02_03_25	2105	48.08	Sediment	H	Cryptic circular element	undetermined
EB106_02_03_26	1682	67.12	Sediment	H	Unclassified MGE	Actinobacteria
EB106_02_03_27	1586	51.64	Sediment	H	Cryptic circular element	unclassified Bacteria
EB106_02_03_28	1488	54.84	Sediment	H	Cryptic circular element	unclassified Bacteria
EB106_02_03_29	1404	67.17	Sediment	H	Cryptic circular element	undetermined
EB106_02_03_3	66913	65.77	Sediment	H	Viral genome	Proteobacteria
EB106_02_03_31	1245	50.12	Sediment	H	Unclassified MGE	Cyanobacteria
EB106_02_03_32	1161	55.12	Sediment	H	Cryptic circular element	undetermined
EB106_02_03_33	1029	60.25	Sediment	H	Cryptic circular element	undetermined
EB106_02_03_34	1023	45.16	Sediment	H	Unclassified MGE	undetermined
EB106_02_03_4	53782	54.32	Sediment	H	Viral genome	Proteobacteria
EB106_02_03_6	48997	62.2	Sediment	H	Viral genome	Actinobacteria
EB106_02_03_7	48043	47.96	Sediment	H	Unclassified MGE	unclassified Bacteria
EB106_02_03_8	45901	38.64	Sediment	H	Viral genome	Chloroflexi
EB106_03_01_1	217356	63.08	Sediment	H	Unclassified MGE	Proteobacteria
EB106_03_01_10	44513	42.87	Sediment	H	Unclassified MGE	unclassified Bacteria
EB106_03_01_11	43583	58.47	Sediment	H	Viral genome	Nitrospirae
EB106_03_01_12	40323	56.28	Sediment	H	Unclassified MGE	Firmicutes
EB106_03_01_14	15344	42.36	Sediment	H	Unclassified MGE	unclassified Bacteria
EB106_03_01_15	9337	45.37	Sediment	H	Unclassified MGE	unclassified Bacteria
EB106_03_01_16	9063	46	Sediment	H	Unclassified MGE	Bacteroidetes
EB106_03_01_17	7863	50.34	Sediment	H	Plasmid	Eukaryota
EB106_03_01_19	1991	53.09	Sediment	H	Cryptic circular element	undetermined
EB106_03_01_2	181861	60.54	Sediment	H	Unclassified MGE	Proteobacteria
EB106_03_01_20	1059	34.75	Sediment	H	Cryptic circular element	undetermined
EB106_03_01_3	68070	67.68	Sediment	H	Unclassified MGE	Actinobacteria
EB106_03_01_4	56954	45.07	Sediment	H	Unclassified MGE	unclassified Bacteria
EB106_03_01_6	51319	46.02	Sediment	H	Unclassified MGE	unclassified Bacteria
EB106_03_01_7	48088	36.01	Sediment	H	Viral genome	Bacteroidetes
EB106_03_01_8	45772	40.18	Sediment	H	Viral genome	Firmicutes
EB106_03_01_9	44757	58.27	Sediment	H	Viral genome	Proteobacteria
EB106_03_02_1	214944	63.05	Sediment	H	Unclassified MGE	Proteobacteria
EB106_03_02_3	47444	56.07	Sediment	H	Unclassified MGE	Acidobacteria
EB106_03_02_4	3975	70.21	Sediment	H	Unclassified MGE	Actinobacteria
EB106_03_02_5	1947	47.97	Sediment	H	Unclassified MGE	Bacteroidetes
EB106_03_02_6	1364	39.08	Sediment	H	Cryptic circular element	undetermined
EB106_03_02_8	1022	39.04	Sediment	H	Cryptic circular element	undetermined
EB106_03_03_2	51328	46.02	Sediment	H	Unclassified MGE	unclassified Bacteria
EB106_03_03_3	1955	70.9	Sediment	H	Cryptic circular element	Proteobacteria
EB106_03_03_4	1736	66.01	Sediment	H	Unclassified MGE	unclassified Bacteria
EB106_03_03_5	1563	41.2	Sediment	H	Cryptic circular element	undetermined
EB106_03_03_6	1260	62.86	Sediment	H	Cryptic circular element	undetermined
EB106_03_04_1	8967	43.12	Sediment	H	Cryptic circular element	Eukaryota
EB106_03_04_4	1253	61.93	Sediment	H	Cryptic circular element	undetermined
EB106_03_05_1	6010	41.33	Sediment	H	Unclassified MGE	Firmicutes
EB106_03_05_11	1236	54.94	Sediment	H	Cryptic circular element	undetermined
EB106_03_05_12	1086	59.48	Sediment	H	Cryptic circular element	undetermined
EB106_03_05_13	1043	65.77	Sediment	H	Cryptic circular element	undetermined
EB106_03_05_14	1026	64.62	Sediment	H	Unclassified MGE	Proteobacteria
EB106_03_05_16	1005	56.12	Sediment	H	Cryptic circular element	undetermined
EB106_03_05_4	3097	67.23	Sediment	H	Cryptic circular element	unclassified Bacteria
EB106_03_05_6	2828	39.39	Sediment	H	Unclassified MGE	Proteobacteria
EB106_03_05_7	2811	63.25	Sediment	H	Cryptic circular element	unclassified Bacteria
EB106_03_05_8	2109	41.82	Sediment	H	Cryptic circular element	undetermined
EB106_03_05_9	1948	49.02	Sediment	H	Unclassified MGE	Bacteroidetes
EB106_04_01_1	10391	49.18	Sediment	H	Unclassified MGE	Cyanobacteria
EB106_04_01_11	1881	33.44	Sediment	H	Unclassified MGE	unclassified Bacteria
EB106_04_01_12	1481	67.12	Sediment	H	Cryptic circular element	undetermined
EB106_04_01_13	1391	27.46	Sediment	H	Cryptic circular element	undetermined
EB106_04_01_14	1320	64.92	Sediment	H	Cryptic circular element	undetermined
EB106_04_01_15	1278	54.07	Sediment	H	Cryptic circular element	undetermined
EB106_04_01_16	1237	54.97	Sediment	H	Cryptic circular element	undetermined
EB106_04_01_18	1136	28.43	Sediment	H	Cryptic circular element	undetermined
EB106_04_01_19	1091	37.21	Sediment	H	Cryptic circular element	unclassified Bacteria
EB106_04_01_2	7549	46.85	Sediment	H	Cryptic circular element	Cyanobacteria
EB106_04_01_20	1085	70.41	Sediment	H	Cryptic circular element	undetermined
EB106_04_01_21	1064	46.24	Sediment	H	Cryptic circular element	undetermined
EB106_04_01_3	5864	60.11	Sediment	H	Cryptic circular element	Proteobacteria
EB106_04_01_4	5573	52.29	Sediment	H	Unclassified MGE	Proteobacteria
EB106_04_01_5	4132	35.45	Sediment	H	Unclassified MGE	unclassified Bacteria
EB106_04_01_6	3869	32.28	Sediment	H	Unclassified MGE	Eukaryota
EB106_04_01_7	3198	48.69	Sediment	H	Cryptic circular element	undetermined
EB106_04_01_8	2350	49.96	Sediment	H	Cryptic circular element	undetermined
EB106_05_04_1	43056	62.49	Sediment	H	Unclassified MGE	Proteobacteria
EB106_05_04_11	1478	64.88	Sediment	H	Cryptic circular element	undetermined
EB106_05_04_12	1241	61.48	Sediment	H	Cryptic circular element	undetermined
EB106_05_04_13	1236	54.94	Sediment	H	Cryptic circular element	undetermined
EB106_05_04_14	1177	59.98	Sediment	H	Cryptic circular element	undetermined
EB106_05_04_15	1143	66.14	Sediment	H	Cryptic circular element	undetermined
EB106_05_04_16	1142	66.55	Sediment	H	Cryptic circular element	undetermined
EB106_05_04_17	1117	37.24	Sediment	H	Cryptic circular element	undetermined
EB106_05_04_3	5353	46.16	Sediment	H	Unclassified MGE	Cyanobacteria
EB106_05_04_4	4601	61.53	Sediment	H	Plasmid	Proteobacteria
EB106_05_04_5	3057	46.03	Sediment	H	Unclassified MGE	Firmicutes
EB106_05_04_6	2514	42.96	Sediment	H	Cryptic circular element	Cyanobacteria
EB106_05_04_8	2052	25.34	Sediment	H	Cryptic circular element	undetermined
EB106_05_04_9	1990	49.2	Sediment	H	Cryptic circular element	undetermined
EB106_05_06_1	56005	58.7	Sediment	H	Unclassified MGE	Proteobacteria
EB106_05_06_10	2120	60.05	Sediment	H	Unclassified MGE	Proteobacteria
EB106_05_06_11	2100	45	Sediment	H	Cryptic circular element	Bacteroidetes
EB106_05_06_13	1154	44.45	Sediment	H	Cryptic circular element	undetermined
EB106_05_06_14	1074	29.61	Sediment	H	Cryptic circular element	undetermined
EB106_05_06_2	43056	62.49	Sediment	H	Unclassified MGE	Proteobacteria
EB106_05_06_3	39666	66.84	Sediment	H	Viral genome	Gemmatimonadetes
EB106_05_06_4	33241	50.01	Sediment	H	Viral genome	Proteobacteria
EB106_05_06_5	17596	61.91	Sediment	H	Cryptic circular element	Actinobacteria
EB106_05_06_6	14122	67.04	Sediment	H	Unclassified MGE	unclassified Bacteria
EB106_05_06_8	2991	55.9	Sediment	H	Cryptic circular element	Proteobacteria
EB106_05_06_9	2951	54.25	Sediment	H	Unclassified MGE	Proteobacteria
EB271_02_01_1	118181	48.34	Sediment	L	Unclassified MGE	unclassified Bacteria
EB271_02_01_10	52237	43.44	Sediment	L	Viral genome	Unclassified Bacteria
EB271_02_01_11	47184	35.54	Sediment	L	Viral genome	Proteobacteria
EB271_02_01_12	46700	60.12	Sediment	L	Unclassified MGE	unclassified Bacteria
EB271_02_01_13	45123	54.94	Sediment	L	Unclassified MGE	Proteobacteria
EB271_02_01_14	43165	58.85	Sediment	L	Unclassified MGE	Proteobacteria
EB271_02_01_15	40918	67.18	Sediment	L	Unclassified MGE	unclassified Bacteria
EB271_02_01_16	40691	53.96	Sediment	L	Unclassified MGE	unclassified Bacteria
EB271_02_01_17	40621	69.29	Sediment	L	Unclassified MGE	unclassified Bacteria
EB271_02_01_18	39744	68.92	Sediment	L	Viral genome	Actinobacteria
EB271_02_01_19	39005	43.65	Sediment	L	Unclassified MGE	unclassified Bacteria
EB271_02_01_2	69413	65.37	Sediment	L	Viral genome	Actinobacteria
EB271_02_01_20	35136	46.84	Sediment	L	Viral genome	Euryarchaeota
EB271_02_01_21	31722	50.77	Sediment	L	Unclassified MGE	unclassified Bacteria
EB271_02_01_22	26742	61.51	Sediment	L	Cryptic circular element	unclassified Bacteria
EB271_02_01_23	23353	40.24	Sediment	L	Unclassified MGE	Firmicutes
EB271_02_01_24	17344	55.89	Sediment	L	Unclassified MGE	Proteobacteria
EB271_02_01_25	17183	47.99	Sediment	L	Unclassified MGE	undetermined
EB271_02_01_26	14165	51.58	Sediment	L	Unclassified MGE	Proteobacteria
EB271_02_01_27	13627	40.03	Sediment	L	Cryptic circular element	Proteobacteria
EB271_02_01_28	12521	62.86	Sediment	L	Unclassified MGE	undetermined
EB271_02_01_29	12124	62.06	Sediment	L	Unclassified MGE	Proteobacteria
EB271_02_01_3	62380	62.35	Sediment	L	Viral genome	Gemmatimonadetes
EB271_02_01_30	11943	57.23	Sediment	L	Cryptic circular element	unclassified Bacteria
EB271_02_01_31	11109	60.01	Sediment	L	Unclassified MGE	undetermined
EB271_02_01_32	10799	40.37	Sediment	L	Unclassified MGE	unclassified Bacteria
EB271_02_01_33	10097	51.71	Sediment	L	Unclassified MGE	Proteobacteria
EB271_02_01_34	7719	67.35	Sediment	L	Cryptic circular element	undetermined
EB271_02_01_35	4649	51.06	Sediment	L	Cryptic circular element	undetermined
EB271_02_01_36	4311	51.98	Sediment	L	Cryptic circular element	unclassified Bacteria
EB271_02_01_37	4156	56.3	Sediment	L	Cryptic circular element	undetermined
EB271_02_01_38	4046	50.02	Sediment	L	Unclassified MGE	undetermined
EB271_02_01_4	60119	49.11	Sediment	L	Viral genome	Euryarchaeota
EB271_02_01_40	3534	54.78	Sediment	L	Cryptic circular element	unclassified Bacteria
EB271_02_01_41	2921	63.57	Sediment	L	Cryptic circular element	Proteobacteria
EB271_02_01_42	2712	67.29	Sediment	L	Cryptic circular element	undetermined
EB271_02_01_43	2573	54.61	Sediment	L	Cryptic circular element	undetermined
EB271_02_01_44	2443	66.43	Sediment	L	Cryptic circular element	undetermined
EB271_02_01_45	2436	60.43	Sediment	L	Cryptic circular element	Proteobacteria
EB271_02_01_46	2419	59.9	Sediment	L	Unclassified MGE	undetermined
EB271_02_01_47	2350	65.4	Sediment	L	Cryptic circular element	unclassified Bacteria
EB271_02_01_49	2186	53.75	Sediment	L	Cryptic circular element	Firmicutes
EB271_02_01_5	59453	58.64	Sediment	L	Viral genome	Proteobacteria
EB271_02_01_50	2179	43.32	Sediment	L	Unclassified MGE	undetermined
EB271_02_01_51	1962	49.13	Sediment	L	Cryptic circular element	undetermined
EB271_02_01_52	1946	58.32	Sediment	L	Cryptic circular element	unclassified Bacteria
EB271_02_01_53	1899	68.14	Sediment	L	Unclassified MGE	Proteobacteria
EB271_02_01_54	1884	59.82	Sediment	L	Cryptic circular element	undetermined
EB271_02_01_55	1880	56.6	Sediment	L	Cryptic circular element	undetermined
EB271_02_01_56	1843	54.53	Sediment	L	Unclassified MGE	undetermined
EB271_02_01_58	1720	54.42	Sediment	L	Cryptic circular element	Proteobacteria
EB271_02_01_59	1605	59.13	Sediment	L	Cryptic circular element	undetermined
EB271_02_01_6	55770	59.5	Sediment	L	Viral genome	Chloroflexi
EB271_02_01_60	1541	57.88	Sediment	L	Unclassified MGE	unclassified Bacteria
EB271_02_01_61	1519	35.68	Sediment	L	Cryptic circular element	undetermined
EB271_02_01_62	1491	49.5	Sediment	L	Cryptic circular element	undetermined
EB271_02_01_63	1360	40.81	Sediment	L	Cryptic circular element	undetermined
EB271_02_01_64	1283	55.26	Sediment	L	Cryptic circular element	undetermined
EB271_02_01_65	1259	56.87	Sediment	L	Cryptic circular element	undetermined
EB271_02_01_66	1215	48.4	Sediment	L	Cryptic circular element	undetermined
EB271_02_01_67	1201	65.11	Sediment	L	Cryptic circular element	undetermined
EB271_02_01_68	1197	64.66	Sediment	L	Cryptic circular element	unclassified Bacteria
EB271_02_01_69	1193	68.15	Sediment	L	Cryptic circular element	undetermined
EB271_02_01_7	53387	35.38	Sediment	L	Viral genome	Bacteroidetes
EB271_02_01_70	1080	66.11	Sediment	L	Cryptic circular element	undetermined
EB271_02_01_71	1059	69.59	Sediment	L	Cryptic circular element	undetermined
EB271_02_01_8	52668	33	Sediment	L	Viral genome	Bacteroidetes
EB271_02_01_9	52403	36.3	Sediment	L	Viral genome	Proteobacteria
EB271_02_02_1	83146	39.41	Sediment	L	Unclassified MGE	Bacteroidetes
EB271_02_02_10	39062	49.13	Sediment	L	Unclassified MGE	unclassified Bacteria
EB271_02_02_11	37640	50.61	Sediment	L	Unclassified MGE	unclassified Bacteria
EB271_02_02_12	35342	62.31	Sediment	L	Viral genome	Proteobacteria
EB271_02_02_13	29231	56.96	Sediment	L	Unclassified MGE	unclassified Bacteria
EB271_02_02_14	17481	59.14	Sediment	L	Unclassified MGE	unclassified Bacteria
EB271_02_02_15	15296	54.67	Sediment	L	Unclassified MGE	undetermined
EB271_02_02_16	12187	48.24	Sediment	L	Unclassified MGE	undetermined
EB271_02_02_17	11808	48.19	Sediment	L	Unclassified MGE	unclassified Bacteria
EB271_02_02_18	10159	61.35	Sediment	L	Cryptic circular element	Proteobacteria
EB271_02_02_19	9598	71.29	Sediment	L	Unclassified MGE	Firmicutes
EB271_02_02_2	60455	60.6	Sediment	L	Viral genome	Firmicutes
EB271_02_02_20	9220	64.44	Sediment	L	Cryptic circular element	undetermined
EB271_02_02_21	8677	30.89	Sediment	L	Unclassified MGE	unclassified Bacteria
EB271_02_02_22	8373	65.21	Sediment	L	Cryptic circular element	undetermined
EB271_02_02_23	7459	46.68	Sediment	L	Cryptic circular element	unclassified Bacteria
EB271_02_02_24	7013	50.18	Sediment	L	Cryptic circular element	undetermined
EB271_02_02_25	6150	43.87	Sediment	L	Unclassified MGE	Firmicutes
EB271_02_02_27	4470	52.42	Sediment	L	Cryptic circular element	Proteobacteria
EB271_02_02_28	4006	48.1	Sediment	L	Cryptic circular element	undetermined
EB271_02_02_29	4003	56.91	Sediment	L	Cryptic circular element	unclassified Bacteria
EB271_02_02_3	51497	42.04	Sediment	L	Viral genome	Bacteroidetes
EB271_02_02_31	3580	64.92	Sediment	L	Cryptic circular element	undetermined
EB271_02_02_34	3275	47.69	Sediment	L	Unclassified MGE	Proteobacteria
EB271_02_02_36	3074	53.81	Sediment	L	Cryptic circular element	Proteobacteria
EB271_02_02_37	3014	59.99	Sediment	L	Cryptic circular element	undetermined
EB271_02_02_38	2871	60.43	Sediment	L	Unclassified MGE	undetermined
EB271_02_02_39	2583	65.47	Sediment	L	Cryptic circular element	undetermined
EB271_02_02_4	49395	54.35	Sediment	L	Viral genome	Acidobacteria
EB271_02_02_41	2348	49.19	Sediment	L	Unclassified MGE	unclassified Bacteria
EB271_02_02_43	2037	50.17	Sediment	L	Unclassified MGE	unclassified Bacteria
EB271_02_02_44	2002	62.39	Sediment	L	Unclassified MGE	Proteobacteria
EB271_02_02_45	1998	64.31	Sediment	L	Cryptic circular element	Firmicutes
EB271_02_02_46	1969	48.3	Sediment	L	Cryptic circular element	undetermined
EB271_02_02_47	1932	54.04	Sediment	L	Cryptic circular element	Proteobacteria
EB271_02_02_48	1907	55.32	Sediment	L	Cryptic circular element	Firmicutes
EB271_02_02_49	1893	59.17	Sediment	L	Cryptic circular element	undetermined
EB271_02_02_5	48992	61.31	Sediment	L	Unclassified MGE	Firmicutes
EB271_02_02_50	1882	50.74	Sediment	L	Cryptic circular element	undetermined
EB271_02_02_52	1750	61.89	Sediment	L	Unclassified MGE	Verrucomicrobia
EB271_02_02_53	1743	38.21	Sediment	L	Cryptic circular element	undetermined
EB271_02_02_54	1675	65.85	Sediment	L	Cryptic circular element	Proteobacteria
EB271_02_02_56	1534	39.18	Sediment	L	Cryptic circular element	undetermined
EB271_02_02_57	1523	61.79	Sediment	L	Cryptic circular element	undetermined
EB271_02_02_58	1442	58.32	Sediment	L	Unclassified MGE	unclassified Bacteria
EB271_02_02_59	1431	53.11	Sediment	L	Cryptic circular element	undetermined
EB271_02_02_6	48429	56.6	Sediment	L	Viral genome	Euryarchaeota
EB271_02_02_60	1332	47.07	Sediment	L	Cryptic circular element	Proteobacteria
EB271_02_02_61	1308	48.7	Sediment	L	Cryptic circular element	undetermined
EB271_02_02_62	1146	59.69	Sediment	L	Cryptic circular element	undetermined
EB271_02_02_64	1104	54.08	Sediment	L	Cryptic circular element	undetermined
EB271_02_02_65	1008	47.22	Sediment	L	Cryptic circular element	undetermined
EB271_02_02_7	47093	62.58	Sediment	L	Unclassified MGE	unclassified Bacteria
EB271_02_02_8	45621	53.62	Sediment	L	Viral genome	Candidatus Aminicenantes
EB271_02_02_9	40702	67.27	Sediment	L	Viral genome	Actinobacteria
EB271_02_03_1	53739	53.13	Sediment	L	Unclassified MGE	unclassified Bacteria
EB271_02_03_10	4186	47.25	Sediment	L	Cryptic circular element	undetermined
EB271_02_03_11	4169	45.53	Sediment	L	Cryptic circular element	Bacteroidetes
EB271_02_03_12	4156	55.51	Sediment	L	Unclassified MGE	undetermined
EB271_02_03_13	4149	48.66	Sediment	L	Cryptic circular element	undetermined
EB271_02_03_15	3913	58.11	Sediment	L	Unclassified MGE	undetermined
EB271_02_03_16	3587	45.08	Sediment	L	Cryptic circular element	undetermined
EB271_02_03_17	3576	58.42	Sediment	L	Unclassified MGE	undetermined
EB271_02_03_18	3440	59.74	Sediment	L	Cryptic circular element	undetermined
EB271_02_03_19	3309	45.97	Sediment	L	Cryptic circular element	Firmicutes
EB271_02_03_2	53437	61.2	Sediment	L	Viral genome	Planctomycetes
EB271_02_03_20	3054	52.13	Sediment	L	Cryptic circular element	unclassified Bacteria
EB271_02_03_21	2352	59.99	Sediment	L	Cryptic circular element	undetermined
EB271_02_03_22	2249	35.66	Sediment	L	Unclassified MGE	Bacteroidetes
EB271_02_03_23	2100	52.57	Sediment	L	Cryptic circular element	undetermined
EB271_02_03_24	2077	42.18	Sediment	L	Cryptic circular element	undetermined
EB271_02_03_25	1688	60.31	Sediment	L	Cryptic circular element	Planctomycetes
EB271_02_03_26	1543	54.05	Sediment	L	Cryptic circular element	undetermined
EB271_02_03_27	1338	47.01	Sediment	L	Cryptic circular element	Archaea
EB271_02_03_28	1272	56.6	Sediment	L	Cryptic circular element	unclassified Bacteria
EB271_02_03_29	1260	60.95	Sediment	L	Cryptic circular element	undetermined
EB271_02_03_3	48033	65.21	Sediment	L	Viral genome	Planctomycetes
EB271_02_03_32	1168	39.81	Sediment	L	Cryptic circular element	undetermined
EB271_02_03_34	1164	52.75	Sediment	L	Cryptic circular element	undetermined
EB271_02_03_35	1018	60.61	Sediment	L	Cryptic circular element	undetermined
EB271_02_03_4	47129	59.43	Sediment	L	Viral genome	Acidobacteria
EB271_02_03_5	17796	68.23	Sediment	L	Unclassified MGE	unclassified Bacteria
EB271_02_03_6	12521	62.85	Sediment	L	Cryptic circular element	undetermined
EB271_02_03_7	7238	54.1	Sediment	L	Unclassified MGE	Proteobacteria
EB271_02_03_9	4640	64.22	Sediment	L	Cryptic circular element	Planctomycetes
EB271_03_01_1	448716	49.69	Sediment	L	Viral genome	Proteobacteria
EB271_03_01_10	47079	40.76	Sediment	L	Viral genome	Cyanobacteria
EB271_03_01_100	1913	53.32	Sediment	L	Cryptic circular element	undetermined
EB271_03_01_101	1901	56.23	Sediment	L	Cryptic circular element	undetermined
EB271_03_01_102	1900	57.84	Sediment	L	Cryptic circular element	undetermined
EB271_03_01_103	1898	56.59	Sediment	L	Cryptic circular element	undetermined
EB271_03_01_104	1809	61.75	Sediment	L	Unclassified MGE	Proteobacteria
EB271_03_01_106	1761	49.06	Sediment	L	Cryptic circular element	undetermined
EB271_03_01_107	1690	53.25	Sediment	L	Cryptic circular element	undetermined
EB271_03_01_108	1661	57.86	Sediment	L	Unclassified MGE	Firmicutes
EB271_03_01_109	1639	63.82	Sediment	L	Cryptic circular element	undetermined
EB271_03_01_11	44740	35.13	Sediment	L	Unclassified MGE	Firmicutes
EB271_03_01_110	1600	58.19	Sediment	L	Cryptic circular element	Bacteroidetes
EB271_03_01_111	1566	59.71	Sediment	L	Cryptic circular element	Cyanobacteria
EB271_03_01_112	1547	60.7	Sediment	L	Cryptic circular element	Deinococcus-Thermus
EB271_03_01_113	1541	51.91	Sediment	L	Cryptic circular element	undetermined
EB271_03_01_115	1459	54.28	Sediment	L	Cryptic circular element	Euryarchaeota
EB271_03_01_116	1409	43.44	Sediment	L	Cryptic circular element	undetermined
EB271_03_01_117	1399	53.75	Sediment	L	Cryptic circular element	undetermined
EB271_03_01_118	1383	47.65	Sediment	L	Cryptic circular element	undetermined
EB271_03_01_12	44471	54.14	Sediment	L	Unclassified MGE	Actinobacteria
EB271_03_01_120	1374	53.28	Sediment	L	Cryptic circular element	undetermined
EB271_03_01_121	1319	58.38	Sediment	L	Cryptic circular element	undetermined
EB271_03_01_123	1308	44.34	Sediment	L	Cryptic circular element	undetermined
EB271_03_01_124	1307	52.33	Sediment	L	Cryptic circular element	undetermined
EB271_03_01_127	1251	49.96	Sediment	L	Cryptic circular element	undetermined
EB271_03_01_128	1245	42.57	Sediment	L	Cryptic circular element	unclassified Bacteria
EB271_03_01_13	42118	58.98	Sediment	L	Unclassified MGE	unclassified Bacteria
EB271_03_01_131	1149	41.86	Sediment	L	Cryptic circular element	undetermined
EB271_03_01_132	1121	66.37	Sediment	L	Cryptic circular element	undetermined
EB271_03_01_133	1113	44.92	Sediment	L	Cryptic circular element	undetermined
EB271_03_01_135	1089	53.35	Sediment	L	Cryptic circular element	undetermined
EB271_03_01_136	1077	49.95	Sediment	L	Cryptic circular element	undetermined
EB271_03_01_138	1060	64.25	Sediment	L	Cryptic circular element	undetermined
EB271_03_01_139	1035	44.73	Sediment	L	Cryptic circular element	unclassified Bacteria
EB271_03_01_14	41672	36.46	Sediment	L	Viral genome	Bacteroidetes
EB271_03_01_140	1017	63.62	Sediment	L	Cryptic circular element	undetermined
EB271_03_01_141	1014	69.33	Sediment	L	Cryptic circular element	undetermined
EB271_03_01_15	39257	55.95	Sediment	L	Unclassified MGE	unclassified Bacteria
EB271_03_01_16	38656	58.87	Sediment	L	Unclassified MGE	Proteobacteria
EB271_03_01_17	38318	58.99	Sediment	L	Unclassified MGE	Proteobacteria
EB271_03_01_18	36393	39.42	Sediment	L	Unclassified MGE	unclassified Bacteria
EB271_03_01_19	36110	51.91	Sediment	L	Viral genome	Candidatus Bathyarchaeota
EB271_03_01_2	60111	53.56	Sediment	L	Viral genome	Euryarchaeota
EB271_03_01_20	36005	48.8	Sediment	L	Viral genome	Chloroflexi
EB271_03_01_21	34846	60.91	Sediment	L	Unclassified MGE	unclassified Bacteria
EB271_03_01_22	33946	58.88	Sediment	L	Cryptic circular element	undetermined
EB271_03_01_23	26733	45.14	Sediment	L	Unclassified MGE	unclassified Bacteria
EB271_03_01_24	26343	59.16	Sediment	L	Unclassified MGE	unclassified Bacteria
EB271_03_01_25	24847	58.96	Sediment	L	Cryptic circular element	undetermined
EB271_03_01_26	22952	61.99	Sediment	L	Unclassified MGE	unclassified Bacteria
EB271_03_01_27	22334	37.43	Sediment	L	Unclassified MGE	undetermined
EB271_03_01_28	20034	47.35	Sediment	L	Unclassified MGE	Euryarchaeota
EB271_03_01_29	19417	45.23	Sediment	L	Unclassified MGE	undetermined
EB271_03_01_3	58949	60.82	Sediment	L	Viral genome	Actinobacteria
EB271_03_01_30	18667	67.81	Sediment	L	Cryptic circular element	Proteobacteria
EB271_03_01_31	17354	58.69	Sediment	L	Unclassified MGE	Proteobacteria
EB271_03_01_32	16168	59.92	Sediment	L	Unclassified MGE	undetermined
EB271_03_01_33	13602	54.32	Sediment	L	Cryptic circular element	undetermined
EB271_03_01_34	13331	58.67	Sediment	L	Unclassified MGE	undetermined
EB271_03_01_35	13251	63.07	Sediment	L	Cryptic circular element	undetermined
EB271_03_01_37	11623	65.52	Sediment	L	Cryptic circular element	unclassified Bacteria
EB271_03_01_38	11427	41.75	Sediment	L	Unclassified MGE	undetermined
EB271_03_01_39	11364	60.62	Sediment	L	Unclassified MGE	Proteobacteria
EB271_03_01_4	57125	58.54	Sediment	L	Unclassified MGE	unclassified Bacteria
EB271_03_01_40	11062	59.71	Sediment	L	Unclassified MGE	undetermined
EB271_03_01_41	10757	40.91	Sediment	L	Cryptic circular element	Proteobacteria
EB271_03_01_42	10730	65.5	Sediment	L	Cryptic circular element	undetermined
EB271_03_01_43	10506	56.02	Sediment	L	Unclassified MGE	undetermined
EB271_03_01_44	10428	58.85	Sediment	L	Unclassified MGE	undetermined
EB271_03_01_45	9660	63.88	Sediment	L	Cryptic circular element	undetermined
EB271_03_01_46	9432	56.31	Sediment	L	Cryptic circular element	undetermined
EB271_03_01_47	9408	63.32	Sediment	L	Unclassified MGE	unclassified Bacteria
EB271_03_01_48	9124	42.22	Sediment	L	Cryptic circular element	undetermined
EB271_03_01_49	8955	41.98	Sediment	L	Unclassified MGE	undetermined
EB271_03_01_5	55614	49.5	Sediment	L	Unclassified MGE	unclassified Bacteria
EB271_03_01_50	7045	58.68	Sediment	L	Cryptic circular element	undetermined
EB271_03_01_51	5931	62.77	Sediment	L	Cryptic circular element	undetermined
EB271_03_01_52	5695	43.6	Sediment	L	Cryptic circular element	Bacteroidetes
EB271_03_01_53	5288	53.44	Sediment	L	Unclassified MGE	Proteobacteria
EB271_03_01_55	5145	52.91	Sediment	L	Cryptic circular element	unclassified Bacteria
EB271_03_01_56	5097	46.4	Sediment	L	Cryptic circular element	unclassified Bacteria
EB271_03_01_57	4926	36.52	Sediment	L	Cryptic circular element	undetermined
EB271_03_01_58	4885	61.27	Sediment	L	Cryptic circular element	undetermined
EB271_03_01_59	4520	41.35	Sediment	L	Cryptic circular element	undetermined
EB271_03_01_6	53839	36.9	Sediment	L	Viral genome	Bacteroidetes
EB271_03_01_60	4450	49.69	Sediment	L	Cryptic circular element	undetermined
EB271_03_01_61	4195	56.16	Sediment	L	Cryptic circular element	Bacteroidetes
EB271_03_01_62	3958	54.78	Sediment	L	Cryptic circular element	undetermined
EB271_03_01_63	3927	58.62	Sediment	L	Cryptic circular element	Chloroflexi
EB271_03_01_64	3906	43.6	Sediment	L	Cryptic circular element	Firmicutes
EB271_03_01_65	3898	53.44	Sediment	L	Cryptic circular element	unclassified Bacteria
EB271_03_01_66	3578	52.07	Sediment	L	Unclassified MGE	Actinobacteria
EB271_03_01_68	3455	50.19	Sediment	L	Cryptic circular element	undetermined
EB271_03_01_69	3405	46.23	Sediment	L	Cryptic circular element	unclassified Bacteria
EB271_03_01_7	51928	54.35	Sediment	L	Viral genome	Proteobacteria
EB271_03_01_70	3308	52.12	Sediment	L	Unclassified MGE	unclassified Bacteria
EB271_03_01_71	3228	68.03	Sediment	L	Cryptic circular element	undetermined
EB271_03_01_72	3079	48.68	Sediment	L	Cryptic circular element	Proteobacteria
EB271_03_01_73	3042	60.91	Sediment	L	Cryptic circular element	unclassified Bacteria
EB271_03_01_74	2930	64.27	Sediment	L	Cryptic circular element	undetermined
EB271_03_01_75	2856	39.11	Sediment	L	Unclassified MGE	unclassified Bacteria
EB271_03_01_76	2804	54.21	Sediment	L	Cryptic circular element	undetermined
EB271_03_01_77	2792	56.34	Sediment	L	Cryptic circular element	undetermined
EB271_03_01_78	2784	37.14	Sediment	L	Cryptic circular element	unclassified Bacteria
EB271_03_01_79	2735	69.07	Sediment	L	Cryptic circular element	unclassified Bacteria
EB271_03_01_8	50814	53.12	Sediment	L	Viral genome	Nitrospirae
EB271_03_01_80	2690	62.45	Sediment	L	Cryptic circular element	unclassified Bacteria
EB271_03_01_82	2484	57.61	Sediment	L	Cryptic circular element	undetermined
EB271_03_01_83	2447	55.86	Sediment	L	Cryptic circular element	Proteobacteria
EB271_03_01_84	2424	53.01	Sediment	L	Cryptic circular element	unclassified Bacteria
EB271_03_01_85	2405	57.71	Sediment	L	Cryptic circular element	undetermined
EB271_03_01_86	2321	55.36	Sediment	L	Unclassified MGE	unclassified Bacteria
EB271_03_01_87	2304	48.96	Sediment	L	Cryptic circular element	Proteobacteria
EB271_03_01_88	2303	47.85	Sediment	L	Cryptic circular element	undetermined
EB271_03_01_89	2271	63.06	Sediment	L	Cryptic circular element	undetermined
EB271_03_01_9	50413	56.83	Sediment	L	Viral genome	candidate division WOR-3
EB271_03_01_90	2268	57.85	Sediment	L	Cryptic circular element	undetermined
EB271_03_01_91	2228	56.82	Sediment	L	Cryptic circular element	undetermined
EB271_03_01_92	2222	58.37	Sediment	L	Cryptic circular element	undetermined
EB271_03_01_93	2178	58.86	Sediment	L	Cryptic circular element	undetermined
EB271_03_01_94	2164	59.01	Sediment	L	Cryptic circular element	undetermined
EB271_03_01_95	2092	63.24	Sediment	L	Cryptic circular element	undetermined
EB271_03_01_96	2054	66.75	Sediment	L	Unclassified MGE	Actinobacteria
EB271_03_01_97	2004	63.92	Sediment	L	Cryptic circular element	Proteobacteria
EB271_03_01_99	1924	59.72	Sediment	L	Cryptic circular element	undetermined
EB271_03_02_1	92556	52.57	Sediment	L	Unclassified MGE	unclassified Bacteria
EB271_03_02_10	40308	51.92	Sediment	L	Viral genome	Candidatus Bathyarchaeota
EB271_03_02_100	1362	48.09	Sediment	L	Cryptic circular element	Archaea
EB271_03_02_102	1347	40.98	Sediment	L	Cryptic circular element	undetermined
EB271_03_02_103	1347	57.83	Sediment	L	Cryptic circular element	Proteobacteria
EB271_03_02_104	1328	36.52	Sediment	L	Cryptic circular element	undetermined
EB271_03_02_105	1318	42.34	Sediment	L	Cryptic circular element	Proteobacteria
EB271_03_02_106	1317	51.94	Sediment	L	Cryptic circular element	undetermined
EB271_03_02_107	1311	50.42	Sediment	L	Cryptic circular element	Archaea
EB271_03_02_108	1309	66.62	Sediment	L	Cryptic circular element	undetermined
EB271_03_02_109	1299	48.88	Sediment	L	Cryptic circular element	undetermined
EB271_03_02_11	21576	51.01	Sediment	L	Unclassified MGE	unclassified Bacteria
EB271_03_02_110	1281	57.53	Sediment	L	Cryptic circular element	undetermined
EB271_03_02_111	1280	55.94	Sediment	L	Cryptic circular element	undetermined
EB271_03_02_112	1266	52.37	Sediment	L	Cryptic circular element	undetermined
EB271_03_02_114	1202	56.16	Sediment	L	Unclassified MGE	unclassified Bacteria
EB271_03_02_115	1184	40.37	Sediment	L	Cryptic circular element	Proteobacteria
EB271_03_02_116	1182	50.68	Sediment	L	Cryptic circular element	undetermined
EB271_03_02_117	1180	57.2	Sediment	L	Cryptic circular element	undetermined
EB271_03_02_118	1164	52.84	Sediment	L	Cryptic circular element	undetermined
EB271_03_02_119	1161	49.44	Sediment	L	Cryptic circular element	undetermined
EB271_03_02_12	16631	40.61	Sediment	L	Cryptic circular element	Bacteroidetes
EB271_03_02_120	1157	56.61	Sediment	L	Cryptic circular element	undetermined
EB271_03_02_121	1140	58.33	Sediment	L	Cryptic circular element	undetermined
EB271_03_02_122	1135	43	Sediment	L	Cryptic circular element	undetermined
EB271_03_02_123	1095	63.2	Sediment	L	Cryptic circular element	undetermined
EB271_03_02_124	1080	56.48	Sediment	L	Cryptic circular element	unclassified Bacteria
EB271_03_02_125	1062	54.05	Sediment	L	Cryptic circular element	undetermined
EB271_03_02_126	1047	61.51	Sediment	L	Cryptic circular element	unclassified Bacteria
EB271_03_02_127	1008	53.47	Sediment	L	Cryptic circular element	undetermined
EB271_03_02_128	1002	53.39	Sediment	L	Cryptic circular element	undetermined
EB271_03_02_129	1002	57.78	Sediment	L	Cryptic circular element	undetermined
EB271_03_02_13	15489	65.56	Sediment	L	Unclassified MGE	unclassified Bacteria
EB271_03_02_15	8942	44.02	Sediment	L	Cryptic circular element	Firmicutes
EB271_03_02_16	8801	37.48	Sediment	L	Cryptic circular element	undetermined
EB271_03_02_17	8530	48.17	Sediment	L	Unclassified MGE	undetermined
EB271_03_02_18	6347	33.87	Sediment	L	Unclassified MGE	Chlamydiae
EB271_03_02_19	6140	62.38	Sediment	L	Unclassified MGE	Proteobacteria
EB271_03_02_20	5592	58.24	Sediment	L	Cryptic circular element	Firmicutes
EB271_03_02_21	5566	45.44	Sediment	L	Unclassified MGE	unclassified Bacteria
EB271_03_02_22	5441	62.25	Sediment	L	Cryptic circular element	undetermined
EB271_03_02_23	5294	54.5	Sediment	L	Unclassified MGE	unclassified Bacteria
EB271_03_02_24	5254	51.88	Sediment	L	Cryptic circular element	undetermined
EB271_03_02_25	5191	46.91	Sediment	L	Unclassified MGE	Proteobacteria
EB271_03_02_26	4910	62.26	Sediment	L	Unclassified MGE	unclassified Bacteria
EB271_03_02_27	4903	59.35	Sediment	L	Cryptic circular element	unclassified Bacteria
EB271_03_02_28	4889	57.76	Sediment	L	Cryptic circular element	Proteobacteria
EB271_03_02_3	50160	59.21	Sediment	L	Unclassified MGE	unclassified Bacteria
EB271_03_02_30	4788	43.44	Sediment	L	Cryptic circular element	undetermined
EB271_03_02_31	4741	54.78	Sediment	L	Unclassified MGE	Bacteroidetes
EB271_03_02_33	4588	62.12	Sediment	L	Unclassified MGE	undetermined
EB271_03_02_34	4488	50.38	Sediment	L	Unclassified MGE	unclassified Bacteria
EB271_03_02_35	4400	59.95	Sediment	L	Cryptic circular element	undetermined
EB271_03_02_36	4377	43.5	Sediment	L	Unclassified MGE	Euryarchaeota
EB271_03_02_38	4119	53.53	Sediment	L	Unclassified MGE	unclassified Bacteria
EB271_03_02_39	4079	63.35	Sediment	L	Cryptic circular element	undetermined
EB271_03_02_40	4077	58.45	Sediment	L	Cryptic circular element	undetermined
EB271_03_02_41	4074	57.44	Sediment	L	Unclassified MGE	unclassified Bacteria
EB271_03_02_42	3898	37.35	Sediment	L	Unclassified MGE	Chlorobi
EB271_03_02_43	3662	51.47	Sediment	L	Unclassified MGE	Eukaryota
EB271_03_02_44	3605	57.56	Sediment	L	Unclassified MGE	undetermined
EB271_03_02_45	3579	45.01	Sediment	L	Unclassified MGE	undetermined
EB271_03_02_47	3548	48.99	Sediment	L	Cryptic circular element	undetermined
EB271_03_02_48	3541	62.89	Sediment	L	Cryptic circular element	undetermined
EB271_03_02_5	45568	70.2	Sediment	L	Unclassified MGE	unclassified Bacteria
EB271_03_02_50	3455	57.45	Sediment	L	Cryptic circular element	unclassified Bacteria
EB271_03_02_51	3310	68.79	Sediment	L	Cryptic circular element	undetermined
EB271_03_02_52	3228	68.06	Sediment	L	Cryptic circular element	undetermined
EB271_03_02_53	3138	46.78	Sediment	L	Cryptic circular element	undetermined
EB271_03_02_55	3118	68.47	Sediment	L	Cryptic circular element	Actinobacteria
EB271_03_02_56	3094	39.88	Sediment	L	Cryptic circular element	Proteobacteria
EB271_03_02_57	2807	57.64	Sediment	L	Cryptic circular element	unclassified Bacteria
EB271_03_02_58	2766	64.64	Sediment	L	Cryptic circular element	undetermined
EB271_03_02_59	2659	61.26	Sediment	L	Cryptic circular element	undetermined
EB271_03_02_6	44710	53.44	Sediment	L	Unclassified MGE	Proteobacteria
EB271_03_02_60	2658	61.29	Sediment	L	Cryptic circular element	undetermined
EB271_03_02_61	2639	60.82	Sediment	L	Cryptic circular element	undetermined
EB271_03_02_62	2637	47.82	Sediment	L	Cryptic circular element	undetermined
EB271_03_02_63	2633	61.34	Sediment	L	Cryptic circular element	undetermined
EB271_03_02_64	2632	63.18	Sediment	L	Cryptic circular element	undetermined
EB271_03_02_65	2630	62.24	Sediment	L	Cryptic circular element	undetermined
EB271_03_02_66	2564	61.15	Sediment	L	Cryptic circular element	unclassified Bacteria
EB271_03_02_67	2495	52.51	Sediment	L	Unclassified MGE	unclassified Bacteria
EB271_03_02_68	2451	44.55	Sediment	L	Cryptic circular element	undetermined
EB271_03_02_69	2414	63.79	Sediment	L	Cryptic circular element	Proteobacteria
EB271_03_02_7	44693	45.69	Sediment	L	Unclassified MGE	unclassified Bacteria
EB271_03_02_70	2344	47.74	Sediment	L	Unclassified MGE	Proteobacteria
EB271_03_02_71	2303	47.81	Sediment	L	Cryptic circular element	undetermined
EB271_03_02_73	2238	42.81	Sediment	L	Cryptic circular element	Proteobacteria
EB271_03_02_74	2232	65.23	Sediment	L	Cryptic circular element	Actinobacteria
EB271_03_02_75	2228	56.82	Sediment	L	Cryptic circular element	undetermined
EB271_03_02_76	2223	58.07	Sediment	L	Cryptic circular element	undetermined
EB271_03_02_77	2220	65.9	Sediment	L	Cryptic circular element	undetermined
EB271_03_02_78	2198	59.6	Sediment	L	Cryptic circular element	undetermined
EB271_03_02_79	2188	58.5	Sediment	L	Cryptic circular element	undetermined
EB271_03_02_81	2042	51.57	Sediment	L	Cryptic circular element	undetermined
EB271_03_02_82	2040	52.55	Sediment	L	Cryptic circular element	undetermined
EB271_03_02_83	1956	56.19	Sediment	L	Cryptic circular element	undetermined
EB271_03_02_84	1911	54.68	Sediment	L	Cryptic circular element	undetermined
EB271_03_02_85	1880	54.41	Sediment	L	Cryptic circular element	undetermined
EB271_03_02_87	1842	60.21	Sediment	L	Unclassified MGE	undetermined
EB271_03_02_88	1777	50.31	Sediment	L	Cryptic circular element	undetermined
EB271_03_02_89	1662	64.74	Sediment	L	Cryptic circular element	undetermined
EB271_03_02_9	40882	39.54	Sediment	L	Unclassified MGE	unclassified Bacteria
EB271_03_02_90	1625	53.17	Sediment	L	Cryptic circular element	undetermined
EB271_03_02_91	1520	54.67	Sediment	L	Cryptic circular element	undetermined
EB271_03_02_92	1516	54.02	Sediment	L	Cryptic circular element	undetermined
EB271_03_02_93	1479	36.24	Sediment	L	Cryptic circular element	undetermined
EB271_03_02_94	1477	56.19	Sediment	L	Cryptic circular element	undetermined
EB271_03_02_95	1440	52.99	Sediment	L	Cryptic circular element	undetermined
EB271_03_02_96	1431	59.61	Sediment	L	Cryptic circular element	undetermined
EB271_03_02_97	1421	53.91	Sediment	L	Cryptic circular element	undetermined
EB271_03_02_98	1377	39.43	Sediment	L	Cryptic circular element	undetermined
EB271_03_02_99	1362	49.71	Sediment	L	Cryptic circular element	undetermined
EB271_03_03_1	67960	40.05	Sediment	L	Viral genome	Chloroflexi
EB271_03_03_10	9237	68.14	Sediment	L	Unclassified MGE	undetermined
EB271_03_03_11	9083	66.77	Sediment	L	Unclassified MGE	unclassified Bacteria
EB271_03_03_12	8060	55.37	Sediment	L	Unclassified MGE	unclassified Bacteria
EB271_03_03_13	5651	63.51	Sediment	L	Cryptic circular element	unclassified Bacteria
EB271_03_03_14	5252	54	Sediment	L	Unclassified MGE	Bacteroidetes
EB271_03_03_16	4874	50.39	Sediment	L	Cryptic circular element	unclassified Bacteria
EB271_03_03_17	4659	59.03	Sediment	L	Cryptic circular element	undetermined
EB271_03_03_19	4488	50.36	Sediment	L	Unclassified MGE	unclassified Bacteria
EB271_03_03_2	49406	55.8	Sediment	L	Viral genome	Nitrospirae
EB271_03_03_20	4401	61.19	Sediment	L	Unclassified MGE	Bacteroidetes
EB271_03_03_21	4399	60.08	Sediment	L	Cryptic circular element	undetermined
EB271_03_03_22	4256	57.87	Sediment	L	Unclassified MGE	undetermined
EB271_03_03_24	4163	65.48	Sediment	L	Cryptic circular element	Firmicutes
EB271_03_03_26	3837	55.36	Sediment	L	Cryptic circular element	unclassified Bacteria
EB271_03_03_27	3771	55.16	Sediment	L	Unclassified MGE	unclassified Bacteria
EB271_03_03_28	3307	43.85	Sediment	L	Cryptic circular element	undetermined
EB271_03_03_29	3012	39.74	Sediment	L	Unclassified MGE	unclassified Bacteria
EB271_03_03_3	45134	52.1	Sediment	L	Unclassified MGE	unclassified Bacteria
EB271_03_03_31	2859	56.66	Sediment	L	Cryptic circular element	undetermined
EB271_03_03_32	2341	62.92	Sediment	L	Unclassified MGE	undetermined
EB271_03_03_33	2297	67.91	Sediment	L	Unclassified MGE	Proteobacteria
EB271_03_03_34	2157	56.14	Sediment	L	Cryptic circular element	undetermined
EB271_03_03_35	2153	43.71	Sediment	L	Cryptic circular element	unclassified Bacteria
EB271_03_03_36	2151	60.76	Sediment	L	Cryptic circular element	undetermined
EB271_03_03_37	2097	62.09	Sediment	L	Unclassified MGE	unclassified Bacteria
EB271_03_03_38	2060	63.35	Sediment	L	Cryptic circular element	Deinococcus-Thermus
EB271_03_03_39	2022	38.87	Sediment	L	Cryptic circular element	undetermined
EB271_03_03_4	20138	54.91	Sediment	L	Unclassified MGE	unclassified Bacteria
EB271_03_03_40	2016	39.24	Sediment	L	Cryptic circular element	unclassified Bacteria
EB271_03_03_45	1661	56.29	Sediment	L	Cryptic circular element	undetermined
EB271_03_03_46	1656	61.47	Sediment	L	Unclassified MGE	Cyanobacteria
EB271_03_03_47	1637	65.3	Sediment	L	Unclassified MGE	Proteobacteria
EB271_03_03_48	1540	61.56	Sediment	L	Cryptic circular element	undetermined
EB271_03_03_49	1477	56.13	Sediment	L	Cryptic circular element	undetermined
EB271_03_03_5	17062	53.17	Sediment	L	Unclassified MGE	Proteobacteria
EB271_03_03_50	1326	49.62	Sediment	L	Cryptic circular element	Archaea
EB271_03_03_51	1321	62	Sediment	L	Cryptic circular element	undetermined
EB271_03_03_52	1321	60.48	Sediment	L	Cryptic circular element	undetermined
EB271_03_03_53	1311	36.99	Sediment	L	Cryptic circular element	undetermined
EB271_03_03_54	1262	48.73	Sediment	L	Cryptic circular element	unclassified Bacteria
EB271_03_03_55	1254	48.17	Sediment	L	Cryptic circular element	undetermined
EB271_03_03_56	1241	67.2	Sediment	L	Cryptic circular element	undetermined
EB271_03_03_58	1176	50	Sediment	L	Cryptic circular element	undetermined
EB271_03_03_59	1136	36.53	Sediment	L	Cryptic circular element	undetermined
EB271_03_03_6	16053	46.04	Sediment	L	Unclassified MGE	unclassified Bacteria
EB271_03_03_7	15489	65.56	Sediment	L	Unclassified MGE	unclassified Bacteria
EB271_03_03_8	11345	49.57	Sediment	L	Unclassified MGE	undetermined
EB271_03_03_9	10440	44.97	Sediment	L	Unclassified MGE	unclassified Bacteria
EB271_04_01_11	4740	58.42	Sediment	L	Unclassified MGE	undetermined
EB271_04_01_12	4256	57.87	Sediment	L	Unclassified MGE	undetermined
EB271_04_01_13	4198	55.1	Sediment	L	Cryptic circular element	Proteobacteria
EB271_04_01_14	4149	49.22	Sediment	L	Cryptic circular element	Proteobacteria
EB271_04_01_16	3957	57.37	Sediment	L	Cryptic circular element	unclassified Bacteria
EB271_04_01_19	3420	59.5	Sediment	L	Cryptic circular element	unclassified Bacteria
EB271_04_01_2	14343	46.5	Sediment	L	Unclassified MGE	Firmicutes
EB271_04_01_21	3123	66.6	Sediment	L	Cryptic circular element	undetermined
EB271_04_01_23	2909	52.9	Sediment	L	Cryptic circular element	unclassified Bacteria
EB271_04_01_25	2746	66.82	Sediment	L	Unclassified MGE	unclassified Bacteria
EB271_04_01_26	2720	53.75	Sediment	L	Cryptic circular element	undetermined
EB271_04_01_27	2680	53.4	Sediment	L	Cryptic circular element	Proteobacteria
EB271_04_01_28	2526	53.48	Sediment	L	Cryptic circular element	undetermined
EB271_04_01_3	13101	47	Sediment	L	Cryptic circular element	unclassified Bacteria
EB271_04_01_30	2180	60.96	Sediment	L	Cryptic circular element	undetermined
EB271_04_01_31	1938	56.81	Sediment	L	Cryptic circular element	undetermined
EB271_04_01_32	1880	48.09	Sediment	L	Cryptic circular element	undetermined
EB271_04_01_33	1872	63.62	Sediment	L	Unclassified MGE	unclassified Bacteria
EB271_04_01_34	1830	36.99	Sediment	L	Cryptic circular element	undetermined
EB271_04_01_35	1762	50.79	Sediment	L	Cryptic circular element	Chloroflexi
EB271_04_01_36	1672	68.66	Sediment	L	Unclassified MGE	Cyanobacteria
EB271_04_01_37	1656	42.45	Sediment	L	Unclassified MGE	unclassified Bacteria
EB271_04_01_38	1540	61.49	Sediment	L	Cryptic circular element	undetermined
EB271_04_01_39	1365	50.48	Sediment	L	Cryptic circular element	undetermined
EB271_04_01_4	11825	62.71	Sediment	L	Unclassified MGE	Proteobacteria
EB271_04_01_40	1326	49.7	Sediment	L	Cryptic circular element	Archaea
EB271_04_01_41	1317	51.4	Sediment	L	Cryptic circular element	undetermined
EB271_04_01_43	1179	47.67	Sediment	L	Cryptic circular element	undetermined
EB271_04_01_5	9099	65.53	Sediment	L	Unclassified MGE	Proteobacteria
EB271_04_01_7	7129	69.57	Sediment	L	Unclassified MGE	Actinobacteria
EB271_04_01_9	6778	42.55	Sediment	L	Unclassified MGE	undetermined
EB271_04_02_1	71023	52.22	Sediment	L	Viral genome	Chloroflexi
EB271_04_02_10	12912	68.25	Sediment	L	Unclassified MGE	unclassified Bacteria
EB271_04_02_11	12144	62.43	Sediment	L	Unclassified MGE	Proteobacteria
EB271_04_02_12	7978	61.83	Sediment	L	Unclassified MGE	unclassified Bacteria
EB271_04_02_13	6778	42.55	Sediment	L	Unclassified MGE	undetermined
EB271_04_02_14	6760	61.24	Sediment	L	Unclassified MGE	unclassified Bacteria
EB271_04_02_15	6447	55.11	Sediment	L	Cryptic circular element	Chloroflexi
EB271_04_02_16	6416	64.85	Sediment	L	Unclassified MGE	Proteobacteria
EB271_04_02_17	5681	56.45	Sediment	L	Cryptic circular element	undetermined
EB271_04_02_19	4800	52.19	Sediment	L	Unclassified MGE	undetermined
EB271_04_02_2	62701	49.86	Sediment	L	Viral genome	Proteobacteria
EB271_04_02_20	4740	58.4	Sediment	L	Unclassified MGE	undetermined
EB271_04_02_21	4366	60.12	Sediment	L	Unclassified MGE	undetermined
EB271_04_02_23	4237	51.64	Sediment	L	Unclassified MGE	undetermined
EB271_04_02_24	4149	49.22	Sediment	L	Cryptic circular element	Proteobacteria
EB271_04_02_25	4139	61.97	Sediment	L	Cryptic circular element	undetermined
EB271_04_02_26	4134	46.03	Sediment	L	Unclassified MGE	unclassified Bacteria
EB271_04_02_27	3815	50.12	Sediment	L	Unclassified MGE	Firmicutes
EB271_04_02_28	3503	57.55	Sediment	L	Cryptic circular element	undetermined
EB271_04_02_3	44490	66.01	Sediment	L	Viral genome	Chloroflexi
EB271_04_02_31	3245	58	Sediment	L	Cryptic circular element	Euryarchaeota
EB271_04_02_32	3215	59.84	Sediment	L	Cryptic circular element	Verrucomicrobia
EB271_04_02_33	3108	58.46	Sediment	L	Cryptic circular element	Acidobacteria
EB271_04_02_34	3073	60.72	Sediment	L	Cryptic circular element	Proteobacteria
EB271_04_02_35	2944	65.62	Sediment	L	Cryptic circular element	undetermined
EB271_04_02_36	2877	61.14	Sediment	L	Cryptic circular element	undetermined
EB271_04_02_37	2868	59.87	Sediment	L	Cryptic circular element	undetermined
EB271_04_02_39	2720	53.64	Sediment	L	Cryptic circular element	undetermined
EB271_04_02_4	40236	64.67	Sediment	L	Viral genome	Acidobacteria
EB271_04_02_40	2629	63.29	Sediment	L	Cryptic circular element	undetermined
EB271_04_02_41	2586	57.73	Sediment	L	Unclassified MGE	Firmicutes
EB271_04_02_43	2340	62.95	Sediment	L	Cryptic circular element	undetermined
EB271_04_02_45	2061	53.52	Sediment	L	Unclassified MGE	undetermined
EB271_04_02_46	2012	61.28	Sediment	L	Cryptic circular element	undetermined
EB271_04_02_47	1984	49.29	Sediment	L	Cryptic circular element	unclassified Bacteria
EB271_04_02_5	18790	54.15	Sediment	L	Unclassified MGE	unclassified Bacteria
EB271_04_02_50	1711	48.74	Sediment	L	Unclassified MGE	Proteobacteria
EB271_04_02_51	1699	46.67	Sediment	L	Unclassified MGE	unclassified Bacteria
EB271_04_02_52	1665	48.65	Sediment	L	Cryptic circular element	unclassified Bacteria
EB271_04_02_53	1646	63.43	Sediment	L	Unclassified MGE	Proteobacteria
EB271_04_02_54	1520	56.12	Sediment	L	Cryptic circular element	undetermined
EB271_04_02_55	1511	59.76	Sediment	L	Cryptic circular element	undetermined
EB271_04_02_56	1442	60.26	Sediment	L	Cryptic circular element	undetermined
EB271_04_02_57	1418	55.78	Sediment	L	Cryptic circular element	undetermined
EB271_04_02_58	1410	66.1	Sediment	L	Unclassified MGE	unclassified Bacteria
EB271_04_02_59	1321	62	Sediment	L	Cryptic circular element	undetermined
EB271_04_02_6	17997	68.27	Sediment	L	Cryptic circular element	undetermined
EB271_04_02_61	1277	54.42	Sediment	L	Cryptic circular element	undetermined
EB271_04_02_62	1231	55.4	Sediment	L	Cryptic circular element	Actinobacteria
EB271_04_02_63	1182	49.32	Sediment	L	Cryptic circular element	undetermined
EB271_04_02_65	1014	48.52	Sediment	L	Cryptic circular element	undetermined
EB271_04_02_7	17164	53.28	Sediment	L	Unclassified MGE	unclassified Bacteria
EB271_04_02_8	15435	60.88	Sediment	L	Unclassified MGE	Proteobacteria
EB271_04_02_9	13101	47	Sediment	L	Cryptic circular element	unclassified Bacteria
EB271_04_03_1	45922	62.29	Sediment	L	Viral genome	Actinobacteria
EB271_04_03_11	13086	43.66	Sediment	L	Unclassified MGE	Euryarchaeota
EB271_04_03_12	12912	68.28	Sediment	L	Unclassified MGE	unclassified Bacteria
EB271_04_03_13	12745	51.79	Sediment	L	Cryptic circular element	unclassified Bacteria
EB271_04_03_14	9322	56.32	Sediment	L	Unclassified MGE	undetermined
EB271_04_03_15	9022	59	Sediment	L	Cryptic circular element	undetermined
EB271_04_03_16	8890	74.48	Sediment	L	Unclassified MGE	Proteobacteria
EB271_04_03_17	7843	54.07	Sediment	L	Unclassified MGE	Chloroflexi
EB271_04_03_18	7433	62.98	Sediment	L	Unclassified MGE	Proteobacteria
EB271_04_03_19	7309	45.41	Sediment	L	Unclassified MGE	Proteobacteria
EB271_04_03_2	41424	65.76	Sediment	L	Viral genome	Chloroflexi
EB271_04_03_20	7029	49.65	Sediment	L	Viral genome	Proteobacteria
EB271_04_03_21	6794	64.73	Sediment	L	Cryptic circular element	Proteobacteria
EB271_04_03_22	5396	55.23	Sediment	L	Unclassified MGE	unclassified Bacteria
EB271_04_03_23	5193	45.29	Sediment	L	Cryptic circular element	Proteobacteria
EB271_04_03_24	5102	50.84	Sediment	L	Cryptic circular element	Synergistetes
EB271_04_03_25	4995	64.16	Sediment	L	Unclassified MGE	undetermined
EB271_04_03_26	4965	57.22	Sediment	L	Unclassified MGE	Proteobacteria
EB271_04_03_27	4554	47.45	Sediment	L	Cryptic circular element	undetermined
EB271_04_03_28	4544	33.91	Sediment	L	Cryptic circular element	Firmicutes
EB271_04_03_29	4220	53.93	Sediment	L	Unclassified MGE	Proteobacteria
EB271_04_03_3	40888	42.14	Sediment	L	Viral genome	Bacteroidetes
EB271_04_03_30	4051	55.69	Sediment	L	Cryptic circular element	unclassified Bacteria
EB271_04_03_31	3856	37.86	Sediment	L	Unclassified MGE	unclassified Bacteria
EB271_04_03_32	3778	47.96	Sediment	L	Cryptic circular element	undetermined
EB271_04_03_33	3444	46.63	Sediment	L	Cryptic circular element	undetermined
EB271_04_03_35	3157	45.39	Sediment	L	Cryptic circular element	unclassified Bacteria
EB271_04_03_37	2944	65.62	Sediment	L	Cryptic circular element	undetermined
EB271_04_03_38	2909	64.46	Sediment	L	Cryptic circular element	Proteobacteria
EB271_04_03_39	2870	60.66	Sediment	L	Cryptic circular element	undetermined
EB271_04_03_4	38463	60.39	Sediment	L	Unclassified MGE	unclassified Bacteria
EB271_04_03_40	2863	60.88	Sediment	L	Cryptic circular element	undetermined
EB271_04_03_41	2682	49.33	Sediment	L	Cryptic circular element	Cyanobacteria
EB271_04_03_42	2557	61.36	Sediment	L	Cryptic circular element	undetermined
EB271_04_03_43	2431	56.81	Sediment	L	Unclassified MGE	undetermined
EB271_04_03_44	2397	55.53	Sediment	L	Cryptic circular element	Firmicutes
EB271_04_03_45	2263	59.66	Sediment	L	Cryptic circular element	undetermined
EB271_04_03_46	2260	61.64	Sediment	L	Unclassified MGE	Proteobacteria
EB271_04_03_47	2190	49.77	Sediment	L	Cryptic circular element	Proteobacteria
EB271_04_03_48	2099	47.69	Sediment	L	Cryptic circular element	undetermined
EB271_04_03_49	2089	52.23	Sediment	L	Unclassified MGE	undetermined
EB271_04_03_5	18008	68.26	Sediment	L	Cryptic circular element	undetermined
EB271_04_03_50	2074	61.14	Sediment	L	Cryptic circular element	unclassified Bacteria
EB271_04_03_51	1967	54.04	Sediment	L	Cryptic circular element	Proteobacteria
EB271_04_03_53	1880	59.26	Sediment	L	Cryptic circular element	undetermined
EB271_04_03_54	1861	51.26	Sediment	L	Unclassified MGE	Firmicutes
EB271_04_03_55	1827	66.45	Sediment	L	Unclassified MGE	unclassified Bacteria
EB271_04_03_56	1759	60.09	Sediment	L	Cryptic circular element	undetermined
EB271_04_03_57	1758	44.48	Sediment	L	Cryptic circular element	undetermined
EB271_04_03_58	1746	43.24	Sediment	L	Cryptic circular element	undetermined
EB271_04_03_59	1734	57.38	Sediment	L	Cryptic circular element	undetermined
EB271_04_03_6	17940	68.25	Sediment	L	Unclassified MGE	Proteobacteria
EB271_04_03_60	1716	61.95	Sediment	L	Cryptic circular element	undetermined
EB271_04_03_61	1661	45.21	Sediment	L	Unclassified MGE	Cyanobacteria
EB271_04_03_63	1585	61.2	Sediment	L	Cryptic circular element	undetermined
EB271_04_03_64	1520	56.12	Sediment	L	Cryptic circular element	undetermined
EB271_04_03_66	1389	49.39	Sediment	L	Cryptic circular element	undetermined
EB271_04_03_67	1362	49.93	Sediment	L	Cryptic circular element	undetermined
EB271_04_03_68	1359	58.06	Sediment	L	Unclassified MGE	undetermined
EB271_04_03_69	1340	57.24	Sediment	L	Cryptic circular element	undetermined
EB271_04_03_70	1340	50.9	Sediment	L	Cryptic circular element	undetermined
EB271_04_03_71	1338	49.4	Sediment	L	Cryptic circular element	Euryarchaeota
EB271_04_03_72	1326	47.36	Sediment	L	Cryptic circular element	Firmicutes
EB271_04_03_73	1258	57	Sediment	L	Cryptic circular element	undetermined
EB271_04_03_74	1220	61.23	Sediment	L	Cryptic circular element	undetermined
EB271_04_03_75	1212	44.64	Sediment	L	Cryptic circular element	undetermined
EB271_04_03_76	1194	48.99	Sediment	L	Cryptic circular element	undetermined
EB271_04_03_77	1193	66.05	Sediment	L	Unclassified MGE	unclassified Bacteria
EB271_04_03_78	1144	65.73	Sediment	L	Cryptic circular element	Firmicutes
EB271_04_03_79	1134	63.14	Sediment	L	Cryptic circular element	undetermined
EB271_04_03_8	14714	44.59	Sediment	L	Unclassified MGE	unclassified Bacteria
EB271_04_03_80	1104	59.87	Sediment	L	Cryptic circular element	unclassified Bacteria
EB271_04_03_81	1072	37.41	Sediment	L	Cryptic circular element	undetermined
EB271_04_03_9	13499	51.12	Sediment	L	Unclassified MGE	Euryarchaeota
EB271_04_04_1	95543	59.97	Sediment	L	Viral genome	Actinobacteria
EB271_04_04_10	18057	66.13	Sediment	L	Unclassified MGE	Verrucomicrobia
EB271_04_04_100	1399	60.61	Sediment	L	Cryptic circular element	undetermined
EB271_04_04_102	1297	59.68	Sediment	L	Cryptic circular element	unclassified Bacteria
EB271_04_04_103	1282	55.23	Sediment	L	Cryptic circular element	undetermined
EB271_04_04_104	1258	60.1	Sediment	L	Cryptic circular element	undetermined
EB271_04_04_105	1248	47.36	Sediment	L	Cryptic circular element	Proteobacteria
EB271_04_04_106	1193	57.67	Sediment	L	Cryptic circular element	unclassified Bacteria
EB271_04_04_107	1137	65.88	Sediment	L	Cryptic circular element	undetermined
EB271_04_04_108	1120	59.82	Sediment	L	Unclassified MGE	unclassified Bacteria
EB271_04_04_11	13467	34.48	Sediment	L	Unclassified MGE	Firmicutes
EB271_04_04_110	1095	56.35	Sediment	L	Cryptic circular element	undetermined
EB271_04_04_111	1094	63.35	Sediment	L	Unclassified MGE	unclassified Bacteria
EB271_04_04_113	1080	64.63	Sediment	L	Cryptic circular element	undetermined
EB271_04_04_114	1045	56.94	Sediment	L	Cryptic circular element	Proteobacteria
EB271_04_04_115	1038	63.58	Sediment	L	Cryptic circular element	unclassified Bacteria
EB271_04_04_12	13147	69.89	Sediment	L	Unclassified MGE	Deinococcus-Thermus
EB271_04_04_13	12648	45.2	Sediment	L	Unclassified MGE	undetermined
EB271_04_04_14	11587	69.28	Sediment	L	Unclassified MGE	unclassified Bacteria
EB271_04_04_15	10971	72.55	Sediment	L	Cryptic circular element	Proteobacteria
EB271_04_04_18	9022	60	Sediment	L	Cryptic circular element	unclassified Bacteria
EB271_04_04_19	8714	58.63	Sediment	L	Cryptic circular element	undetermined
EB271_04_04_2	54678	54.9	Sediment	L	Viral genome	Firmicutes
EB271_04_04_20	8660	64.42	Sediment	L	Unclassified MGE	Proteobacteria
EB271_04_04_21	8537	60.57	Sediment	L	Unclassified MGE	Proteobacteria
EB271_04_04_22	7889	68.04	Sediment	L	Cryptic circular element	undetermined
EB271_04_04_23	7691	66.1	Sediment	L	Unclassified MGE	Proteobacteria
EB271_04_04_24	7215	60.57	Sediment	L	Unclassified MGE	unclassified Bacteria
EB271_04_04_25	6483	58.4	Sediment	L	Unclassified MGE	unclassified Bacteria
EB271_04_04_26	6382	56.83	Sediment	L	Cryptic circular element	Proteobacteria
EB271_04_04_27	5883	68.16	Sediment	L	Cryptic circular element	Actinobacteria
EB271_04_04_28	5746	60.96	Sediment	L	Cryptic circular element	Actinobacteria
EB271_04_04_29	5578	58.61	Sediment	L	Cryptic circular element	undetermined
EB271_04_04_3	50118	57.75	Sediment	L	Unclassified MGE	Proteobacteria
EB271_04_04_30	5436	53.77	Sediment	L	Unclassified MGE	unclassified Bacteria
EB271_04_04_32	5179	58.29	Sediment	L	Cryptic circular element	undetermined
EB271_04_04_34	4862	49.77	Sediment	L	Cryptic circular element	Proteobacteria
EB271_04_04_35	4740	58.42	Sediment	L	Unclassified MGE	undetermined
EB271_04_04_36	4588	62.14	Sediment	L	Unclassified MGE	undetermined
EB271_04_04_37	4562	63.42	Sediment	L	Unclassified MGE	Cyanobacteria
EB271_04_04_38	4532	54.74	Sediment	L	Unclassified MGE	unclassified Bacteria
EB271_04_04_39	4511	53.74	Sediment	L	Cryptic circular element	undetermined
EB271_04_04_4	46304	54.69	Sediment	L	Unclassified MGE	unclassified Bacteria
EB271_04_04_40	4374	66.39	Sediment	L	Cryptic circular element	unclassified Bacteria
EB271_04_04_41	4350	57.77	Sediment	L	Cryptic circular element	unclassified Bacteria
EB271_04_04_42	4222	65.42	Sediment	L	Unclassified MGE	Proteobacteria
EB271_04_04_43	4064	54.36	Sediment	L	Cryptic circular element	Proteobacteria
EB271_04_04_44	4054	65.17	Sediment	L	Cryptic circular element	unclassified Bacteria
EB271_04_04_45	3830	45.98	Sediment	L	Unclassified MGE	Deinococcus-Thermus
EB271_04_04_46	3757	62.79	Sediment	L	Unclassified MGE	unclassified Bacteria
EB271_04_04_47	3726	62.16	Sediment	L	Cryptic circular element	Proteobacteria
EB271_04_04_48	3590	57.72	Sediment	L	Unclassified MGE	Actinobacteria
EB271_04_04_49	3525	59.83	Sediment	L	Cryptic circular element	undetermined
EB271_04_04_5	44397	46.73	Sediment	L	Unclassified MGE	unclassified Bacteria
EB271_04_04_50	3461	52.64	Sediment	L	Cryptic circular element	Firmicutes
EB271_04_04_52	3397	59.94	Sediment	L	Unclassified MGE	unclassified Bacteria
EB271_04_04_53	3297	50.93	Sediment	L	Cryptic circular element	unclassified Bacteria
EB271_04_04_54	3203	64.88	Sediment	L	Cryptic circular element	undetermined
EB271_04_04_55	3130	60	Sediment	L	Cryptic circular element	undetermined
EB271_04_04_56	3102	54.29	Sediment	L	Unclassified MGE	unclassified Bacteria
EB271_04_04_57	3024	56.42	Sediment	L	Cryptic circular element	undetermined
EB271_04_04_58	2977	51.26	Sediment	L	Cryptic circular element	unclassified Bacteria
EB271_04_04_6	40327	55.02	Sediment	L	Viral genome	Nitrospirae
EB271_04_04_60	2914	68.29	Sediment	L	Cryptic circular element	Proteobacteria
EB271_04_04_61	2904	60.37	Sediment	L	Cryptic circular element	undetermined
EB271_04_04_62	2849	57.49	Sediment	L	Cryptic circular element	Proteobacteria
EB271_04_04_63	2788	59.36	Sediment	L	Cryptic circular element	undetermined
EB271_04_04_64	2774	66.69	Sediment	L	Cryptic circular element	unclassified Bacteria
EB271_04_04_65	2717	55.94	Sediment	L	Cryptic circular element	unclassified Bacteria
EB271_04_04_66	2633	54.23	Sediment	L	Cryptic circular element	undetermined
EB271_04_04_67	2587	65.37	Sediment	L	Cryptic circular element	undetermined
EB271_04_04_68	2583	64.69	Sediment	L	Cryptic circular element	undetermined
EB271_04_04_69	2565	59.3	Sediment	L	Cryptic circular element	unclassified Bacteria
EB271_04_04_7	24824	64.91	Sediment	L	Cryptic circular element	Proteobacteria
EB271_04_04_70	2542	54.09	Sediment	L	Cryptic circular element	undetermined
EB271_04_04_71	2541	66.04	Sediment	L	Cryptic circular element	unclassified Bacteria
EB271_04_04_73	2433	69.63	Sediment	L	Unclassified MGE	unclassified Bacteria
EB271_04_04_74	2432	67.76	Sediment	L	Cryptic circular element	Actinobacteria
EB271_04_04_75	2410	45.31	Sediment	L	Unclassified MGE	Cyanobacteria
EB271_04_04_76	2406	55.24	Sediment	L	Cryptic circular element	undetermined
EB271_04_04_77	2345	61.36	Sediment	L	Cryptic circular element	undetermined
EB271_04_04_78	2255	60.98	Sediment	L	Cryptic circular element	undetermined
EB271_04_04_79	2247	51.36	Sediment	L	Unclassified MGE	undetermined
EB271_04_04_8	20359	71.07	Sediment	L	Unclassified MGE	Deinococcus-Thermus
EB271_04_04_80	2204	56.53	Sediment	L	Cryptic circular element	undetermined
EB271_04_04_81	2084	57.53	Sediment	L	Unclassified MGE	Proteobacteria
EB271_04_04_82	2084	54.89	Sediment	L	Unclassified MGE	Proteobacteria
EB271_04_04_83	2071	66.15	Sediment	L	Cryptic circular element	undetermined
EB271_04_04_85	1990	46.53	Sediment	L	Unclassified MGE	Proteobacteria
EB271_04_04_86	1980	70.45	Sediment	L	Cryptic circular element	unclassified Bacteria
EB271_04_04_87	1974	64.39	Sediment	L	Unclassified MGE	Cyanobacteria
EB271_04_04_88	1938	56.81	Sediment	L	Cryptic circular element	undetermined
EB271_04_04_89	1910	67.49	Sediment	L	Cryptic circular element	Actinobacteria
EB271_04_04_9	18927	62.42	Sediment	L	Unclassified MGE	unclassified Bacteria
EB271_04_04_90	1899	68.77	Sediment	L	Unclassified MGE	Firmicutes
EB271_04_04_91	1866	67.63	Sediment	L	Cryptic circular element	unclassified Bacteria
EB271_04_04_92	1861	51.26	Sediment	L	Unclassified MGE	Firmicutes
EB271_04_04_93	1819	47.83	Sediment	L	Unclassified MGE	Chloroflexi
EB271_04_04_94	1734	56.52	Sediment	L	Unclassified MGE	undetermined
EB271_04_04_96	1565	58.47	Sediment	L	Unclassified MGE	unclassified Bacteria
EB271_04_04_97	1553	54.93	Sediment	L	Cryptic circular element	Cyanobacteria
EB271_04_04_98	1526	67.76	Sediment	L	Cryptic circular element	undetermined
EB271_04_04_99	1454	42.92	Sediment	L	Cryptic circular element	undetermined
EB271_05_01_1	4016	52.27	Sediment	L	Cryptic circular element	undetermined
EB271_05_01_4	2053	60.2	Sediment	L	Unclassified MGE	Proteobacteria
EB271_05_02_1	9194	33.08	Sediment	L	Unclassified MGE	Proteobacteria
EB271_05_02_10	2111	51.82	Sediment	L	Cryptic circular element	undetermined
EB271_05_02_11	2050	62.59	Sediment	L	Cryptic circular element	undetermined
EB271_05_02_12	2039	63.36	Sediment	L	Cryptic circular element	undetermined
EB271_05_02_13	1700	64.47	Sediment	L	Unclassified MGE	undetermined
EB271_05_02_14	1630	44.66	Sediment	L	Unclassified MGE	Proteobacteria
EB271_05_02_15	1629	53.53	Sediment	L	Cryptic circular element	undetermined
EB271_05_02_16	1385	62.89	Sediment	L	Unclassified MGE	Proteobacteria
EB271_05_02_17	1365	39.93	Sediment	L	Unclassified MGE	undetermined
EB271_05_02_18	1252	53.75	Sediment	L	Unclassified MGE	Proteobacteria
EB271_05_02_3	3917	42.28	Sediment	L	Cryptic circular element	Firmicutes
EB271_05_02_5	2552	63.21	Sediment	L	Cryptic circular element	undetermined
EB271_05_02_6	2543	55.76	Sediment	L	Cryptic circular element	undetermined
EB271_05_02_7	2543	70.9	Sediment	L	Cryptic circular element	undetermined
EB271_05_02_8	2436	47.74	Sediment	L	Cryptic circular element	undetermined
EB271_05_02_9	2312	66.26	Sediment	L	Cryptic circular element	undetermined
EB271_05_03_1	19187	60.73	Sediment	L	Cryptic circular element	Firmicutes
EB271_05_03_10	6294	69.38	Sediment	L	Cryptic circular element	unclassified Bacteria
EB271_05_03_12	4373	67.87	Sediment	L	Cryptic circular element	unclassified Bacteria
EB271_05_03_14	3543	53.18	Sediment	L	Cryptic circular element	undetermined
EB271_05_03_15	3265	60.98	Sediment	L	Cryptic circular element	Deferribacteres
EB271_05_03_16	2896	66.13	Sediment	L	Cryptic circular element	unclassified Bacteria
EB271_05_03_17	2579	64.21	Sediment	L	Cryptic circular element	undetermined
EB271_05_03_18	2549	66.1	Sediment	L	Cryptic circular element	Proteobacteria
EB271_05_03_19	2543	55.76	Sediment	L	Cryptic circular element	undetermined
EB271_05_03_2	16617	59.14	Sediment	L	Cryptic circular element	unclassified Bacteria
EB271_05_03_20	2441	60.59	Sediment	L	Unclassified MGE	Cyanobacteria
EB271_05_03_21	2397	63.04	Sediment	L	Cryptic circular element	undetermined
EB271_05_03_22	2356	57.89	Sediment	L	Unclassified MGE	Proteobacteria
EB271_05_03_23	2293	59.83	Sediment	L	Cryptic circular element	undetermined
EB271_05_03_24	2237	69.87	Sediment	L	Unclassified MGE	Proteobacteria
EB271_05_03_25	2090	51.96	Sediment	L	Unclassified MGE	undetermined
EB271_05_03_26	1942	58.75	Sediment	L	Unclassified MGE	Proteobacteria
EB271_05_03_27	1769	62.07	Sediment	L	Cryptic circular element	Proteobacteria
EB271_05_03_28	1395	45.59	Sediment	L	Unclassified MGE	Proteobacteria
EB271_05_03_29	1293	55.53	Sediment	L	Cryptic circular element	Euryarchaeota
EB271_05_03_3	11316	51.71	Sediment	L	Unclassified MGE	Proteobacteria
EB271_05_03_32	1132	53.45	Sediment	L	Cryptic circular element	unclassified Bacteria
EB271_05_03_33	1091	35.38	Sediment	L	Cryptic circular element	undetermined
EB271_05_03_34	1083	33.98	Sediment	L	Cryptic circular element	undetermined
EB271_05_03_35	1080	52.31	Sediment	L	Cryptic circular element	undetermined
EB271_05_03_36	1062	72.03	Sediment	L	Cryptic circular element	unclassified Bacteria
EB271_05_03_4	9033	70.83	Sediment	L	Unclassified MGE	Deinococcus-Thermus
EB271_05_03_5	8219	57.46	Sediment	L	Cryptic circular element	undetermined
EB271_05_03_6	8058	48.54	Sediment	L	Unclassified MGE	Actinobacteria
EB271_05_03_7	7889	68.02	Sediment	L	Cryptic circular element	undetermined
EB271_05_03_8	7679	61.45	Sediment	L	Unclassified MGE	Proteobacteria
EB271_05_03_9	6999	66.78	Sediment	L	Cryptic circular element	unclassified Bacteria
FW021_1	117158	64.29	Groundwater	H	Unclassified MGE	Proteobacteria
FW021_10	2097	55.32	Groundwater	H	Cryptic circular element	undetermined
FW021_12	1630	42.15	Groundwater	H	Cryptic circular element	Bacteroidetes
FW021_2	51441	65.28	Groundwater	H	Plasmid	Proteobacteria
FW021_4	43056	62.49	Groundwater	H	Unclassified MGE	Proteobacteria
FW021_5	42438	61.24	Groundwater	H	Unclassified MGE	Proteobacteria
FW021_7	11621	65.9	Groundwater	H	Unclassified MGE	unclassified Bacteria
FW021_9	2418	49.63	Groundwater	H	Cryptic circular element	Proteobacteria
FW104_2	2192	54.97	Groundwater	H	Unclassified MGE	unclassified Bacteria
FW104_3	1395	55.77	Groundwater	H	Cryptic circular element	undetermined
FW106_1	179325	62.74	Groundwater	H	Unclassified MGE	Proteobacteria
FW106_5	2004	62.43	Groundwater	H	Viral genome	Proteobacteria
FW106-02_10	2797	49.8	Groundwater	H	Unclassified MGE	unclassified Bacteria
FW106-02_3	46573	64.98	Groundwater	H	Plasmid	Proteobacteria
FW106-02_4	43056	62.49	Groundwater	H	Unclassified MGE	Proteobacteria
FW106-02_8	4022	63.67	Groundwater	H	Unclassified MGE	Proteobacteria
FW106-10_11	1569	56.15	Groundwater	H	Unclassified MGE	Proteobacteria
FW106-10_2	161292	62.83	Groundwater	H	Unclassified MGE	Proteobacteria
FW106-10_3	51442	65.21	Groundwater	H	Plasmid	Proteobacteria
FW215_1	54924	66.11	Groundwater	H	Unclassified MGE	Proteobacteria
FW215_10	1528	57.79	Groundwater	H	Cryptic circular element	undetermined
FW215_11	1308	63.91	Groundwater	H	Cryptic circular element	undetermined
FW215_12	1230	58.54	Groundwater	H	Cryptic circular element	undetermined
FW215_13	1173	39.56	Groundwater	H	Cryptic circular element	undetermined
FW215_14	1008	60.62	Groundwater	H	Cryptic circular element	undetermined
FW215_2	7089	42.14	Groundwater	H	Cryptic circular element	unclassified Bacteria
FW215_3	4969	57.17	Groundwater	H	Unclassified MGE	Proteobacteria
FW215_4	4059	58.64	Groundwater	H	Unclassified MGE	Proteobacteria
FW215_5	2705	40.11	Groundwater	H	Cryptic circular element	unclassified Bacteria
FW215_6	2684	38.97	Groundwater	H	Cryptic circular element	unclassified Bacteria
FW215_7	1969	41.49	Groundwater	H	Unclassified MGE	unclassified Bacteria
FW215_9	1601	30.54	Groundwater	H	Unclassified MGE	Planctomycetes
FW300_1	88056	70.12	Groundwater	L	Viral genome	Actinobacteria
FW300_10	2444	59.57	Groundwater	L	Unclassified MGE	Proteobacteria
FW300_12	1854	63.38	Groundwater	L	Cryptic circular element	Proteobacteria
FW300_13	1739	58.42	Groundwater	L	Unclassified MGE	undetermined
FW300_15	1438	54.17	Groundwater	L	Cryptic circular element	undetermined
FW300_16	1411	44.44	Groundwater	L	Unclassified MGE	Planctomycetes
FW300_17	1371	38.88	Groundwater	L	Cryptic circular element	undetermined
FW300_18	1351	58.85	Groundwater	L	Cryptic circular element	Bacteroidetes
FW300_19	1347	40.01	Groundwater	L	Cryptic circular element	undetermined
FW300_2	59058	59.03	Groundwater	L	Viral genome	Actinobacteria
FW300_20	1230	42.52	Groundwater	L	Cryptic circular element	undetermined
FW300_21	1215	55.47	Groundwater	L	Cryptic circular element	undetermined
FW300_22	1176	51.19	Groundwater	L	Cryptic circular element	undetermined
FW300_23	1166	43.83	Groundwater	L	Cryptic circular element	undetermined
FW300_24	1092	42.31	Groundwater	L	Cryptic circular element	undetermined
FW300_25	1053	44.44	Groundwater	L	Cryptic circular element	undetermined
FW300_3	47327	59.77	Groundwater	L	Unclassified MGE	Proteobacteria
FW300_4	43631	63.47	Groundwater	L	Viral genome	Proteobacteria
FW300_5	43298	72.12	Groundwater	L	Viral genome	Actinobacteria
FW300_6	42006	57.39	Groundwater	L	Viral genome	Proteobacteria
FW300_7	39784	53.27	Groundwater	L	Unclassified MGE	unclassified Bacteria
FW300_8	35978	41.34	Groundwater	L	Unclassified MGE	unclassified Bacteria
FW300_9	30378	44.61	Groundwater	L	Unclassified MGE	unclassified Bacteria
FW301_1	47531	60	Groundwater	L	Viral genome	Proteobacteria
FW301_10	1255	49.8	Groundwater	L	Unclassified MGE	undetermined
FW301_11	1077	47.91	Groundwater	L	Cryptic circular element	undetermined
FW301_12	1064	39.19	Groundwater	L	Cryptic circular element	undetermined
FW301_2	41312	60.08	Groundwater	L	Viral genome	Actinobacteria
FW301_3	9778	58.03	Groundwater	L	Cryptic circular element	Eukaryota
FW301_4	3072	62.6	Groundwater	L	Cryptic circular element	undetermined
FW301_5	2420	52.73	Groundwater	L	Unclassified MGE	undetermined
FW301_6	2192	58.76	Groundwater	L	Cryptic circular element	Proteobacteria
FW301_7	1934	54.86	Groundwater	L	Cryptic circular element	undetermined
FW301_8	1535	29.38	Groundwater	L	Cryptic circular element	undetermined
FW301_9	1474	44.17	Groundwater	L	Cryptic circular element	undetermined
FW301-02_1	47277	66.78	Groundwater	L	Cryptic circular element	unclassified Bacteria
FW301-02_10	4466	58.28	Groundwater	L	Unclassified MGE	undetermined
FW301-02_11	3828	58.25	Groundwater	L	Unclassified MGE	Cyanobacteria
FW301-02_13	2958	62.51	Groundwater	L	Cryptic circular element	undetermined
FW301-02_15	2253	65.16	Groundwater	L	Cryptic circular element	Proteobacteria
FW301-02_16	1780	46.91	Groundwater	L	Cryptic circular element	undetermined
FW301-02_17	1706	55.22	Groundwater	L	Cryptic circular element	undetermined
FW301-02_19	1613	65.53	Groundwater	L	Cryptic circular element	undetermined
FW301-02_2	44230	58.09	Groundwater	L	Unclassified MGE	unclassified Bacteria
FW301-02_20	1317	60.36	Groundwater	L	Cryptic circular element	undetermined
FW301-02_21	1217	57.44	Groundwater	L	Cryptic circular element	undetermined
FW301-02_22	1170	61.03	Groundwater	L	Cryptic circular element	undetermined
FW301-02_23	1053	44.44	Groundwater	L	Cryptic circular element	undetermined
FW301-02_3	39519	43.65	Groundwater	L	Unclassified MGE	Proteobacteria
FW301-02_4	38445	41.93	Groundwater	L	Viral genome	Firmicutes
FW301-02_6	35604	37.75	Groundwater	L	Unclassified MGE	Proteobacteria
FW301-02_7	34405	42.4	Groundwater	L	Viral genome	Proteobacteria
FW301-02_8	15462	30.79	Groundwater	L	Viral genome	Candidatus Marinimicrobia
FW301-02_9	13389	63.47	Groundwater	L	Unclassified MGE	Actinobacteria
FW301-10_1	40442	54.89	Groundwater	L	Viral genome	Proteobacteria
FW301-10_10	2233	66.91	Groundwater	L	Cryptic circular element	undetermined
FW301-10_11	2076	63.92	Groundwater	L	Cryptic circular element	undetermined
FW301-10_12	2074	64.8	Groundwater	L	Cryptic circular element	undetermined
FW301-10_13	1801	47.08	Groundwater	L	Cryptic circular element	undetermined
FW301-10_14	1714	61.67	Groundwater	L	Cryptic circular element	undetermined
FW301-10_15	1706	55.16	Groundwater	L	Cryptic circular element	undetermined
FW301-10_16	1657	34.94	Groundwater	L	Unclassified MGE	Bacteroidetes
FW301-10_17	1615	64.4	Groundwater	L	Cryptic circular element	undetermined
FW301-10_18	1613	65.53	Groundwater	L	Cryptic circular element	undetermined
FW301-10_19	1487	65.1	Groundwater	L	Unclassified MGE	unclassified Bacteria
FW301-10_2	37910	45.3	Groundwater	L	Unclassified MGE	unclassified Bacteria
FW301-10_20	1334	49.33	Groundwater	L	Cryptic circular element	undetermined
FW301-10_21	1320	68.64	Groundwater	L	Cryptic circular element	undetermined
FW301-10_22	1257	55.61	Groundwater	L	Cryptic circular element	undetermined
FW301-10_23	1215	65.6	Groundwater	L	Cryptic circular element	undetermined
FW301-10_24	1213	36.52	Groundwater	L	Cryptic circular element	undetermined
FW301-10_25	1178	47.11	Groundwater	L	Cryptic circular element	undetermined
FW301-10_26	1137	59.01	Groundwater	L	Cryptic circular element	undetermined
FW301-10_27	1100	59.09	Groundwater	L	Cryptic circular element	undetermined
FW301-10_28	1058	65.22	Groundwater	L	Cryptic circular element	undetermined
FW301-10_3	25544	64.1	Groundwater	L	Cryptic circular element	unclassified Bacteria
FW301-10_4	3852	50.67	Groundwater	L	Cryptic circular element	undetermined
FW301-10_5	3072	62.57	Groundwater	L	Cryptic circular element	undetermined
FW301-10_6	2969	64.26	Groundwater	L	Cryptic circular element	Actinobacteria
FW301-10_7	2880	65.14	Groundwater	L	Cryptic circular element	undetermined
FW301-10_8	2595	54.22	Groundwater	L	Unclassified MGE	Cyanobacteria
FW301-10_9	2361	64.42	Groundwater	L	Cryptic circular element	undetermined
FW303_1	1163	60.19	Groundwater	L	Cryptic circular element	unclassified Bacteria
FW305_1	1056	65.34	Groundwater	L	Cryptic circular element	undetermined
FW306_01_1	23669	55.49	Sediment	L	Cryptic circular element	Cyanobacteria
FW306_01_10	1260	69.29	Sediment	L	Cryptic circular element	unclassified Bacteria
FW306_01_11	1249	52.68	Sediment	L	Unclassified MGE	Proteobacteria
FW306_01_12	1138	65.64	Sediment	L	Cryptic circular element	undetermined
FW306_01_2	18476	68.19	Sediment	L	Unclassified MGE	Actinobacteria
FW306_01_3	10874	63.48	Sediment	L	Unclassified MGE	Proteobacteria
FW306_01_6	3062	55.52	Sediment	L	Unclassified MGE	undetermined
FW306_01_7	2432	61.84	Sediment	L	Cryptic circular element	undetermined
FW306_01_9	1360	52.65	Sediment	L	Cryptic circular element	undetermined
FW306_02_1	16139	67	Sediment	L	Viral genome	Actinobacteria
FW306_02_10	2933	62.7	Sediment	L	Cryptic circular element	Actinobacteria
FW306_02_11	2902	57	Sediment	L	Cryptic circular element	undetermined
FW306_02_12	2850	55.75	Sediment	L	Cryptic circular element	undetermined
FW306_02_13	2769	54.28	Sediment	L	Cryptic circular element	undetermined
FW306_02_14	2690	60.07	Sediment	L	Cryptic circular element	undetermined
FW306_02_15	2671	58.97	Sediment	L	Cryptic circular element	undetermined
FW306_02_16	2316	56.43	Sediment	L	Cryptic circular element	undetermined
FW306_02_18	1989	41.48	Sediment	L	Cryptic circular element	undetermined
FW306_02_19	1982	41.98	Sediment	L	Cryptic circular element	undetermined
FW306_02_2	13666	65.43	Sediment	L	Unclassified MGE	unclassified Bacteria
FW306_02_20	1962	65.75	Sediment	L	Cryptic circular element	unclassified Bacteria
FW306_02_21	1947	50.39	Sediment	L	Cryptic circular element	undetermined
FW306_02_22	1838	53.7	Sediment	L	Cryptic circular element	undetermined
FW306_02_23	1825	61.59	Sediment	L	Cryptic circular element	undetermined
FW306_02_24	1737	54.17	Sediment	L	Cryptic circular element	undetermined
FW306_02_25	1721	68.45	Sediment	L	Unclassified MGE	Actinobacteria
FW306_02_26	1679	67.12	Sediment	L	Unclassified MGE	Proteobacteria
FW306_02_27	1556	62.34	Sediment	L	Unclassified MGE	Actinobacteria
FW306_02_28	1496	41.11	Sediment	L	Cryptic circular element	undetermined
FW306_02_3	12112	61.53	Sediment	L	Cryptic circular element	Actinobacteria
FW306_02_30	1374	47.82	Sediment	L	Cryptic circular element	undetermined
FW306_02_31	1272	64.94	Sediment	L	Cryptic circular element	unclassified Bacteria
FW306_02_32	1135	63.08	Sediment	L	Cryptic circular element	undetermined
FW306_02_4	9938	66.62	Sediment	L	Cryptic circular element	undetermined
FW306_02_5	9341	62.58	Sediment	L	Unclassified MGE	unclassified Bacteria
FW306_02_6	5585	46.98	Sediment	L	Unclassified MGE	Eukaryota
FW306_02_7	5466	47.44	Sediment	L	Unclassified MGE	Eukaryota
FW306_02_8	4439	57.24	Sediment	L	Cryptic circular element	unclassified Bacteria
FW306_02_9	3592	39.76	Sediment	L	Unclassified MGE	undetermined
FW306_03_1	5774	60.63	Sediment	L	Cryptic circular element	Cyanobacteria
FW306_03_10	2597	57.37	Sediment	L	Cryptic circular element	undetermined
FW306_03_12	2253	55.7	Sediment	L	Cryptic circular element	undetermined
FW306_03_13	2199	63.26	Sediment	L	Cryptic circular element	unclassified Bacteria
FW306_03_14	1500	59.73	Sediment	L	Unclassified MGE	undetermined
FW306_03_16	1239	55.21	Sediment	L	Unclassified MGE	unclassified Bacteria
FW306_03_17	1176	40.9	Sediment	L	Cryptic circular element	undetermined
FW306_03_18	1109	55.37	Sediment	L	Cryptic circular element	Cyanobacteria
FW306_03_19	1059	61	Sediment	L	Cryptic circular element	undetermined
FW306_03_2	3432	54.92	Sediment	L	Cryptic circular element	undetermined
FW306_03_20	1058	64.65	Sediment	L	Cryptic circular element	undetermined
FW306_03_3	2872	57.03	Sediment	L	Cryptic circular element	unclassified Bacteria
FW306_03_4	2867	61.21	Sediment	L	Cryptic circular element	undetermined
FW306_03_5	2840	57.11	Sediment	L	Cryptic circular element	undetermined
FW306_03_6	2726	57.92	Sediment	L	Cryptic circular element	undetermined
FW306_03_7	2716	52.06	Sediment	L	Cryptic circular element	unclassified Bacteria
FW306_03_8	2688	60.71	Sediment	L	Cryptic circular element	undetermined
FW306_04_1	52569	56.38	Sediment	L	Unclassified MGE	unclassified Bacteria
FW306_04_10	2822	54.61	Sediment	L	Cryptic circular element	undetermined
FW306_04_11	2773	57.55	Sediment	L	Cryptic circular element	undetermined
FW306_04_12	2720	60.99	Sediment	L	Cryptic circular element	undetermined
FW306_04_13	2710	57.93	Sediment	L	Cryptic circular element	undetermined
FW306_04_14	2691	58.19	Sediment	L	Cryptic circular element	undetermined
FW306_04_15	2665	60.04	Sediment	L	Cryptic circular element	undetermined
FW306_04_16	2603	58.43	Sediment	L	Cryptic circular element	undetermined
FW306_04_17	2466	66.14	Sediment	L	Unclassified MGE	Proteobacteria
FW306_04_18	1980	58.79	Sediment	L	Unclassified MGE	Proteobacteria
FW306_04_19	1960	60.97	Sediment	L	Unclassified MGE	Proteobacteria
FW306_04_2	7322	38.16	Sediment	L	Unclassified MGE	unclassified Bacteria
FW306_04_20	1764	55.05	Sediment	L	Cryptic circular element	undetermined
FW306_04_21	1727	64.27	Sediment	L	Cryptic circular element	undetermined
FW306_04_22	1511	61.95	Sediment	L	Unclassified MGE	Firmicutes
FW306_04_23	1462	56.36	Sediment	L	Cryptic circular element	Acidobacteria
FW306_04_24	1439	61.92	Sediment	L	Cryptic circular element	undetermined
FW306_04_25	1201	63.53	Sediment	L	Cryptic circular element	Verrucomicrobia
FW306_04_26	1161	45.48	Sediment	L	Cryptic circular element	unclassified Bacteria
FW306_04_27	1029	67.06	Sediment	L	Cryptic circular element	undetermined
FW306_04_3	5128	55.23	Sediment	L	Cryptic circular element	undetermined
FW306_04_5	3291	63.72	Sediment	L	Unclassified MGE	undetermined
FW306_04_6	3181	34.86	Sediment	L	Unclassified MGE	Actinobacteria
FW306_04_7	2995	53.82	Sediment	L	Unclassified MGE	Cyanobacteria
FW306_04_8	2916	65.02	Sediment	L	Cryptic circular element	unclassified Bacteria
FW306_04_9	2866	61.37	Sediment	L	Cryptic circular element	undetermined
FW306_05_1	34462	53.79	Sediment	L	Unclassified MGE	Euryarchaeota
FW306_05_10	2722	56.21	Sediment	L	Cryptic circular element	Cyanobacteria
FW306_05_11	2712	58.26	Sediment	L	Cryptic circular element	undetermined
FW306_05_13	2562	57.03	Sediment	L	Cryptic circular element	undetermined
FW306_05_14	2482	58.5	Sediment	L	Cryptic circular element	undetermined
FW306_05_15	2474	62	Sediment	L	Cryptic circular element	undetermined
FW306_05_16	2086	56.71	Sediment	L	Cryptic circular element	undetermined
FW306_05_17	1912	66.63	Sediment	L	Cryptic circular element	Proteobacteria
FW306_05_18	1794	39.24	Sediment	L	Viral genome	Proteobacteria
FW306_05_19	1736	62.67	Sediment	L	Cryptic circular element	Acidobacteria
FW306_05_20	1668	51.86	Sediment	L	Cryptic circular element	undetermined
FW306_05_21	1604	49	Sediment	L	Cryptic circular element	undetermined
FW306_05_22	1575	62.79	Sediment	L	Cryptic circular element	undetermined
FW306_05_23	1499	55.44	Sediment	L	Cryptic circular element	Verrucomicrobia
FW306_05_24	1457	55.66	Sediment	L	Cryptic circular element	Acidobacteria
FW306_05_25	1393	60.09	Sediment	L	Cryptic circular element	undetermined
FW306_05_26	1391	50.54	Sediment	L	Cryptic circular element	undetermined
FW306_05_27	1299	60.89	Sediment	L	Cryptic circular element	undetermined
FW306_05_28	1278	66.74	Sediment	L	Cryptic circular element	undetermined
FW306_05_29	1262	62.68	Sediment	L	Cryptic circular element	undetermined
FW306_05_3	4775	55.96	Sediment	L	Unclassified MGE	unclassified Bacteria
FW306_05_30	1233	61.15	Sediment	L	Cryptic circular element	undetermined
FW306_05_31	1105	64.52	Sediment	L	Cryptic circular element	undetermined
FW306_05_32	1022	38.85	Sediment	L	Cryptic circular element	undetermined
FW306_05_4	3809	61.51	Sediment	L	Cryptic circular element	undetermined
FW306_05_6	3157	47.67	Sediment	L	Cryptic circular element	undetermined
FW306_05_7	2897	57.68	Sediment	L	Cryptic circular element	undetermined
FW306_05_8	2827	58.3	Sediment	L	Cryptic circular element	Actinobacteria
FW306_06_1	48500	49.85	Sediment	L	Viral genome	Proteobacteria
FW306_06_10	3417	57.51	Sediment	L	Cryptic circular element	undetermined
FW306_06_11	2955	59.56	Sediment	L	Cryptic circular element	unclassified Bacteria
FW306_06_12	2847	58.34	Sediment	L	Cryptic circular element	undetermined
FW306_06_13	2797	52.66	Sediment	L	Cryptic circular element	Proteobacteria
FW306_06_14	2751	59.51	Sediment	L	Cryptic circular element	undetermined
FW306_06_16	2726	61.01	Sediment	L	Cryptic circular element	unclassified Bacteria
FW306_06_17	2693	61.68	Sediment	L	Cryptic circular element	unclassified Bacteria
FW306_06_18	2674	60.02	Sediment	L	Cryptic circular element	undetermined
FW306_06_19	2670	61.05	Sediment	L	Unclassified MGE	unclassified Bacteria
FW306_06_2	29685	58.76	Sediment	L	Cryptic circular element	unclassified Bacteria
FW306_06_20	2653	64	Sediment	L	Unclassified MGE	unclassified Bacteria
FW306_06_21	2643	51.19	Sediment	L	Cryptic circular element	undetermined
FW306_06_22	2622	57.74	Sediment	L	Cryptic circular element	undetermined
FW306_06_23	2600	58.54	Sediment	L	Cryptic circular element	undetermined
FW306_06_24	2596	55.28	Sediment	L	Cryptic circular element	undetermined
FW306_06_25	2312	57.96	Sediment	L	Cryptic circular element	undetermined
FW306_06_26	2240	59.06	Sediment	L	Unclassified MGE	Actinobacteria
FW306_06_27	2229	55.68	Sediment	L	Cryptic circular element	undetermined
FW306_06_28	2105	59.86	Sediment	L	Cryptic circular element	undetermined
FW306_06_29	2098	46.81	Sediment	L	Cryptic circular element	undetermined
FW306_06_3	15011	49.7	Sediment	L	Cryptic circular element	unclassified Bacteria
FW306_06_30	2083	59.43	Sediment	L	Cryptic circular element	Cyanobacteria
FW306_06_32	2003	45.53	Sediment	L	Cryptic circular element	undetermined
FW306_06_33	1997	65.45	Sediment	L	Unclassified MGE	Proteobacteria
FW306_06_34	1977	65.6	Sediment	L	Cryptic circular element	undetermined
FW306_06_35	1946	66.14	Sediment	L	Cryptic circular element	Proteobacteria
FW306_06_36	1918	59.18	Sediment	L	Unclassified MGE	undetermined
FW306_06_37	1853	47.33	Sediment	L	Cryptic circular element	unclassified Bacteria
FW306_06_38	1844	55.53	Sediment	L	Cryptic circular element	undetermined
FW306_06_39	1747	55.18	Sediment	L	Cryptic circular element	undetermined
FW306_06_4	8732	65.23	Sediment	L	Unclassified MGE	unclassified Bacteria
FW306_06_40	1718	59.31	Sediment	L	Cryptic circular element	unclassified Bacteria
FW306_06_41	1700	60.29	Sediment	L	Unclassified MGE	undetermined
FW306_06_43	1635	56.7	Sediment	L	Cryptic circular element	undetermined
FW306_06_44	1524	68.11	Sediment	L	Unclassified MGE	undetermined
FW306_06_45	1383	61.97	Sediment	L	Cryptic circular element	undetermined
FW306_06_46	1308	36.62	Sediment	L	Cryptic circular element	undetermined
FW306_06_47	1303	57.33	Sediment	L	Cryptic circular element	unclassified Bacteria
FW306_06_48	1239	52.38	Sediment	L	Cryptic circular element	undetermined
FW306_06_49	1210	60.08	Sediment	L	Cryptic circular element	Proteobacteria
FW306_06_5	7815	64.49	Sediment	L	Cryptic circular element	undetermined
FW306_06_50	1189	60.72	Sediment	L	Unclassified MGE	Firmicutes
FW306_06_51	1150	59.3	Sediment	L	Cryptic circular element	undetermined
FW306_06_52	1113	63.16	Sediment	L	Cryptic circular element	undetermined
FW306_06_53	1101	56.58	Sediment	L	Cryptic circular element	undetermined
FW306_06_54	1098	56.83	Sediment	L	Cryptic circular element	undetermined
FW306_06_55	1083	60.57	Sediment	L	Cryptic circular element	undetermined
FW306_06_56	1050	58.19	Sediment	L	Cryptic circular element	undetermined
FW306_06_57	1037	67.12	Sediment	L	Cryptic circular element	Bacteroidetes
FW306_06_58	1018	62.08	Sediment	L	Cryptic circular element	undetermined
FW306_06_7	6275	64.19	Sediment	L	Cryptic circular element	unclassified Bacteria
FW306_06_8	6161	40.95	Sediment	L	Cryptic circular element	undetermined
FW306_06_9	4719	53.42	Sediment	L	Cryptic circular element	undetermined
FW602_1	53920	54.88	Groundwater	L	Unclassified MGE	unclassified Bacteria
FW602_10	1014	58.48	Groundwater	L	Cryptic circular element	undetermined
FW602_2	50091	69.53	Groundwater	L	Viral genome	Actinobacteria
FW602_3	7213	61.47	Groundwater	L	Unclassified MGE	undetermined
FW602_4	5342	60.69	Groundwater	L	Cryptic circular element	unclassified Bacteria
FW602_5	4398	50.11	Groundwater	L	Unclassified MGE	Proteobacteria
FW602_6	4229	39.35	Groundwater	L	Cryptic circular element	undetermined
FW602_7	3679	58.58	Groundwater	L	Unclassified MGE	Proteobacteria
FW602_8	3374	63.01	Groundwater	L	Cryptic circular element	undetermined
FW602_9	2384	39.72	Groundwater	L	Unclassified MGE	Proteobacteria
GW715_1	38134	63.23	Groundwater	L	Unclassified MGE	Actinobacteria
GW715_10	1436	48.89	Groundwater	L	Cryptic circular element	undetermined
GW715_11	1214	54.04	Groundwater	L	Cryptic circular element	Proteobacteria
GW715_2	36649	51.06	Groundwater	L	Viral genome	Proteobacteria
GW715_3	21575	66.04	Groundwater	L	Unclassified MGE	Proteobacteria
GW715_4	8306	45.15	Groundwater	L	Cryptic circular element	Eukaryota
GW715_5	6787	64.31	Groundwater	L	Unclassified MGE	Proteobacteria
GW715_6	3723	57.72	Groundwater	L	Unclassified MGE	Actinobacteria
GW715_7	1890	58.94	Groundwater	L	Unclassified MGE	Proteobacteria
GW715_8	1552	42.85	Groundwater	L	Cryptic circular element	undetermined
GW715_9	1528	53.66	Groundwater	L	Cryptic circular element	undetermined
GW928_1	1341	51.16	Groundwater	L	Unclassified MGE	unclassified Bacteria
GW928_2	1160	63.88	Groundwater	L	Cryptic circular element	Proteobacteria
