# Supplementary material for: Mixed waste contamination selects for a mobile genetic element population enriched in multiple heavy metal resistance genes
Source: ISME Commun. 2024 May 9;4(1):ycae064. doi: 10.1093/ismeco/ycae064 (PMC11128244; doi:10.1093/ismeco/ycae064)
Supplement: Table_S10_Cryptic_Element_Features_ycae064 [file table_s10_cryptic_element_features_ycae064.xlsx]

## Sheet: Sheet1
Contig	Feature Start in Contig	Feature End in Contig	Feature Direction in Contig	Domain Accession	Count	Domain Start in Feature	Domain End in Feature	E-value	Bit Score	Domain Coverage	Domain Description
AA_WF_A-C-Q_17	7390	9738	-	cd07552	1	132	777	0	578	1	P-type heavy metal-transporting ATPase, similar to Archaeoglobus fulgidus CopB, a Cu(2+)-ATPase. Archaeoglobus fulgidus CopB transports Cu(2+) from the cytoplasm to the exterior of the cell using ATP as energy source, it transports preferentially Cu(2+) over Cu(+), it is activated by Cu(2+) with high affinity and partially by Cu(+) and Ag(+). This subclass of P-type ATPase is also referred to as …
AA_WF_A-C-Q_17	7390	9738	-	PRK10671	1	126	776	0	626	0.77	copper exporting ATPase; Provisional
AA_WF_A-C-Q_17	7390	9738	-	cd02079	1	131	775	0	666	1	P-type heavy metal-transporting ATPase. Heavy metal-transporting ATPases (Type IB ATPases) transport heavy metal ions (Cu(+), Cu(2+), Zn(2+), Cd(2+), Co(2+), etc.) across biological membranes. These ATPases include mammalian copper-transporting ATPases, ATP7A and ATP7B, Bacillus subtilis CadA which transports cadmium, zinc and cobalt out of the cell, Bacillus subtilis ZosA/PfeT which transports c…
AA_WF_A-C-Q_17	7390	9738	-	COG2217	1	68	777	0	800	0.95	Cation transport ATPase [Inorganic ion transport and metabolism].
AA_WF_A-C-Q_17	7390	9738	-	cd02094	1	126	777	0	991	1	P-type heavy metal-transporting ATPase, similar to human copper-transporting ATPases, ATP7A and ATP7B. The mammalian copper-transporting P-type ATPases, ATP7A and ATP7B are key molecules required for the regulation and maintenance of copper homeostasis. Menkes and Wilson diseases are caused by mutation in ATP7A and ATP7B respectively. This subfamily includes other copper-transporting ATPases such…
AA_WF_A-C-Q_17	7390	9738	-	TIGR01525	1	192	776	3.8e-194	644.6	1	ATPase-IB_hvy: heavy metal translocating P-type ATPase
AA_WF_A-C-Q_17	7390	9738	-	cd07551	1	226	776	6e-161	482	0.89	P-type heavy metal-transporting ATPase, similar to Bacillus subtilis ZosA/PfeT which transports copper, and perhaps zinc under oxidative stress, and perhaps ferrous iron. Bacillus subtilis ZosA/PfeT (previously known as YkvW) transports copper, it may also transport zinc under oxidative stress and may also be involved in ferrous iron efflux. ZosA/PfeT is expressed under the regulation of the pero…
AA_WF_A-C-Q_17	7390	9738	-	cd07550	1	157	775	5e-147	445	0.97	P-type heavy metal-transporting ATPase; uncharacterized subfamily. Uncharacterized subfamily of the heavy metal-transporting ATPases (Type IB ATPases) which transport heavy metal ions (Cu(+), Cu(2+), Zn(2+), Cd(2+), Co(2+), etc.) across biological membranes. The characteristic N-terminal heavy metal associated (HMA) domain of this group is essential for the binding of metal ions. This subfamily b…
AA_WF_A-C-Q_17	7390	9738	-	cd07545	1	159	776	6e-147	446	0.98	P-type heavy metal-transporting ATPase, similar to Staphylococcus aureus plasmid pI258 CadA, a cadmium-efflux ATPase. CadA from gram-positive Staphylococcus aureus plasmid pI258 is required for full Cd(2+) and Zn(2+) resistance. This subfamily also includes CadA, from the gram-negative bacilli, Stenotrophomonas maltophilia D457R, which is a cadmium efflux pump acquired as part of a cluster of ant…
AA_WF_A-C-Q_17	7390	9738	-	cd02092	1	160	777	3e-140	429	0.96	Rhizobium meliloti FixI and related proteins; belongs to P-type heavy metal-transporting ATPase subfamily. FixI may be a pump of a specific cation involved in symbiotic nitrogen fixation. The Rhizobium fixI gene is part of an operon conserved among rhizobia, fixGHIS. FixG, FixH, FixI, and FixS may participate in a membrane-bound complex coupling the FixI cation pump with a redox process catalyzed…
AA_WF_A-C-Q_17	7390	9738	-	cd07544	1	234	777	2e-136	418	0.88	P-type heavy metal-transporting ATPase; uncharacterized subfamily. Uncharacterized subfamily of the heavy metal-transporting ATPases (Type IB ATPases) which transport heavy metal ions (Cu(+), Cu(2+), Zn(2+), Cd(2+), Co(2+), etc.) across biological membranes. The characteristic N-terminal heavy metal associated (HMA) domain of this group is essential for the binding of metal ions. This subclass of…
AA_WF_A-C-Q_17	7390	9738	-	cd07546	1	226	776	7e-129	399	0.89	P-type heavy metal-transporting ATPase, similar to Escherichia coli ZntA which is selective for Pb(2+), Zn(2+), and Cd(2+). Escherichia coli ZntA mediates resistance to toxic levels of selected divalent metal ions. ZntA has the highest selectivity for Pb(2+), followed by Zn(2+) and Cd(2+); it also shows low levels of activity with Cu(2+), Ni(2+), and Co(2+). It is upregulated by the transcription…
AA_WF_A-C-Q_17	7390	9738	-	cd07548	1	158	776	6e-124	386	0.96	P-type heavy metal-transporting ATPase, similar to Bacillus subtilis CadA which appears to transport cadmium, zinc and cobalt but not copper out of the cell. Bacillus subtilis CadA/YvgW appears to transport cadmium, zinc and cobalt but not copper, out of the cell. Functions in metal ion resistance and cellular metal ion homeostasis. CadA/YvgW is also important for sporulation in B. subtilis, the …
AA_WF_A-C-Q_17	7390	9738	-	PRK11033	1	226	776	7e-112	358	0.7	zinc/cadmium/mercury/lead-transporting ATPase; Provisional
AA_WF_A-C-Q_17	7390	9738	-	cd07553	1	160	771	1e-103	332	0.93	P-type heavy metal-transporting ATPase; uncharacterized subfamily. Uncharacterized subfamily of the heavy metal-transporting ATPases (Type IB ATPases) which transport heavy metal ions (Cu(+), Cu(2+), Zn(2+), Cd(2+), Co(2+), etc.) across biological membranes. The characteristic N-terminal heavy metal associated (HMA) domain of this group is essential for the binding of metal ions. This subclass of…
AA_WF_A-C-Q_17	7390	9738	-	COG0474	1	208	756	1e-75	262	0.59	Magnesium-transporting ATPase (P-type) [Inorganic ion transport and metabolism].
AA_WF_A-C-Q_17	12617	13915	+	cd13860	1	71	189	4e-69	216	1	The first cupredoxin domain of bacteria two domain multicopper oxidase. This subfamily includes bacterial two domain multicopper oxidases (2dMCOs) with similarity to McoN from Nitrosomonas europaea. 2dMCO is a trimeric type C blue copper oxidase. Each subunit houses a type 1 copper site in domain 1 and a type 2/type 3 trinuclear copper cluster at the subunit-subunit interface. The 2dMCO is propos…
AA_WF_A-C-Q_17	7390	9738	-	cd02609	1	236	705	9e-66	231	0.69	uncharacterized subfamily of P-type ATPase transporter, similar to uncharacterized Streptococcus pneumoniae exported protein 7, Exp7. This subfamily contains P-type ATPase transporters of unknown function, similar to Streptococcus pneumoniae Exp7. The P-type ATPases, are a large family of integral membrane transporters that are of critical importance in all kingdoms of life. They generate and mai…
AA_WF_A-C-Q_17	7390	9738	-	cd02078	1	192	697	2e-62	221	0.69	potassium-transporting ATPase ATP-binding subunit, KdpB, a subunit of the prokaryotic high-affinity potassium uptake system KdpFABC; similar to Escherichia coli KdpB. KdpFABC is a prokaryotic high-affinity potassium uptake system. It is expressed under K(+) limiting conditions when the other potassium transport systems are not able to provide a sufficient flow of K(+) into the bacteria. The KdpB …
AA_WF_A-C-Q_17	7390	9738	-	COG2216	1	179	697	6e-62	219	0.72	High-affinity K+ transport system, ATPase chain B [Inorganic ion transport and metabolism].
AA_WF_A-C-Q_17	12617	13915	+	cd04202	1	199	337	3e-58	188	1	The second cupredoxin domain of bacterial two domain multicopper oxidase McoN and similar proteins. This family includes bacterial two domain multicopper oxidases (2dMCOs) represented by the McoN from Nitrosomonas europaea. McoN is a trimeric type C blue copper oxidase. Each subunit houses a type 1 copper site in domain 1 and a type 2/type 3 trinuclear copper cluster at the subunit-subunit interf…
AA_WF_A-C-Q_17	1650	2096	-	cd04785	1	5	130	1e-57	176	1	Helix-Turn-Helix DNA binding domain of the CadR- and PbrR-like transcription regulators. Helix-turn-helix (HTH) CadR- and PbrR-like transcription regulators. CadR and PbrR regulate expression of the cadmium and lead resistance operons, respectively. These proteins are comprised of distinct domains that harbor the regulatory (effector-binding) site and the active (DNA-binding) site. Their conserve…
AA_WF_A-C-Q_17	7390	9738	-	PRK01122	1	270	697	1e-57	208	0.59	potassium-transporting ATPase subunit B; Provisional
AA_WF_A-C-Q_17	7390	9738	-	cd07539	1	195	765	2e-56	203	0.88	uncharacterized subfamily of P-type ATPase transporters. This subfamily contains P-type ATPase transporters of unknown function. The P-type ATPases, are a large family of integral membrane transporters that are of critical importance in all kingdoms of life. They generate and maintain (electro-) chemical gradients across cellular membranes, by translocating cations, heavy metals and lipids. They …
AA_WF_A-C-Q_17	7390	9738	-	PF00122.19	1	266	446	4.3e-56	189.2	0.983425	E1-E2 ATPase
AA_WF_A-C-Q_17	13946	14458	+	cd04211	1	60	169	6e-55	170	1	Uncharacterized Cupredoxin-like subfamily. Cupredoxins contain type I copper centers and are involved in inter-molecular electron transfer reactions. Cupredoxins are blue copper proteins because they have an intense blue color due to the presence of a mononuclear type 1 (T1) copper site. Structurally, the cupredoxin-like fold consists of a beta-sandwich with 7 strands in 2 beta-sheets, which is a…
AA_WF_A-C-Q_17	7390	9738	-	cd02089	1	226	756	7e-55	199	0.77	prokaryotic P-type Ca(2+)-ATPase similar to Synechococcus elongatus sp. strain PCC 7942 PacL and Listeria monocytogenes LMCA1. Ca(2+) transport ATPase is a plasma membrane protein which pumps Ca(2+) ion out of the cytoplasm. This prokaryotic subfamily includes the Ca(2+)-ATPase Synechococcus elongatus PacL, Listeria monocytogenes Ca(2+)-ATPase 1 (LMCA1) which has a low Ca(2+) affinity and a high …
AA_WF_A-C-Q_17	5805	7070	+	cd07302	1	238	419	1e-53	177	1	cyclase homology domain. Catalytic domains of the mononucleotidyl cyclases (MNC's), also called cyclase homology domains (CHDs), are part of the class III nucleotidyl cyclases. This class includes eukaryotic and prokaryotic adenylate cyclases (AC's) and guanylate cyclases (GC's). They seem to share a common catalytic mechanism in their requirement for two magnesium ions to bind the polyphosphate …
AA_WF_A-C-Q_17	7390	9738	-	cd07538	1	235	756	1e-53	195	0.76	uncharacterized subfamily of P-type ATPase transporters. This subfamily contains P-type ATPase transporters of unknown function. The P-type ATPases, are a large family of integral membrane transporters that are of critical importance in all kingdoms of life. They generate and maintain (electro-) chemical gradients across cellular membranes, by translocating cations, heavy metals and lipids. They …
AA_WF_A-C-Q_17	7390	9738	-	cd02076	1	259	712	5e-52	192	0.57	plant and fungal plasma membrane H(+)-ATPases, and related bacterial and archaeal putative H(+)-ATPases. This subfamily includes eukaryotic plasma membrane H(+)-ATPase which transports H(+) from the cytosol to the extracellular space, thus energizing the plasma membrane for the uptake of ions and nutrients, and is expressed in plants and fungi. This H(+)-ATPase consists of four domains: a transme…
AA_WF_A-C-Q_17	7390	9738	-	cd01431	1	466	776	2e-51	181	0.9	ATP-dependent membrane-bound cation and aminophospholipid transporters. The P-type ATPases, are a large family of integral membrane transporters that are of critical importance in all kingdoms of life. They generate and maintain (electro-) chemical gradients across cellular membranes, by translocating cations, heavy metals and lipids. They are distinguished from other main classes of transport AT…
AA_WF_A-C-Q_17	7390	9738	-	PRK14010	1	202	699	1e-49	184	0.73	potassium-transporting ATPase subunit B; Provisional
AA_WF_A-C-Q_17	2108	2554	-	COG3019	1	1	148	2e-48	154	0.98	Uncharacterized conserved protein [Function unknown].
AA_WF_A-C-Q_17	7390	9738	-	cd02081	1	272	741	2e-47	177	0.65	animal plasma membrane Ca2(+)-ATPases (PMCA), similar to human ATP2B1-4/PMCA1-4, and related Ca2(+)-ATPases including Saccharomyces cerevisiae vacuolar PMC1. Animal PMCAs function to export Ca(2+) from cells and play a role in regulating Ca(2+) signals following stimulus induction and in preventing calcium toxicity. Many PMCA pump variants exist due to alternative splicing of transcripts. PMCAs a…
AA_WF_A-C-Q_17	7390	9738	-	cd02080	1	236	712	2e-47	178	0.57	P-type cation-transporting ATPase similar to Exiguobacterium aurantiacum Mna, an Na(+)-ATPase, and Synechocystis sp. PCC 6803 PMA1, a putative Ca(2+)-ATPase. This subfamily includes the P-type Na(+)-ATPase of an alkaliphilic bacterium Exiguobacterium aurantiacum Mna and cyanobacterium Synechocystis sp. PCC 6803 PMA1, a cation-transporting ATPase which may translocate calcium. The P-type ATPases, …
AA_WF_A-C-Q_17	12617	13915	+	COG2132	1	68	327	1e-45	163	0.57	Multicopper oxidase with three cupredoxin domains (includes cell division protein FtsP and spore coat protein CotA) [Cell cycle control, cell division, chromosome partitioning, Inorganic ion transport and metabolism, Cell wall/membrane/envelope biogenesis].
AA_WF_A-C-Q_17	12617	13915	+	cd13861	1	72	188	1e-43	149	0.99	The first cupredoxin domain of CumA like multicopper oxidase. This multicopper oxidase (MCO) subfamily includes CumA from Pseudomonas putida, which is involved in the oxidation of Mn(II). However, the cumA gene has been identified in a variety of bacterial species, including both Mn(II)-oxidizing and non-Mn(II)-oxidizing strains. Thus, the proteins in this family may catalyze the oxidation of oth…
AA_WF_A-C-Q_17	3687	4175	+	PRK00376	1	11	149	4e-43	141	0.86	lipoprotein signal peptidase; Reviewed
AA_WF_A-C-Q_17	7390	9738	-	cd02077	1	232	724	7e-42	161	0.61	magnesium transporting ATPase (MgtA), similar to Escherichia coli MgtA and Salmonella typhimurium MgtA. MgtA is a membrane protein which actively transports Mg(2+) into the cytosol with its electro-chemical gradient rather than against the gradient as other cation transporters do. It may act both as a transporter and as a sensor for Mg(2+). In Salmonella typhimurium and Escherichia coli, the two-…
AA_WF_A-C-Q_17	1650	2096	-	cd04784	1	7	130	1e-41	136	0.98	Helix-Turn-Helix DNA binding domain of the CadR and PbrR transcription regulators. Helix-turn-helix (HTH) CadR and PbrR transcription regulators including Pseudomonas aeruginosa CadR and Ralstonia metallidurans PbrR that regulate expression of the cadmium and lead resistance operons, respectively. These proteins are comprised of distinct domains that harbor the regulatory (effector-binding) site …
AA_WF_A-C-Q_17	12617	13915	+	cd04206	1	71	189	2e-39	137	0.97	Cupredoxin domain 1 of laccase-like multicopper oxidases; including laccase, CueO, spore coat protein A, ascorbate oxidase and similar proteins. Laccase-like multicopper oxidases (MCOs) in this family contain three cupredoxin domains. They are able to couple oxidation of substrates with reduction of dioxygen to water. MCOs are capable of oxidizing a vast range of substrates, varying from aromatic…
AA_WF_A-C-Q_17	1650	2096	-	cd04770	1	5	127	6e-38	126	1	Helix-Turn-Helix DNA binding domain of Heavy Metal Resistance transcription regulators. Helix-turn-helix (HTH) heavy metal resistance transcription regulators (HMRTR): MerR1 (mercury), CueR (copper), CadR (cadmium), PbrR (lead), ZntR (zinc), and other related proteins. These transcription regulators mediate responses to heavy metal stress in eubacteria. They belong to the MerR superfamily of tran…
AA_WF_A-C-Q_17	7390	9738	-	cd02085	1	232	774	5e-37	147	0.63	golgi-associated secretory pathway Ca(2+) transport ATPases, similar to human ATPase secretory pathway Ca(2+) transporting 1/hSPCA1 and Saccharomyces cerevisiae Ca(2+)/Mn(2+)-transporting P-type ATPase, Pmr1p. SPCAs are Ca(2+) pumps important for the golgi-associated secretion pathway, in addition some function as Mn(2+) pumps in Mn(2+) detoxification. Saccharomyces cerevisiae Pmr1p is a high aff…
AA_WF_A-C-Q_17	1650	2096	-	cd01108	1	7	131	1e-36	123	0.99	Helix-Turn-Helix DNA binding domain of CueR-like transcription regulators. Helix-turn-helix (HTH) transcription regulators CueR and ActP, copper efflux regulators. In Bacillus subtilis, copper induced CueR regulates the copZA operon, preventing copper toxicity. In Rhizobium leguminosarum, ActP controls copper homeostasis; it detects cytoplasmic copper stress and activates transcription in respons…
AA_WF_A-C-Q_17	12617	13915	+	PF07732.14	1	85	191	2e-36	124.5	0.907563	Multicopper oxidase
AA_WF_A-C-Q_17	5805	7070	+	COG2114	1	211	421	2e-36	132	0.85	Adenylate cyclase, class 3 [Signal transduction mechanisms].
AA_WF_A-C-Q_17	12617	13915	+	cd13848	1	96	189	2e-35	126	0.8	The first cupredoxin domain of CopA copper resistance protein family. CopA is a multicopper oxidase (MCO) related to laccase and L-ascorbate oxidase, both copper-containing enzymes. It is part of the copper-regulatory cue operon, which employs a cytosolic metalloregulatory protein CueR that induces expression of CopA and CueO under copper stress conditions. CopA is a copper efflux P-type ATPase t…
AA_WF_A-C-Q_17	7390	9738	-	cd02086	1	235	712	3e-35	141	0.5	fungal-type Na(+)-ATPase, similar to the plasma membrane sodium transporters Saccharomyces cerevisiae Ena1p, Ena2p and Ustilago maydis Ena1, and the endoplasmic reticulum sodium transporter Ustilago maydis Ena2. Fungal-type Na(+)-ATPase (also called ENA ATPases). This subfamily includes the Saccharomyces cerevisiae plasma membrane transporters: Na(+)/Li(+)-exporting ATPase Ena1p which may also ex…
AA_WF_A-C-Q_17	3687	4175	+	COG0597	1	11	146	4e-35	120	0.81	Lipoprotein signal peptidase [Cell wall/membrane/envelope biogenesis, Intracellular trafficking, secretion, and vesicular transport].
AA_WF_A-C-Q_17	7390	9738	-	cd02608	1	277	710	8e-34	137	0.45	alpha-subunit of Na(+)/K(+)-ATPases and of gastric H(+)/K(+)-ATPase, similar to the human Na(+)/K(+)-ATPase alpha subunits 1-4. This subfamily includes the alpha subunit of Na(+)/K(+)-ATPase a heteromeric transmembrane protein composed of an alpha- and beta-subunit and an optional third subunit belonging to the FXYD proteins which are more tissue specific regulatory subunits of the enzyme. The al…
AA_WF_A-C-Q_17	3687	4175	+	PF01252.17	1	12	148	1.2e-33	116.2	0.97037	Signal peptidase (SPase) II
AA_WF_A-C-Q_17	7390	9738	-	PRK10517	1	234	724	2e-33	136	0.51	magnesium-transporting ATPase MgtA; Provisional
AA_WF_A-C-Q_17	3687	4175	+	PRK14796	1	1	145	8e-33	115	0.91	lipoprotein signal peptidase; Provisional
AA_WF_A-C-Q_17	3687	4175	+	PRK14770	1	1	151	9e-33	114	0.91	lipoprotein signal peptidase; Provisional
AA_WF_A-C-Q_17	2830	3690	+	COG1230	1	90	278	2e-32	120	0.64	Co/Zn/Cd efflux system component [Inorganic ion transport and metabolism].
AA_WF_A-C-Q_17	3687	4175	+	TIGR00077	1	10	151	2.9e-32	109.8	0.878049	lspA: signal peptidase II
AA_WF_A-C-Q_17	13946	14458	+	COG4454	1	16	169	1e-31	111	0.92	Uncharacterized copper-binding protein, cupredoxin-like subfamily [General function prediction only].
AA_WF_A-C-Q_17	12617	13915	+	cd11024	1	70	191	3e-31	115	1	The cupredoxin domain 1 of a two-domain laccase related to nitrite reductase. The two-domain laccase (small laccase) in this family differs significantly from all laccases. It resembles the two domain nitrite reductase in both sequence and structure. It consists of two cupredoxin domains and forms trimers and hence resembles the quaternary structure of nitrite reductases more than that of large l…
AA_WF_A-C-Q_17	1650	2096	-	cd04783	1	5	131	9e-31	108	1	Helix-Turn-Helix DNA binding domain of the MerR1 transcription regulator. Helix-turn-helix (HTH) transcription regulator MerR1. MerR1 transcription regulators, such as Tn21 MerR and Tn501 MerR, mediate response to mercury exposure in eubacteria. These proteins are comprised of distinct domains that harbor the regulatory (effector-binding) site and the active (DNA-binding) site. Their conserved N-…
AA_WF_A-C-Q_17	7390	9738	-	cd02083	1	220	712	4e-30	125	0.48	sarco/endoplasmic reticulum Ca(2+)-ATPase (SERCA), similar to mammalian ATP2A1-3/SERCA1-3. SERCA is a transmembrane (Ca2+)-ATPase and a major regulator of Ca(2+) homeostasis and contractility in cardiac and skeletal muscle. It re-sequesters cytoplasmic Ca(2+) to the sarco/endoplasmic reticulum store, thereby also terminating Ca(2+)-induced signaling such as in muscle contraction. Three genes (ATP…
AA_WF_A-C-Q_17	12617	13915	+	cd13855	1	75	188	2e-29	110	0.91	The first cupredoxin domain of a multicopper oxidase McoC and similar proteins. This family includes bacteria multicopper oxidases (MCOs) represented by McoC from pathogenic bacterium Campylobacter jejuni. McoC is a periplasmic multicopper oxidase, which has been characterized to be associated with copper homeostasis. McoC may also function to protect against oxidative stress as it may convert me…
AA_WF_A-C-Q_17	2108	2554	-	PF04214.12	1	60	122	1.4e-28	98.5	0.913043	Protein of unknown function, DUF
AA_WF_A-C-Q_17	3687	4175	+	PRK14775	1	1	155	2e-28	103	0.89	lipoprotein signal peptidase; Provisional
AA_WF_A-C-Q_17	11177	12598	+	COG1538	1	163	446	4e-28	113	0.62	Outer membrane protein TolC [Cell wall/membrane/envelope biogenesis].
AA_WF_A-C-Q_17	12617	13915	+	cd13858	1	96	189	8e-28	105	0.87	The first cupredoxin domain of insect laccases similar to laccase 2 in Tribolium castaneum. This multicopper oxidase (MCO) family includes the majority of insect laccases. One member of the family is laccase 2 from Tribolium castaneum. Laccase 2 is required for beetle cuticle tanning. Laccase (polyphenol oxidase EC 1.10.3.2) is a blue multi-copper enzyme that catalyzes the oxidation of a variety …
AA_WF_A-C-Q_17	12617	13915	+	cd13857	1	96	189	9e-28	105	0.78	The first cupredoxin domain of fungal laccase, diphenol oxidase. Diphenol oxidase belongs to the laccase family. It catalyzes the initial steps in melanin biosynthesis from diphenols. Melanin is one of the virulence factors of infectious fungi. In the pathogenesis of C. neoformans, melanin pigments have been shown to protect the fungal cells from oxidative and microbicidal activities of host defe…
AA_WF_A-C-Q_17	5805	7070	+	PF00211.19	1	239	374	1.1e-27	96.8	0.715847	Adenylate and Guanylate cyclase catalytic domain
AA_WF_A-C-Q_17	12617	13915	+	cd13850	1	96	189	9e-27	102	0.79	The first cupredoxin domain of a group of fungal Laccases similar to Abr2 from Aspergillus fumigatus. Abr2 is involved in conidial pigment biosynthesis in Aspergillus fumigatus. Laccase is a blue multi-copper enzyme that catalyzes the oxidation of a variety aromatic - notably phenolic and inorganic substances coupled to the reduction of molecular oxygen to water. Laccase has been implicated in a …
AA_WF_A-C-Q_17	12617	13915	+	cd13859	1	71	185	2e-26	101	0.93	The first cupredoxin domain of bacterial two domain multicopper oxidase McoN and similar proteins. This family includes bacterial two domain multicopper oxidases (2dMCOs) represented by the McoN from Nitrosomonas europaea. McoN is a trimeric type C blue copper oxidase. Each subunit houses a type 1 copper site in domain 1 and a type 2/type 3 trinuclear copper cluster at the subunit-subunit interfa…
AA_WF_A-C-Q_17	7390	9738	-	PRK15122	1	237	713	3e-26	113	0.5	magnesium-transporting ATPase; Provisional
AA_WF_A-C-Q_17	14489	14788	+	PF11604.7	1	31	97	3.3e-26	90.9	1	Copper binding periplasmic protein CusF
AA_WF_A-C-Q_17	12617	13915	+	cd04232	1	71	188	4e-26	100	0.96	The first Cupredoxin domain of the multicopper oxidase CueO, the cell division protein FtsP, and similar proteins. CueO is a multicopper oxidase (MCO) that is part of the copper-regulatory cue operon, which employs a cytosolic metalloregulatory protein CueR that induces expression of CopA and CueO under copper stress conditions. CueO is a periplasmic multicopper oxidase that is stimulated by exog…
AA_WF_A-C-Q_17	1650	2096	-	smart00422	1	5	74	5e-26	90.7	1	helix_turn_helix, mercury resistance.
AA_WF_A-C-Q_17	5805	7070	+	smart00044	1	217	371	1e-25	97.7	0.77	Adenylyl- / guanylyl cyclase, catalytic domain. Present in two copies in mammalian adenylyl cyclases. Eubacterial homologues are known. Two residues (Asn, Arg) are thought to be involved in catalysis. These cyclases have important roles in a diverse range of cellular processes.
AA_WF_A-C-Q_17	12617	13915	+	cd13845	1	94	190	2e-25	99.4	0.8	The first cupredoxin domain of plant Ascorbate oxidase. Ascorbate oxidase catalyzes the oxidation of ascorbic acid to dehydroascorbic acid. This multicopper oxidase (MCO) is found in cucurbitaceous plants such as pumpkin, cucumber, and melon. It can detect levels of ascorbic acid and eliminate it. The biological function of ascorbate oxidase is still not clear. Ascorbate oxidase belongs to MCO fa…
AA_WF_A-C-Q_17	12617	13915	+	cd13865	1	87	190	7e-25	97.4	0.89	The second cupredoxin domain of uncharacterized multicopper oxidase. Multicopper Oxidases (MCOs) are multi-domain enzymes that are able to couple oxidation of substrates with reduction of dioxygen to water. MCOs oxidize their substrate by accepting electrons at a mononuclear copper centre and transferring them to a trinuclear copper centre which binds a dioxygen. The dioxygen, following the trans…
AA_WF_A-C-Q_17	1650	2096	-	COG0789	1	5	118	2e-24	91	0.92	DNA-binding transcriptional regulator, MerR family [Transcription].
AA_WF_A-C-Q_17	7390	9738	-	cd02082	1	279	702	6e-24	105	0.52	P-type cation-transporting ATPases, similar to human ATPase type 13A1-A4 (ATP13A1-A4) proteins and Saccharomyces cerevisiae Ypk9p and Spf1p. Saccharomyces cerevisiae Yph9p localizes to the yeast vacuole and may play a role in sequestering heavy metal ions, its deletion confers sensitivity for growth for cadmium, manganese, nickel or selenium. Saccharomyces 1 Spf1p may mediate manganese transport …
AA_WF_A-C-Q_17	3687	4175	+	PRK14779	1	11	149	1e-23	90.9	0.84	lipoprotein signal peptidase; Provisional
AA_WF_A-C-Q_17	12617	13915	+	cd13852	1	101	189	1e-23	94.3	0.74	The first cupredoxin domain of multicopper oxidase McoP and similar proteins. This family includes archaeal and bacterial multicopper oxidases (MCOs), represented by the extremely thermostable McoP from the hyperthermophilic archaeon Pyrobaculum aerophilum. McoP is an efficient metallo-oxidase that catalyzes the oxidation of cuprous and ferrous ions. It is noteworthy that McoP has three-fold high…
AA_WF_A-C-Q_17	1650	2096	-	cd00592	1	5	106	4e-23	87.3	1	Helix-Turn-Helix DNA binding domain of MerR-like transcription regulators. Helix-turn-helix (HTH) MerR-like transcription regulator, N-terminal domain. The MerR family transcription regulators have been shown to mediate responses to stress including exposure to heavy metals, drugs, or oxygen radicals in eubacterial and some archaeal species. They regulate transcription of multidrug/metal ion tran…
AA_WF_A-C-Q_17	12617	13915	+	cd11020	1	71	191	4e-23	92.7	0.96	Cupredoxin domain 1 of Copper-containing nitrite reductase. Copper-containing nitrite reductase (CuNIR), which catalyzes the reduction of NO2- to NO, is the key enzyme in the denitrification process in denitrifying bacteria. CuNIR contains at least one type 1 copper center and a type 2 copper center, which serves as the active site of the enzyme. A histidine, bound to the Type 2 Cu center, is res…
AA_WF_A-C-Q_17	12617	13915	+	cd13854	1	96	189	4e-23	92.7	0.76	The first cupredoxin domain of the fungal laccases similar to Ma-LCC from Melanocarpus albomyces. The subfamily of fungal laccases includes Ma-LCC and similar proteins. Ma-LCC is a multicopper oxidase (MCO) from Melanocarpus albomyces. Its crystal structure contains all four coppers at the mono- and trinuclear copper centers. Laccase is a blue multi-copper enzyme that catalyzes the oxidation of a…
AA_WF_A-C-Q_17	5805	7070	+	cd07556	1	239	371	7e-23	92.4	0.92	Class III nucleotidyl cyclases. Class III nucleotidyl cyclases are the largest, most diverse group of nucleotidyl cyclases (NC's) containing prokaryotic and eukaryotic proteins. They can be divided into two major groups; the mononucleotidyl cyclases (MNC's) and the diguanylate cyclases (DGC's). The MNC's, which include the adenylate cyclases (AC's) and the guanylate cyclases (GC's), have a conser…
AA_WF_A-C-Q_17	3687	4175	+	PRK14776	1	37	145	1e-22	88.5	0.65	lipoprotein signal peptidase; Provisional
AA_WF_A-C-Q_17	1650	2096	-	PRK09514	1	5	140	4e-21	83.1	0.98	zinc-responsive transcriptional regulator; Provisional
AA_WF_A-C-Q_17	3687	4175	+	PRK14794	1	37	145	6e-21	83.2	0.81	lipoprotein signal peptidase; Provisional
AA_WF_A-C-Q_17	14489	14788	+	COG5569	1	1	97	4e-20	77.6	0.9	Periplasmic Cu and Ag efflux protein CusF [Inorganic ion transport and metabolism].
AA_WF_A-C-Q_17	7390	9738	-	cd07542	1	231	684	5e-20	93.1	0.57	P-type cation-transporting ATPases, similar to human ATPase type 13A2 (ATP13A2) protein and Saccharomyces cerevisiae Ypk9p. Saccharomyces cerevisiae Yph9p localizes to the yeast vacuole and may play a role in sequestering heavy metal ions, its deletion confers sensitivity for growth for cadmium, manganese, nickel or selenium. Human ATP13A2 (PARK9/CLN12) is a lysosomal transporter with zinc as the…
AA_WF_A-C-Q_17	1650	2096	-	PF09278.10	1	48	111	8.6e-20	71	0.984615	MerR, DNA binding
AA_WF_A-C-Q_17	2830	3690	+	PF01545.20	1	100	278	9.9e-20	71	0.994975	Cation efflux family
AA_WF_A-C-Q_17	1650	2096	-	cd01109	1	5	103	1e-19	78.3	0.86	Helix-Turn-Helix DNA binding domain of the MerR-like transcription regulators YyaN and YraB. Putative helix-turn-helix (HTH) MerR-like transcription regulators of Bacillus subtilis, YyaN and YraB, and related proteins; N-terminal domain. Based on sequence similarity, these proteins are predicted to function as transcription regulators that mediate responses to stress in eubacteria. They belong to…
AA_WF_A-C-Q_17	3687	4175	+	PRK14791	1	11	144	1e-19	80	0.88	lipoprotein signal peptidase; Provisional
AA_WF_A-C-Q_17	3687	4175	+	PRK14795	1	9	149	1e-19	80	0.85	lipoprotein signal peptidase; Provisional
AA_WF_A-C-Q_17	3687	4175	+	PRK14764	1	12	161	1e-19	81.2	0.66	lipoprotein signal peptidase; Provisional
AA_WF_A-C-Q_17	12617	13915	+	cd13896	1	229	326	2e-19	82.3	0.81	The third cupredoxin domain of CopA copper resistance protein family. CopA is a multicopper oxidase (MCO) related to laccase and L-ascorbate oxidase, both copper-containing enzymes. It is part of the copper-regulatory cue operon, which employs a cytosolic metalloregulatory protein CueR that induces expression of CopA and CueO under copper stress conditions. CopA is a copper efflux P-type ATPase t…
AA_WF_A-C-Q_17	12617	13915	+	cd13849	1	96	190	2e-19	82.7	0.79	The first cupredoxin domain of plant laccases. Laccase is a blue multicopper oxidase (MCO) which catalyzes the oxidation of a variety aromatic - notably phenolic and inorganic substances coupled to the reduction of molecular oxygen to water. Laccase has been implicated in a wide spectrum of biological activities and, in particular, plays a key role in morphogenesis, development and lignin metabol…
AA_WF_A-C-Q_17	12617	13915	+	cd13853	1	72	188	2e-19	83.1	0.81	The first cupredoxin domain of the bacterial laccases similar to Tth-MCO from Thermus Thermophilus. The subfamily of bacterial laccases includes Tth-MCO and similar proteins. Tth-MCO is a hyperthermophilic multicopper oxidase (MCO) from thermus thermophilus HB27. Laccase is a blue multi-copper enzyme that catalyzes the oxidation of a variety aromatic - notably phenolic and inorganic substances co…
AA_WF_A-C-Q_17	12617	13915	+	cd13851	1	94	189	8e-19	81.2	0.78	The first Cupredoxin domain of multicopper oxidase Fet3P. Fet3p catalyzes the ferroxidase reaction, which couples the oxidation of Fe(II) to Fe(III) and a four-electron reduction of molecular oxygen to water. Fet3p is a type I membrane protein with the amino-terminal oxidase domain in the exocellular space and the carboxyl terminus in the cytoplasm. The periplamic produced Fe(III) is transferred …
AA_WF_A-C-Q_17	12617	13915	+	cd13856	1	96	190	8e-19	81.2	0.75	The first cupredoxin domain of fungal laccases similar to Tv-LCC from Trametes versicolor. This subfamily of fungal laccases includes Tv-LCC from Trametes versicolor and Rs-LCC2 from plant pathogenic fungus Rhizoctonia solani. Laccase is a blue multi-copper enzyme that catalyzes the oxidation of a variety aromatic - notably phenolic and inorganic substances coupled to the reduction of molecular o…
AA_WF_A-C-Q_17	7390	9738	-	cd07543	1	278	686	1e-18	88.2	0.47	P-type cation-transporting ATPases, similar to human cation-transporting ATPase type 13A1 (ATP13A1) and Saccharomyces manganese-transporting ATPase 1 Spf1p. Saccharomyces Spf1p may mediate manganese transport into the endoplasmic reticulum (ER); one consequence of deletion of SPF1 is severe ER stress. This subfamily also includes Arabidopsis thaliana MIA (Male Gametogenesis Impaired Anthers) prot…
AA_WF_A-C-Q_17	3687	4175	+	PRK14774	1	15	140	2e-18	77.4	0.69	lipoprotein signal peptidase; Provisional
AA_WF_A-C-Q_17	3687	4175	+	PRK14793	1	11	151	3e-18	76.3	0.88	lipoprotein signal peptidase; Provisional
AA_WF_A-C-Q_17	7168	7371	+	PF00403.25	1	4	60	3.4e-18	65.8	0.967742	Heavy-metal-associated domain
AA_WF_A-C-Q_17	2830	3690	+	COG0053	1	97	279	5e-18	79.2	0.6	Divalent metal cation (Fe/Co/Zn/Cd) transporter [Inorganic ion transport and metabolism].
AA_WF_A-C-Q_17	1650	2096	-	PRK10227	1	6	130	2e-17	73.5	0.93	DNA-binding transcriptional regulator CueR; Provisional
AA_WF_A-C-Q_17	3687	4175	+	PRK14785	1	15	149	3e-17	73.7	0.77	lipoprotein signal peptidase; Provisional
AA_WF_A-C-Q_17	3	1046	-	PF02321.17	1	37	215	6.6e-17	61.8	0.984043	Outer membrane efflux protein
AA_WF_A-C-Q_17	1650	2096	-	cd01110	1	6	114	8e-17	71.5	0.78	Helix-Turn-Helix DNA binding domain of the SoxR transcription regulator. Helix-turn-helix (HTH) transcriptional regulator SoxR. The global regulator, SoxR, up-regulates gene expression of another transcription activator, SoxS, which directly stimulates the oxidative stress regulon genes in E. coli. The soxRS response renders the bacterial cell resistant to superoxide-generating agents, macrophage…
AA_WF_A-C-Q_17	3687	4175	+	PRK14782	1	14	145	1e-16	71.7	0.85	lipoprotein signal peptidase; Provisional
AA_WF_A-C-Q_17	13946	14458	+	cd00920	1	57	167	3e-16	70	0.97	Cupredoxin superfamily. Cupredoxins contain type I copper centers and are involved in inter-molecular electron transfer reactions. Cupredoxins are blue copper proteins, having an intense blue color due to the presence of a mononuclear type 1 (T1) copper site. Structurally, the cupredoxin-like fold consists of a beta-sandwich with 7 strands in 2 beta-sheets, which is arranged in a Greek-key beta-b…
AA_WF_A-C-Q_17	12617	13915	+	cd04201	1	72	191	3e-16	73.7	0.95	Cupredoxin domain 1 of Copper-containing nitrite reductase and two-domain laccase. Copper-containing nitrite reductase (CuNIR), which catalyzes the reduction of NO2- to NO, is the key enzyme in the denitrification process in denitrifying bacteria. CuNIR contains at least one type 1 copper center and a type 2 copper center, which serves as the active site of the enzyme. A histidine, bound to the T…
AA_WF_A-C-Q_17	12617	13915	+	cd13864	1	101	188	3e-16	74.1	0.62	The second cupredoxin domain of uncharacterized multicopper oxidase. Multicopper Oxidases (MCOs) are multi-domain enzymes that are able to couple oxidation of substrates with reduction of dioxygen to water. MCOs oxidize their substrate by accepting electrons at a mononuclear copper centre and transferring them to a trinuclear copper centre which binds a dioxygen. The dioxygen, following the trans…
AA_WF_A-C-Q_17	1650	2096	-	cd04787	1	9	112	4e-16	69.3	0.76	Helix-Turn-Helix DNA binding domain of putative Heavy Metal Resistance transcription regulators. Putative helix-turn-helix (HTH) heavy metal resistance transcription regulators (HMRTR), unknown subgroup. Based on sequence similarity, these proteins are predicted to function as transcription regulators that mediate responses to heavy metal stress in eubacteria. They belong to the MerR superfamily …
AA_WF_A-C-Q_17	1650	2096	-	cd04769	1	7	109	6e-16	68.5	0.87	Helix-Turn-Helix DNA binding domain of MerR2-like transcription regulators. Helix-turn-helix (HTH) transcription regulator MerR2 and related proteins. MerR2 in Bacillus cereus RC607 regulates resistance to organomercurials. The MerR family transcription regulators have been shown to mediate responses to stress including exposure to heavy metals, drugs, or oxygen radicals in eubacterial and some a…
AA_WF_A-C-Q_17	12617	13915	+	PRK10965	1	72	199	1e-15	76.6	0.24	multicopper oxidase; Provisional
AA_WF_A-C-Q_17	12617	13915	+	cd13862	1	72	181	2e-15	71.4	0.88	The first cupredoxin domain of uncharacterized multicopper oxidase. Multicopper Oxidases (MCOs) are multi-domain enzymes that are able to couple oxidation of substrates with reduction of dioxygen to water. MCOs oxidize their substrate by accepting electrons at a mononuclear copper centre and transferring them to a trinuclear copper centre which binds a dioxygen. The dioxygen, following the transf…
AA_WF_A-C-Q_17	3687	4175	+	PRK14773	1	41	146	5e-15	67.6	0.55	lipoprotein signal peptidase; Provisional
AA_WF_A-C-Q_17	1650	2096	-	cd01107	1	5	113	7e-15	65.2	0.96	Helix-Turn-Helix DNA binding domain of the BmrR transcription regulator. Helix-turn-helix (HTH) multidrug-efflux transporter transcription regulator, BmrR and YdfL of Bacillus subtilis, and related proteins; N-terminal domain. Bmr is a membrane protein which causes the efflux of a variety of toxic substances and antibiotics. BmrR is comprised of two distinct domains that harbor a regulatory (effe…
AA_WF_A-C-Q_17	3687	4175	+	PRK14787	1	11	146	8e-15	66.6	0.85	lipoprotein signal peptidase; Provisional
AA_WF_A-C-Q_17	1650	2096	-	cd04761	1	5	54	1e-14	63.4	1	Helix-Turn-Helix DNA binding domain of transcription regulators from the MerR superfamily. Helix-turn-helix (HTH) transcription regulator MerR superfamily, N-terminal domain. The MerR family transcription regulators have been shown to mediate responses to stress including exposure to heavy metals, drugs, or oxygen radicals in eubacterial and some archaeal species. They regulate transcription of m…
AA_WF_A-C-Q_17	3	1046	-	COG1538	1	2	312	1e-14	72.1	0.67	Outer membrane protein TolC [Cell wall/membrane/envelope biogenesis].
AA_WF_A-C-Q_17	1650	2096	-	cd01106	1	5	113	2e-14	64	1	Helix-Turn-Helix DNA binding domain of the transcription regulators TipAL, Mta, and SkgA. Helix-turn-helix (HTH) TipAL, Mta, and SkgA transcription regulators, and related proteins, N-terminal domain. TipAL regulates resistance to and activation by numerous cyclic thiopeptide antibiotics, such as thiostrepton. Mta is a global transcriptional regulator; the N-terminal DNA-binding domain of Mta int…
AA_WF_A-C-Q_17	1650	2096	-	PRK13752	1	3	138	2e-14	64.9	0.93	putative transcriptional regulator MerR; Provisional
AA_WF_A-C-Q_17	3687	4175	+	PRK14784	1	12	150	3e-14	65.3	0.79	lipoprotein signal peptidase; Provisional
AA_WF_A-C-Q_17	12617	13915	+	cd13847	1	96	181	4e-14	67.6	0.72	The first cupredoxin domain of Ascorbate oxidase homologs. This family includes fungal proteins with similarity to ascorbate oxidase. Ascorbate oxidase catalyzes the oxidation of ascorbic acid to dehydroascorbic acid. It can detect levels of ascorbic acid and eliminate it. The biological function of ascorbate oxidase is still not clear. Ascorbate oxidase belongs to multicopper oxidase (MCO) famil…
AA_WF_A-C-Q_17	3687	4175	+	PRK01574	1	11	149	5e-14	64.3	0.85	signal peptidase II; Provisional
AA_WF_A-C-Q_17	3687	4175	+	PRK14790	1	12	151	9e-14	63.7	0.79	lipoprotein signal peptidase; Provisional
AA_WF_A-C-Q_17	7168	7371	+	cd00371	1	3	62	1e-13	58.8	0.96	Heavy-metal-associated domain (HMA) is a conserved domain of approximately 30 amino acid residues found in a number of proteins that transport or detoxify heavy metals, for example, the CPx-type heavy metal ATPases and copper chaperones. HMA domain contains two cysteine residues that are important in binding and transfer of metal ions, such as copper, cadmium, cobalt and zinc. In the case of copp…
AA_WF_A-C-Q_17	1650	2096	-	cd01282	1	7	113	1e-13	62.2	0.95	Helix-Turn-Helix DNA binding domain of putative transcription regulators from the MerR superfamily. Putative helix-turn-helix (HTH) MerR-like transcription regulators (subgroup 3). Based on sequence similarity, these proteins are predicted to function as transcription regulators that mediate responses to stress in eubacteria. They belong to the MerR superfamily of transcription regulators that pr…
AA_WF_A-C-Q_17	3687	4175	+	PRK14792	1	13	141	1e-13	63.1	0.77	lipoprotein signal peptidase; Provisional
AA_WF_A-C-Q_17	12617	13915	+	cd13846	1	96	189	1e-13	65.9	0.78	The first cupredoxin domain of plant Ascorbate oxidase homologs. This subfamily is composed of plant pollen multicopper oxidase homologous to ascorbate oxidase. Ascorbate oxidase catalyzes the oxidation of ascorbic acid to dehydroascorbic acid. This multicopper oxidase (MCO) is found in cucurbitaceous plants such as pumpkin, cucumber, and melon. It can detect levels of ascorbic acid and eliminate…
AA_WF_A-C-Q_17	2830	3690	+	cd00371	1	13	74	2e-13	62.6	0.96	Heavy-metal-associated domain (HMA) is a conserved domain of approximately 30 amino acid residues found in a number of proteins that transport or detoxify heavy metals, for example, the CPx-type heavy metal ATPases and copper chaperones. HMA domain contains two cysteine residues that are important in binding and transfer of metal ions, such as copper, cadmium, cobalt and zinc. In the case of copp…
AA_WF_A-C-Q_17	1650	2096	-	cd04781	1	6	125	1e-12	59.6	0.95	Helix-Turn-Helix DNA binding domain of putative transcription regulators from the MerR superfamily. Putative helix-turn-helix (HTH) MerR-like transcription regulators (subgroup 6) with at least two conserved cysteines present in the C-terminal portion of the protein. Based on sequence similarity, these proteins are predicted to function as transcription regulators that mediate responses to stress…
AA_WF_A-C-Q_17	3687	4175	+	PRK14778	1	11	140	1e-12	60.6	0.66	lipoprotein signal peptidase; Provisional
AA_WF_A-C-Q_17	12617	13915	+	cd13908	1	221	321	1e-12	63.2	0.81	The third cupredoxin domain of uncharacterized multicopper oxidase. Multicopper Oxidases (MCOs) are multi-domain enzymes that are able to couple oxidation of substrates with reduction of dioxygen to water. MCOs oxidize their substrate by accepting electrons at a mononuclear copper centre and transferring them to a trinuclear copper centre which binds a dioxygen. The dioxygen, following the transf…
AA_WF_A-C-Q_17	1650	2096	-	cd04790	1	5	115	2e-12	59.4	0.62	Helix-Turn-Helix DNA binding domain of putative Cfa-like transcription regulators. Putative helix-turn-helix (HTH) MerR-like transcription regulator; conserved, Cfa-like, unknown proteins (~172 a.a.). The N-terminal domain of these proteins appears to be related to the HTH domain of Cfa, a cyclopropane fatty acid synthase. These Cfa-like proteins have a unique C-terminal domain with conserved his…
AA_WF_A-C-Q_17	7168	7371	+	COG2608	1	1	66	3e-12	54.7	0.93	Copper chaperone CopZ [Inorganic ion transport and metabolism].
AA_WF_A-C-Q_17	1650	2096	-	cd04768	1	5	105	5e-12	57.4	0.98	Helix-Turn-Helix DNA binding domain of BmrR-like transcription regulators. Helix-turn-helix (HTH) BmrR-like transcription regulators (TipAL, Mta, SkgA, BmrR, and BltR), N-terminal domain. These proteins have been shown to regulate expression of specific regulons in response to various toxic substances, antibiotics, or oxygen radicals in Bacillus subtilis, Streptomyces, and Caulobacter crescentus.…
AA_WF_A-C-Q_17	1650	2096	-	cd04788	1	7	106	1e-11	56.6	0.98	Helix-Turn-Helix DNA binding domain of the transcription regulators NolA and AlbR. Helix-turn-helix (HTH) transcription regulators NolA and AlbR, N-terminal domain. In Bradyrhizobium (Arachis) sp. NC92, NolA is required for efficient nodulation of host plants. In Xanthomonas albilineans, AlbR regulates the expression of the pathotoxin, albicidin. These proteins are putatively comprised of distinc…
AA_WF_A-C-Q_17	1650	2096	-	cd04776	1	5	125	1e-11	56.8	0.95	Helix-Turn-Helix DNA binding domain of the regulatory protein GnyR. Putative helix-turn-helix (HTH) regulatory protein, GnyR, and other related proteins. GnyR belongs to the gnyRDBHAL cluster, which is involved in acyclic isoprenoid degradation in Pseudomonas aeruginosa. These proteins share the N-terminal DNA binding domain with other transcription regulators of the MerR superfamily that promote…
AA_WF_A-C-Q_17	3687	4175	+	PRK14783	1	4	145	1e-11	57.6	0.76	lipoprotein signal peptidase; Provisional
AA_WF_A-C-Q_17	3687	4175	+	PRK14781	1	40	146	2e-11	56.7	0.67	lipoprotein signal peptidase; Provisional
AA_WF_A-C-Q_17	12617	13915	+	cd04207	1	199	327	2e-11	60.2	0.93	Cupredoxin domain 3 of laccase-like multicopper oxidases; including laccase, CueO, spore coat protein A, ascorbate oxidase and similar proteins. Laccase-like multicopper oxidases (MCOs) in this family contain three cupredoxin domains. They are able to couple oxidation of substrates with reduction of dioxygen to water. MCOs are capable of oxidizing a vast range of substrates, varying from aromatic…
AA_WF_A-C-Q_17	2830	3690	+	COG2217	1	9	209	2e-11	61.5	0.25	Cation transport ATPase [Inorganic ion transport and metabolism].
AA_WF_A-C-Q_17	11177	12598	+	PF02321.17	1	273	443	2.4e-11	43.7	0.957447	Outer membrane efflux protein
AA_WF_A-C-Q_17	3687	4175	+	PRK14772	1	9	144	3e-11	56.8	0.67	lipoprotein signal peptidase; Provisional
AA_WF_A-C-Q_17	3687	4175	+	PRK14788	1	11	146	3e-11	56.9	0.66	lipoprotein signal peptidase; Provisional
AA_WF_A-C-Q_17	12617	13915	+	cd11024	1	209	327	3e-11	59.2	0.89	The cupredoxin domain 1 of a two-domain laccase related to nitrite reductase. The two-domain laccase (small laccase) in this family differs significantly from all laccases. It resembles the two domain nitrite reductase in both sequence and structure. It consists of two cupredoxin domains and forms trimers and hence resembles the quaternary structure of nitrite reductases more than that of large l…
AA_WF_A-C-Q_17	3	1046	-	PF02321.17	1	241	342	5.5e-11	42.5	0.595745	Outer membrane efflux protein
AA_WF_A-C-Q_17	14489	14788	+	PRK09838	1	19	82	9e-11	52.9	0.56	periplasmic copper-binding protein; Provisional
AA_WF_A-C-Q_17	13946	14458	+	cd04233	1	60	169	9e-11	54.6	0.89	Auracyanins A and B and similar proteins. This subfamily includes both auracyanins A and B from the photosynthetic bacterium Chloroflexus aurantiacus and similar proteins. Auracyanins A and B are very similar blue copper proteins with 38% sequence identity and are homologous to the bacterial redox protein Azurin. However, auracyanin A is expressed only when C. aurantiacus cells are grown in light…
AA_WF_A-C-Q_17	3687	4175	+	PRK14771	1	11	135	1e-10	54.4	0.71	lipoprotein signal peptidase; Provisional
AA_WF_A-C-Q_17	2830	3690	+	COG2608	1	9	73	1e-10	54.7	0.92	Copper chaperone CopZ [Inorganic ion transport and metabolism].
AA_WF_A-C-Q_17	7390	9738	-	COG3350	1	21	70	1e-10	56.7	0.95	Uncharacterized conserved protein, YHS domain [Function unknown].
AA_WF_A-C-Q_17	3687	4175	+	PRK14767	1	15	146	2e-10	53.9	0.74	lipoprotein signal peptidase; Provisional
AA_WF_A-C-Q_17	3687	4175	+	PRK14789	1	15	144	2e-10	54.3	0.65	lipoprotein signal peptidase; Provisional
AA_WF_A-C-Q_17	2830	3690	+	PRK11033	1	14	77	2e-10	58.9	0.09	zinc/cadmium/mercury/lead-transporting ATPase; Provisional
AA_WF_A-C-Q_17	12617	13915	+	cd13906	1	214	326	4e-10	56.2	0.79	The third cupredoxin domain of CumA like multicopper oxidase. This multicopper oxidase (MCO) subfamily includes CumA from Pseudomonas putida, which is involved in the oxidation of Mn(II). However, the cumA gene has been identified in a variety of bacterial species, including both Mn(II)-oxidizing and non-Mn(II)-oxidizing strains. Thus, the proteins in this family may catalyze the oxidation of oth…
AA_WF_A-C-Q_17	3687	4175	+	PRK14797	1	11	146	7e-10	52.2	0.84	lipoprotein signal peptidase; Provisional
AA_WF_A-C-Q_17	7390	9738	-	smart00746	1	24	62	9e-10	50.8	1	metallochaperone-like domain.
AA_WF_A-C-Q_17	1650	2096	-	cd04763	1	5	71	1e-09	49.8	0.99	Helix-Turn-Helix DNA binding domain of MlrA-like transcription regulators. Helix-turn-helix (HTH) transcription regulator MlrA (merR-like regulator A) and related proteins, N-terminal domain. The MlrA protein, also known as YehV, has been shown to control cell-cell aggregation by co-regulating the expression of curli and extracellular matrix production in Escherichia coli and Salmonella typhimuri…
AA_WF_A-C-Q_17	7390	9738	-	COG4087	1	589	684	1e-09	55.3	0.63	Soluble P-type ATPase [General function prediction only].
AA_WF_A-C-Q_17	13946	14458	+	PF00127.19	1	64	169	2.6e-09	37.3	0.939394	Copper binding proteins, plastocyanin/azurin family
AA_WF_A-C-Q_17	1650	2096	-	cd04780	1	5	70	5e-09	48.9	0.7	Helix-Turn-Helix DNA binding domain of putative transcription regulators from the MerR superfamily. Putative helix-turn-helix (HTH) MerR-like transcription regulators (subgroup 5), N-terminal domain. Based on sequence similarity, these proteins are predicted to function as transcription regulators that mediate responses to stress in eubacteria. They belong to the MerR superfamily of transcription…
AA_WF_A-C-Q_17	7168	7371	+	PRK13748	1	1	67	1e-08	48.6	0.12	putative mercuric reductase; Provisional
AA_WF_A-C-Q_17	3687	4175	+	PRK14769	1	47	146	1e-08	48.8	0.61	lipoprotein signal peptidase; Provisional
AA_WF_A-C-Q_17	3687	4175	+	PRK14786	1	11	144	1e-08	49.2	0.85	lipoprotein signal peptidase; Provisional
AA_WF_A-C-Q_17	12617	13915	+	cd13909	1	227	327	1e-08	51.8	0.71	The third cupredoxin domain of uncharacterized multicopper oxidase. Multicopper Oxidases (MCOs) are multi-domain enzymes that are able to couple oxidation of substrates with reduction of dioxygen to water. MCOs oxidize their substrate by accepting electrons at a mononuclear copper centre and transferring them to a trinuclear copper centre which binds a dioxygen. The dioxygen, following the transf…
AA_WF_A-C-Q_17	13946	14458	+	cd04210	1	66	169	2e-08	47.8	0.89	Uncharacterized Cupredoxin-like subfamily. Cupredoxins contain type I copper centers and are involved in inter-molecular electron transfer reactions. Cupredoxins are blue copper proteins because they have an intense blue color due to the presence of a mononuclear type 1 (T1) copper site. Structurally, the cupredoxin-like fold consists of a beta-sandwich with 7 strands in 2 beta-sheets, which is a…
AA_WF_A-C-Q_17	12617	13915	+	cd13902	1	256	328	2e-08	50.9	0.57	The third cupredoxin domain of a multicopper oxidase McoC and similar proteins. This family includes bacteria multicopper oxidases (MCOs) represented by McoC from pathogenic bacterium Campylobacter jejuni. McoC is a periplasmic multicopper oxidase, which has been characterized to be associated with copper homeostasis. McoC may also function to protect against oxidative stress as it may convert me…
AA_WF_A-C-Q_17	13946	14458	+	PRK02710	1	54	169	7e-08	46.2	0.79	plastocyanin; Provisional
AA_WF_A-C-Q_17	1650	2096	-	cd04778	1	5	71	7e-08	47.4	0.31	Helix-Turn-Helix DNA binding domain of putative transcription regulators from the MerR superfamily. Putative helix-turn-helix (HTH) MerR-like transcription regulators (subgroup 2). Based on sequence similarity, these proteins are predicted to function as transcription regulators that mediate responses to stress in eubacteria. They belong to the MerR superfamily of transcription regulators that pr…
AA_WF_A-C-Q_17	1650	2096	-	cd04766	1	5	73	8e-08	45.3	0.75	Helix-Turn-Helix DNA binding domain of the HspR transcription regulator. Helix-turn-helix (HTH) transcription regulator HspR, N-terminal domain. Heat shock protein regulators (HspR) have been shown to regulate expression of specific regulons in response to high temperature or high osmolarity in Streptomyces and Helicobacter, respectively. These proteins share the N-terminal DNA binding domain wit…
AA_WF_A-C-Q_17	1650	2096	-	cd04779	1	5	111	8e-08	46	0.8	Helix-Turn-Helix DNA binding domain of putative transcription regulators from the MerR superfamily. Putative helix-turn-helix (HTH) MerR-like transcription regulators (subgroup 4). Based on sequence similarity, these proteins are predicted to function as transcription regulators that mediate responses to stress in eubacteria. They belong to the MerR superfamily of transcription regulators that pr…
AA_WF_A-C-Q_17	7390	9738	-	COG0560	1	588	685	9e-08	50.4	0.46	Phosphoserine phosphatase [Amino acid transport and metabolism].
AA_WF_A-C-Q_17	1650	2096	-	cd01104	1	5	71	1e-07	44.5	0.99	Helix-Turn-Helix DNA binding domain of the transcription regulators MlrA and CarA. Helix-turn-helix (HTH) transcription regulator MlrA (merR-like regulator A), N-terminal domain. The MlrA protein, also known as YehV, has been shown to control cell-cell aggregation by co-regulating the expression of curli and extracellular matrix production in Escherichia coli and Salmonella typhimurium. Its close…
AA_WF_A-C-Q_17	12617	13915	+	cd13897	1	244	322	2e-07	47.6	0.57	The third cupredoxin domain of the plant laccases. Laccase is a blue multicopper oxidase (MCO) which catalyzes the oxidation of a variety aromatic - notably phenolic and inorganic substances coupled to the reduction of molecular oxygen to water. Laccase has been implicated in a wide spectrum of biological activities and, in particular, plays a key role in morphogenesis, development and lignin met…
AA_WF_A-C-Q_17	12617	13915	+	cd04229	1	101	192	2e-07	48.6	0.53	cupredoxin domain of ceruloplasmin homologs. Uncharacterized subfamily of ceruloplasmin homologous proteins. Ceruloplasmin (ferroxidase) is a multicopper oxidase essential for normal iron homeostasis. Ceruloplasmin also functions in copper transport, amine oxidase and as an antioxidant preventing free radicals in serum. The protein has 6 cupredoxin domains and exhibits internal sequence homology …
AA_WF_A-C-Q_17	1650	2096	-	cd01105	1	5	71	3e-07	43.8	0.77	Helix-Turn-Helix DNA binding domain of GlnR-like transcription regulators. Helix-turn-helix (HTH) transcription regulator GlnR and related proteins, N-terminal domain. The GlnR and TnrA (also known as ScgR) proteins have been shown to regulate expression of glutamine synthetase as well as several genes involved in nitrogen metabolism. These proteins share the N-terminal DNA binding domain with ot…
AA_WF_A-C-Q_17	1650	2096	-	cd01111	1	5	112	3e-07	43.9	1	Helix-Turn-Helix DNA binding domain of the MerD transcription regulator. Helix-turn-helix (HTH) transcription regulator MerD. The putative secondary regulator of mercury resistance (mer) operons, MerD, has been shown to down-regulate the expression of this operon in gram-negative bacteria. It binds to the same operator DNA as MerR that activates transcription of the operon in the presence of merc…
AA_WF_A-C-Q_17	1650	2096	-	cd04786	1	7	71	3e-07	44	0.5	Helix-Turn-Helix DNA binding domain of putative transcription regulators from the MerR superfamily. Putative helix-turn-helix (HTH) MerR-like transcription regulators (subgroup 7) with a conserved cysteine present in the C-terminal portion of the protein. Based on sequence similarity, these proteins are predicted to function as transcription regulators that mediate responses to stress in eubacter…
AA_WF_A-C-Q_17	3687	4175	+	PRK14768	1	17	146	3e-07	45.3	0.85	lipoprotein signal peptidase; Provisional
AA_WF_A-C-Q_17	12617	13915	+	cd04202	1	86	188	3e-07	47.2	0.74	The second cupredoxin domain of bacterial two domain multicopper oxidase McoN and similar proteins. This family includes bacterial two domain multicopper oxidases (2dMCOs) represented by the McoN from Nitrosomonas europaea. McoN is a trimeric type C blue copper oxidase. Each subunit houses a type 1 copper site in domain 1 and a type 2/type 3 trinuclear copper cluster at the subunit-subunit interf…
AA_WF_A-C-Q_17	12617	13915	+	cd11020	1	220	326	3e-07	47.2	0.76	Cupredoxin domain 1 of Copper-containing nitrite reductase. Copper-containing nitrite reductase (CuNIR), which catalyzes the reduction of NO2- to NO, is the key enzyme in the denitrification process in denitrifying bacteria. CuNIR contains at least one type 1 copper center and a type 2 copper center, which serves as the active site of the enzyme. A histidine, bound to the Type 2 Cu center, is res…
AA_WF_A-C-Q_17	7390	9738	-	cd07500	1	608	685	3e-07	48.7	0.43	phosphoserine phosphatase (PSP), similar to Methanococcus Jannaschii PSP and Saccharomyces cerevisiae SER2p. This family includes Methanococcus jannaschii PSP, and Saccharomyces cerevisiae phosphoserine phosphatase SER2p, EC 3.1.3.3, which participates in a pathway whereby serine and glycine are synthesized from the glycolytic intermediate 3-phosphoglycerate; phosphoserine phosphatase catalyzes t…
AA_WF_A-C-Q_17	12617	13915	+	PRK10883	1	25	202	3e-07	50.5	0.3	FtsI repressor; Provisional
AA_WF_A-C-Q_17	12617	13915	+	cd00920	1	80	187	4e-07	46.8	0.96	Cupredoxin superfamily. Cupredoxins contain type I copper centers and are involved in inter-molecular electron transfer reactions. Cupredoxins are blue copper proteins, having an intense blue color due to the presence of a mononuclear type 1 (T1) copper site. Structurally, the cupredoxin-like fold consists of a beta-sandwich with 7 strands in 2 beta-sheets, which is arranged in a Greek-key beta-b…
AA_WF_A-C-Q_17	1650	2096	-	cd04774	1	5	77	6e-07	42.9	0.75	Helix-Turn-Helix DNA binding domain of the YfmP transcription regulator. Helix-turn-helix (HTH) transcription regulator, YfmP, and related proteins; N-terminal domain. YfmP regulates the multidrug efflux protein, YfmO, and indirectly regulates the expression of the Bacillus subtilis copZA operon encoding a metallochaperone, CopZ, and a CPx-type ATPase efflux protein, CopA. These proteins belong t…
AA_WF_A-C-Q_17	1650	2096	-	cd04782	1	5	106	6e-07	43	0.98	Helix-Turn-Helix DNA binding domain of the BltR transcription regulator. Helix-turn-helix (HTH) multidrug-efflux transporter transcription regulator, BltR (BmrR-like transporter) of Bacillus subtilis, and related proteins; N-terminal domain. Blt, like Bmr, is a membrane protein which causes the efflux of a variety of toxic substances and antibiotics. These regulators are comprised of two distinct…
AA_WF_A-C-Q_17	1650	2096	-	PRK15002	1	8	124	6e-07	43.8	0.74	redox-sensitivie transcriptional activator SoxR; Provisional
AA_WF_A-C-Q_17	3	1046	-	COG1538	1	41	226	6e-07	47.9	0.41	Outer membrane protein TolC [Cell wall/membrane/envelope biogenesis].
AA_WF_A-C-Q_17	1650	2096	-	cd04777	1	1	72	7e-07	42.8	0.62	Helix-Turn-Helix DNA binding domain of putative transcription regulators from the MerR superfamily. Putative helix-turn-helix (HTH) MerR-like transcription regulators (subgroup 1), N-terminal domain. Based on sequence similarity, these proteins are predicted to function as transcription regulators that mediate responses to stress in eubacteria. They belong to the MerR superfamily of transcription…
AA_WF_A-C-Q_17	12617	13915	+	cd13893	1	237	327	7e-07	46.6	0.59	The third cupredoxin domain of plant Ascorbate oxidase. Ascorbate oxidase catalyzes the oxidation of ascorbic acid to dehydroascorbic acid. This multicopper oxidase (MCO) is found in cucurbitaceous plants such as pumpkin, cucumber, and melon. It can detect levels of ascorbic acid and eliminate it. The biological function of ascorbate oxidase is still not clear. Ascorbate oxidase belongs to MCO fa…
AA_WF_A-C-Q_17	1650	2096	-	cd04772	1	10	56	9e-07	42.4	0.48	First Helix-Turn-Helix DNA binding domain of the regulatory protein TioE. Putative helix-turn-helix (HTH) regulatory protein, TioE, and related proteins. TioE is part of the thiocoraline gene cluster, which is involved in the biosynthesis of the antitumor thiocoraline from the marine actinomycete, Micromonospora. These proteins share the N-terminal DNA binding domain with other transcription regu…
AA_WF_A-C-Q_17	1650	2096	-	cd04764	1	5	70	1e-06	41.9	0.98	Helix-Turn-Helix DNA binding domain of putative MlrA-like transcription regulators. Putative helix-turn-helix (HTH) MlrA-like transcription regulators (subgroup 1). The MlrA protein, also known as YehV, has been shown to control cell-cell aggregation by co-regulating the expression of curli and extracellular matrix production in Escherichia coli and Salmonella typhimurium. These proteins belong t…
AA_WF_A-C-Q_17	12617	13915	+	cd13899	1	217	317	1e-06	46.1	0.63	The third Cupredoxin domain of multicopper oxidase Fet3p. Fet3p catalyzes the ferroxidase reaction, which couples the oxidation of Fe(II) to Fe(III) with the four-electron reduction of molecular oxygen to water. Fet3p is a type I membrane protein with the amino-terminal oxidase domain in the extracellular space and the carboxyl terminus in the cytoplasm. The periplasmic produced Fe(III) is transf…
AA_WF_A-C-Q_17	3687	4175	+	PRK14777	1	3	146	2e-06	43.7	0.77	lipoprotein signal peptidase; Provisional
AA_WF_A-C-Q_17	12617	13915	+	cd04201	1	209	326	2e-06	45.2	0.86	Cupredoxin domain 1 of Copper-containing nitrite reductase and two-domain laccase. Copper-containing nitrite reductase (CuNIR), which catalyzes the reduction of NO2- to NO, is the key enzyme in the denitrification process in denitrifying bacteria. CuNIR contains at least one type 1 copper center and a type 2 copper center, which serves as the active site of the enzyme. A histidine, bound to the T…
AA_WF_A-C-Q_17	7390	9738	-	cd01427	1	603	686	2e-06	46.2	0.8	Haloacid dehalogenase-like hydrolases. The haloacid dehalogenase-like (HAD) superfamily includes L-2-haloacid dehalogenase, epoxide hydrolase, phosphoserine phosphatase, phosphomannomutase, phosphoglycolate phosphatase, P-type ATPase, and many others. This superfamily includes a variety of enzymes that catalyze the cleavage of substrate C-Cl, P-C, and P-OP bonds via nucleophilic substitution path…
AA_WF_A-C-Q_17	7390	9738	-	COG0546	1	507	698	3e-06	46.3	0.78	Phosphoglycolate phosphatase, HAD superfamily [Energy production and conversion].
AA_WF_A-C-Q_17	1650	2096	-	cd04775	1	5	114	4e-06	40.6	1	Helix-Turn-Helix DNA binding domain of Cfa-like transcription regulators. Putative helix-turn-helix (HTH) MerR-like transcription regulators; the HTH domain of Cfa, a cyclopropane fatty acid synthase, and other related methyltransferases, as well as, the N-terminal domain of a conserved, uncharacterized ~172 a.a. protein. Based on sequence similarity of the N-terminal domain, these proteins are p…
AA_WF_A-C-Q_17	12617	13915	+	cd00920	1	240	326	4e-06	43.8	0.76	Cupredoxin superfamily. Cupredoxins contain type I copper centers and are involved in inter-molecular electron transfer reactions. Cupredoxins are blue copper proteins, having an intense blue color due to the presence of a mononuclear type 1 (T1) copper site. Structurally, the cupredoxin-like fold consists of a beta-sandwich with 7 strands in 2 beta-sheets, which is arranged in a Greek-key beta-b…
AA_WF_A-C-Q_17	7390	9738	-	cd04309	1	609	687	5e-06	45.7	0.4	phosphoserine phosphatase eukaryotic-like, similar to human phosphoserine phosphatase. Human PSP, EC 3.1.3.3, catalyzes the third and final of the L-serine biosynthesis pathway, the Mg2+-dependent hydrolysis of phospho-L-serine to L-serine and inorganic phosphate, L-serine is a precursor for the biosynthesis of glycine. HPSP regulates the levels of glycine and D-serine (converted from L-serine), …
AA_WF_A-C-Q_17	12617	13915	+	cd14450	1	101	188	7e-06	44.1	0.49	The third cupredoxin domain of coagulation factor V and similar proteins. Factor V is an essential coagulation protein with both pro- and anti-coagulant functions. Aberrant expression of human factor V can lead to bleeding or thromboembolic disease, which may be life-threatening. Bovine factor Va serves as the cofactor in the prothrombinase complex that results in a 300,000-fold increase in the r…
AA_WF_A-C-Q_17	13946	14458	+	cd13921	1	62	170	1e-05	39.6	0.98	Amicyanin is a type I blue copper protein that plays an essential role in electron transfer. In Paracoccus denitrificans bacteria, amicyanin acts as an intermediary of a three-member redox complex along with methylamine dehydrogenase (MADH) and cytochrome c-551i. The electron is transferred from the active site of MADH via the amicyanin copper ion to the cytochrome heme iron. The electron transfe…
AA_WF_A-C-Q_17	1650	2096	-	cd04773	1	5	91	1e-05	39.7	0.8	Second Helix-Turn-Helix DNA binding domain of the regulatory protein TioE. Putative helix-turn-helix (HTH) regulatory protein, TioE, and related proteins. TioE is part of the thiocoraline gene cluster, which is involved in the biosynthesis of the antitumor thiocoraline from the marine actinomycete, Micromonospora. These proteins share the N-terminal DNA binding domain with other transcription reg…
AA_WF_A-C-Q_17	12617	13915	+	cd13896	1	84	188	1e-05	42.2	0.89	The third cupredoxin domain of CopA copper resistance protein family. CopA is a multicopper oxidase (MCO) related to laccase and L-ascorbate oxidase, both copper-containing enzymes. It is part of the copper-regulatory cue operon, which employs a cytosolic metalloregulatory protein CueR that induces expression of CopA and CueO under copper stress conditions. CopA is a copper efflux P-type ATPase t…
AA_WF_A-C-Q_17	12617	13915	+	cd14449	1	92	191	1e-05	42.6	0.74	The cupredoxin domain 1 of a two-domain laccase related to nitrite reductase. The two-domain laccase (small laccase) in this family differs significantly from all laccases. It resembles the two domain nitrite reductase in both sequence and structure. It consists of two cupredoxin domains and forms trimers, and hence resembles the quaternary structure of nitrite reductases more than that of large …
AA_WF_A-C-Q_17	11177	12598	+	PF02321.17	1	152	247	1.2e-05	25.1	0.510638	Outer membrane efflux protein
AA_WF_A-C-Q_17	7168	7371	+	COG2217	1	1	67	2e-05	38.7	0.1	Cation transport ATPase [Inorganic ion transport and metabolism].
AA_WF_A-C-Q_17	13946	14458	+	COG3794	1	47	170	2e-05	39.3	0.79	Plastocyanin [Energy production and conversion].
AA_WF_A-C-Q_17	12617	13915	+	cd13903	1	241	317	2e-05	41.9	0.52	The third cupredoxin domain of the fungal laccases similar to Tv-LCC from Trametes Versicolor. This subfamily of fungal laccases includes Tv-LCC from Trametes versicolor and Rs-LCC2 from plant pathogenic fungus Rhizoctonia solani. Laccase is a blue multi-copper enzyme that catalyzes the oxidation of a variety aromatic - notably phenolic and inorganic substances coupled to the reduction of molecul…
AA_WF_A-C-Q_17	14889	15407	+	PF04314.12	1	75	162	3e-05	23.7	0.834862	Copper chaperone PCu(A)C
AA_WF_A-C-Q_17	1650	2096	-	cd01279	1	5	90	3e-05	38.3	0.87	Helix-Turn-Helix DNA binding domain of HspR-like transcription regulators. Helix-turn-helix (HTH) transcription regulator HspR and related proteins, N-terminal domain. Heat shock protein regulators (HspR) have been shown to regulate expression of specific regulons in response to high temperature or high osmolarity in Streptomyces and Helicobacter, respectively. These proteins share the N-terminal…
AA_WF_A-C-Q_17	12617	13915	+	cd11023	1	232	326	3e-05	41.1	0.72	cupredoxin domain of ceruloplasmin homologs. Uncharacterized subfamily of ceruloplasmin homologous proteins. Ceruloplasmin (ferroxidase) is a multicopper oxidase essential for normal iron homeostasis. Ceruloplasmin also functions in copper transport, amine oxidase and as an antioxidant preventing free radicals in serum. The protein has 6 cupredoxin domains and exhibits internal sequence homology …
AA_WF_A-C-Q_17	12617	13915	+	cd04199	1	101	188	3e-05	42.4	0.5	Cupredoxin domains 1, 3, and 5 of ceruloplasmin and similar proteins. This family includes the first, third, and fifth cupredoxin domains of ceruloplasmin and similar proteins including the first, third and fifth cupredoxin domains of unprocessed coagulation factors V and VIII. Ceruloplasmin (ferroxidase) is a multicopper oxidase essential for normal iron homeostasis. It functions in copper trans…
AA_WF_A-C-Q_17	13946	14458	+	cd04231	1	141	168	4e-05	39	0.23	Rusticyanin is a cupredoxin in archaea and proteobacteria. Rusticyanin is a copper-containing protein which is involved in electron-transfer. The members of this family are found in archaea and proteobacteria. It is a cupredoxin, or blue-copper protein due to its color. Rusticyanin, extracted from the bacteria Thiobacillus ferrooxidans is redox active down to PH 2.0 and the acid-stable cytochrome…
AA_WF_A-C-Q_17	12617	13915	+	cd13844	1	92	193	4e-05	41.5	0.59	The first Cupredoxin domain of Bilirubin oxidase (BOD), the bacterial endospore coat component CotA, and similar proteins. Bilirubin oxidase (BOD) catalyzes the oxidation of bilirubin to biliverdin and the four-electron reduction of molecular oxygen to water. CotA protein is an abundant component of the outer coat layer in bacterial endospore coat and it is required for spore resistance against h…
AA_WF_A-C-Q_17	12617	13915	+	cd13910	1	256	321	4e-05	41.5	0.4	The third cupredoxin domain of uncharacterized multicopper oxidase. Multicopper Oxidases (MCOs) are multi-domain enzymes that are able to couple oxidation of substrates with reduction of dioxygen to water. MCOs oxidize their substrate by accepting electrons at a mononuclear copper centre and transferring them to a trinuclear copper centre which binds a dioxygen. The dioxygen, following the transf…
AA_WF_A-C-Q_17	12617	13915	+	cd04222	1	101	188	4e-05	42	0.47	The first cupredoxin domain of Ceruloplasmin. Ceruloplasmin is a multicopper oxidase essential for normal iron homeostasis and copper transport in blood. It also functions in amine oxidation and as an antioxidant preventing free radicals in serum. The protein has 6 cupredoxin domains with six copper centers; three mononuclear sites in domain 2, 4 and 6 and three in the form of trinuclear clusters…
AA_WF_A-C-Q_17	7390	9738	-	cd01630	1	606	704	4e-05	42.1	0.65	haloacid dehalogenase-like (HAD) hydrolase, similar to Escherichia coli 3-deoxy-D-manno-octulosonate 8-phosphate (KDO 8-P) phosphatase KdsC, and rainbow trout N-acylneuraminate cytidylyltransferase. KDO 8-P phosphatase catalyzes the hydrolysis of KDO 8-P to KDO (3-deoxy-D-manno-octulosonate) and inorganic phosphate and is the last enzyme in the KDO biosynthetic pathway. KDO is an 8-carbon sugar t…
AA_WF_A-C-Q_17	2830	3690	+	PRK03557	1	119	278	4e-05	42.4	0.5	zinc transporter ZitB; Provisional
AA_WF_A-C-Q_17	2830	3690	+	PRK13748	1	15	73	4e-05	42.4	0.11	putative mercuric reductase; Provisional
AA_WF_A-C-Q_21	6127	6810	-	COG2135	1	1	216	6e-33	118	0.87	Putative SOS response-associated peptidase YedK [Posttranslational modification, protein turnover, chaperones].
AA_WF_A-C-Q_21	271	1008	-	COG1802	1	9	221	2e-29	110	0.9	DNA-binding transcriptional regulator, GntR family [Transcription].
AA_WF_A-C-Q_21	2	277	-	PRK06187	1	1	91	2e-25	97.6	0.18	long-chain-fatty-acid--CoA ligase; Validated
AA_WF_A-C-Q_21	5298	5936	+	smart00317	1	70	182	4e-25	91.6	0.91	SET (Su(var)3-9, Enhancer-of-zeste, Trithorax) domain. Putative methyl transferase, based on outlier plant homologues
AA_WF_A-C-Q_21	271	1008	-	PF07729.11	1	83	211	8.5e-24	84.3	0.984	FCD domain
AA_WF_A-C-Q_21	2	277	-	COG0318	1	1	91	6e-22	87.1	0.18	Acyl-CoA synthetase (AMP-forming)/AMP-acid ligase II [Lipid transport and metabolism, Secondary metabolites biosynthesis, transport and catabolism].
AA_WF_A-C-Q_21	2	277	-	PRK08316	1	6	91	8e-21	84.6	0.17	acyl-CoA synthetase; Validated
AA_WF_A-C-Q_21	3221	4462	+	COG3177	1	71	386	1e-20	89.4	0.83	Fic family protein [Transcription].
AA_WF_A-C-Q_21	6127	6810	-	PF02586.13	1	1	216	2.4e-19	69.6	0.954545	SOS response associated peptidase (SRAP)
AA_WF_A-C-Q_21	3221	4462	+	PF02661.17	1	137	241	2.9e-19	69.7	0.938144	Fic/DOC family
AA_WF_A-C-Q_21	271	1008	-	COG2186	1	1	221	4e-19	80.9	0.88	DNA-binding transcriptional regulator, FadR family [Transcription].
AA_WF_A-C-Q_21	2	277	-	PF00501.27	1	13	91	1.6e-16	59.8	0.191489	AMP-binding enzyme
AA_WF_A-C-Q_21	2	277	-	cd05936	1	7	91	6e-16	70.2	0.19	Prokaryotic long-chain fatty acid CoA synthetases similar to Escherichia coli FadD. This subfamily of the AMP-forming adenylation family contains Escherichia coli FadD and similar prokaryotic fatty acid CoA synthetases. FadD was characterized as a long-chain fatty acid CoA synthetase. The gene fadD is regulated by the fatty acid regulatory protein FadR. Fatty acid CoA synthetase catalyzes the for…
AA_WF_A-C-Q_21	2	277	-	PRK06839	1	7	90	6e-16	70.7	0.17	acyl-CoA synthetase; Validated
AA_WF_A-C-Q_21	2	277	-	PRK07656	1	1	91	2e-15	68.8	0.18	long-chain-fatty-acid--CoA ligase; Validated
AA_WF_A-C-Q_21	2	277	-	cd05920	1	5	85	2e-15	68.8	0.17	2,3-dihydroxybenzoate-AMP ligase. 2,3-dihydroxybenzoate-AMP ligase activates 2,3-dihydroxybenzoate (DHB) by ligation of AMP from ATP with the release of pyrophosphate. However, it can also catalyze the ATP-PPi exchange for 2,3-DHB analogs, such as salicyclic acid (o-hydrobenzoate), as well as 2,4-DHB and 2,5-DHB, but with less efficiency. Proteins in this family are the stand-alone adenylation co…
AA_WF_A-C-Q_21	2	277	-	PRK07470	1	5	90	2e-15	69.3	0.17	acyl-CoA synthetase; Validated
AA_WF_A-C-Q_21	5298	5936	+	COG2940	1	74	208	2e-15	71.4	0.28	SET domain-containing protein (function unknown) [General function prediction only].
AA_WF_A-C-Q_21	2	277	-	cd12118	1	15	91	4e-15	68.1	0.15	Fatty acyl-CoA synthetases similar to LC-FACS from Thermus thermophiles and Arabidopsis. This family includes fatty acyl-CoA synthetases that can activate medium to long-chain fatty acids. These enzymes catalyze the ATP-dependent acylation of fatty acids in a two-step reaction. The carboxylate substrate first reacts with ATP to form an acyl-adenylate intermediate, which then reacts with CoA to pr…
AA_WF_A-C-Q_21	2	277	-	cd05934	1	28	91	2e-14	65.7	0.16	Uncharacterized subfamily of fatty acid CoA ligase (FACL). Fatty acyl-CoA ligases catalyze the ATP-dependent activation of fatty acids in a two-step reaction. The carboxylate substrate first reacts with ATP to form an acyl-adenylate intermediate, which then reacts with CoA to produce an acyl-CoA ester. This is a required step before free fatty acids can participate in most catabolic and anabolic …
AA_WF_A-C-Q_21	2	277	-	PRK07786	1	11	91	3e-14	65.6	0.15	long-chain-fatty-acid--CoA ligase; Validated
AA_WF_A-C-Q_21	2	277	-	PRK07798	1	6	91	3e-14	65.7	0.17	acyl-CoA synthetase; Validated
AA_WF_A-C-Q_21	2	277	-	cd12119	1	15	89	9e-14	64.1	0.15	Fatty acyl-CoA synthetases similar to LC-FACS from Thermus thermophiles. This family includes fatty acyl-CoA synthetases that can activate medium-chain to long-chain fatty acids. They catalyze the ATP-dependent acylation of fatty acids in a two-step reaction. The carboxylate substrate first reacts with ATP to form an acyl-adenylate intermediate, which then reacts with CoA to produce an acyl-CoA e…
AA_WF_A-C-Q_21	271	1008	-	smart00895	1	117	212	1e-13	60.1	0.76	This entry represents the C-terminal ligand binding domain of many members of the GntR family. This domain probably binds to a range of effector molecules that regulate the transcription of genes through the action of the N-terminal DNA-binding domain. This domain is found in and that are regulators of sugar biosynthesis operons. Many bacterial transcription regulation proteins bind DNA through a…
AA_WF_A-C-Q_21	2	277	-	cd05959	1	18	91	2e-13	63.5	0.15	Benzoate CoA ligase (BCL) and 4-Hydroxybenzoate-Coenzyme A Ligase (4-HBA-CoA ligase). Benzoate CoA ligase and 4-hydroxybenzoate-coenzyme A ligase catalyze the first activating step for benzoate and 4-hydroxybenzoate catabolic pathways, respectively. Although these two enzymes share very high sequence homology, they have their own substrate preference. The reaction proceeds via a two-step process;…
AA_WF_A-C-Q_21	2	277	-	cd05907	1	29	91	3e-13	62.5	0.14	Long-chain fatty acid CoA synthetases and Bubblegum-like very long-chain fatty acid CoA synthetases. This family includes long-chain fatty acid (C12-C20) CoA synthetases and Bubblegum-like very long-chain (>C20) fatty acid CoA synthetases. FACS catalyzes the formation of fatty acyl-CoA in a two-step reaction: the formation of a fatty acyl-AMP molecule as an intermediate, and the formation of a fa…
AA_WF_A-C-Q_21	2	277	-	cd05919	1	21	91	1e-12	60.8	0.17	Benzoate CoA ligase (BCL) and similar adenylate forming enzymes. This family contains benzoate CoA ligase (BCL) and related ligases that catalyze the acylation of benzoate derivatives, 2-aminobenzoate and 4-hydroxybenzoate. Aromatic compounds represent the second most abundant class of organic carbon compounds after carbohydrates. Xenobiotic aromatic compounds are also a major class of man-made p…
AA_WF_A-C-Q_21	2	277	-	PRK08315	1	5	86	1e-12	61	0.15	AMP-binding domain protein; Validated
AA_WF_A-C-Q_21	271	1008	-	cd07377	1	10	72	2e-12	59	0.96	Winged helix-turn-helix (WHTH) DNA-binding domain of the GntR family of transcriptional regulators. This CD represents the winged HTH DNA-binding domain of the GntR (named after the gluconate operon repressor in Bacillus subtilis) family of bacterial transcriptional regulators and their putative homologs found in eukaryota and archaea. The GntR family has over 6000 members distributed among almos…
AA_WF_A-C-Q_21	2	277	-	PRK09088	1	14	91	3e-12	59.8	0.16	acyl-CoA synthetase; Validated
AA_WF_A-C-Q_21	2	277	-	cd05941	1	20	91	4e-12	59.2	0.17	Malonyl-CoA synthetase (MCS). MCS catalyzes the formation of malonyl-CoA in a two-step reaction consisting of the adenylation of malonate with ATP, followed by malonyl transfer from malonyl-AMP to CoA. Malonic acid and its derivatives are the building blocks of polyketides and malonyl-CoA serves as the substrate of polyketide synthases. Malonyl-CoA synthetase has broad substrate tolerance and can…
AA_WF_A-C-Q_21	2	277	-	PRK08276	1	29	91	4e-12	59.5	0.13	long-chain-fatty-acid--CoA ligase; Validated
AA_WF_A-C-Q_21	2	277	-	PRK06155	1	5	86	5e-12	59.4	0.16	crotonobetaine/carnitine-CoA ligase; Provisional
AA_WF_A-C-Q_21	2	277	-	PRK08279	1	6	90	5e-12	59.5	0.15	long-chain-acyl-CoA synthetase; Validated
AA_WF_A-C-Q_21	2	277	-	PRK12583	1	6	86	6e-12	59.4	0.15	acyl-CoA synthetase; Provisional
AA_WF_A-C-Q_21	2	277	-	PRK06164	1	5	88	1e-11	58.2	0.16	acyl-CoA synthetase; Validated
AA_WF_A-C-Q_21	5298	5936	+	PF00856.27	1	119	182	3e-11	43.9	0.781065	SET domain
AA_WF_A-C-Q_21	271	1008	-	smart00345	1	14	72	3e-11	52.6	0.99	helix_turn_helix gluconate operon transcriptional repressor.
AA_WF_A-C-Q_21	2	277	-	COG1022	1	28	85	3e-11	56.2	0.1	Long-chain acyl-CoA synthetase (AMP-forming) [Lipid transport and metabolism].
AA_WF_A-C-Q_21	2	277	-	COG0365	1	26	86	6e-11	55.4	0.12	Acyl-coenzyme A synthetase/AMP-(fatty) acid ligase [Lipid transport and metabolism].
AA_WF_A-C-Q_21	2	277	-	cd05912	1	30	91	1e-10	54.9	0.16	O-succinylbenzoate-CoA ligase (also known as O-succinylbenzoate-CoA synthase, OSB-CoA synthetase, or MenE). O-succinylbenzoic acid-CoA synthase catalyzes the coenzyme A (CoA)- and ATP-dependent conversion of o-succinylbenzoic acid to o-succinylbenzoyl-CoA. The reaction is the fourth step of the biosynthesis pathway of menaquinone (vitamin K2). In certain bacteria, menaquinone is used during fumar…
AA_WF_A-C-Q_21	2	277	-	PRK08314	1	6	86	1e-10	55	0.15	long-chain-fatty-acid--CoA ligase; Validated
AA_WF_A-C-Q_21	2	277	-	COG1021	1	6	83	5e-10	52.8	0.15	Non-ribosomal peptide synthetase component E (peptide arylation enzyme) [Secondary metabolites biosynthesis, transport and catabolism].
AA_WF_A-C-Q_21	2	277	-	cd05945	1	15	91	6e-10	53	0.18	D-alanine:D-alanyl carrier protein ligase (DltA). DltA belongs to the class I AMP-forming adenylation domain superfamily, which also includes acetyl-CoA synthetase, luciferase, and the adenylation domains of non-ribosomal synthetases. It catalyzes the two-step activation reaction of D-alanine: the formation of a substrate-AMP molecule as an intermediate, and then the transfer of the amino acid ad…
AA_WF_A-C-Q_21	2	277	-	PRK03640	1	11	90	7e-10	53	0.17	O-succinylbenzoic acid--CoA ligase; Provisional
AA_WF_A-C-Q_21	2	277	-	cd05968	1	29	85	9e-10	52.7	0.13	Uncharacterized acyl-CoA synthetase subfamily similar to Acetoacetyl-CoA synthetase. This uncharacterized acyl-CoA synthetase family is highly homologous to acetoacetyl-CoA synthetase. However, the proteins in this family exist in only bacteria and archaea. AACS is a cytosolic ligase that specifically activates acetoacetate to its coenzyme A ester by a two-step reaction. Acetoacetate first reacts…
AA_WF_A-C-Q_21	8846	9076	-	PRK08276	1	1	73	1e-09	51.8	0.14	long-chain-fatty-acid--CoA ligase; Validated
AA_WF_A-C-Q_21	8846	9076	-	PRK08316	1	1	74	1e-09	51.9	0.15	acyl-CoA synthetase; Validated
AA_WF_A-C-Q_21	8706	8846	-	PF00501.27	1	1	33	1.3e-09	37.1	0.0756501	AMP-binding enzyme
AA_WF_A-C-Q_21	2	277	-	PRK07788	1	6	86	2e-09	51.5	0.15	acyl-CoA synthetase; Validated
AA_WF_A-C-Q_21	2	277	-	cd05903	1	30	85	2e-09	51.8	0.13	Cyclohexanecarboxylate-CoA ligase (also called cyclohex-1-ene-1-carboxylate:CoA ligase). Cyclohexanecarboxylate-CoA ligase activates the aliphatic ring compound, cyclohexanecarboxylate, for degradation. It catalyzes the synthesis of cyclohexanecarboxylate-CoA thioesters in a two-step reaction involving the formation of cyclohexanecarboxylate-AMP anhydride, followed by the nucleophilic substitutio…
AA_WF_A-C-Q_21	2	277	-	PRK06145	1	15	91	3e-09	51	0.16	acyl-CoA synthetase; Validated
AA_WF_A-C-Q_21	2	277	-	PRK07638	1	5	91	3e-09	51.3	0.18	acyl-CoA synthetase; Validated
AA_WF_A-C-Q_21	2	277	-	PRK07008	1	26	89	4e-09	50.9	0.12	long-chain-fatty-acid--CoA ligase; Validated
AA_WF_A-C-Q_21	2	277	-	PRK08008	1	29	90	1e-08	48.9	0.12	putative crotonobetaine/carnitine-CoA ligase; Validated
AA_WF_A-C-Q_21	2	277	-	cd12117	1	19	85	1e-08	49.5	0.15	The adenylation domain of nonribosomal peptide synthetases (NRPS), including Bacillus subtilis termination module Surfactin (SrfA-C). The adenylation (A) domain of NRPS recognizes a specific amino acid or hydroxy acid and activates it as an (amino) acyl adenylate by hydrolysis of ATP. The activated acyl moiety then forms a thioester to the enzyme-bound cofactor phosphopantetheine of a peptidyl ca…
AA_WF_A-C-Q_21	2	277	-	PRK06178	1	6	86	1e-08	49.7	0.15	acyl-CoA synthetase; Validated
AA_WF_A-C-Q_21	2	277	-	PRK13391	1	15	91	1e-08	49.7	0.15	acyl-CoA synthetase; Provisional
AA_WF_A-C-Q_21	8706	8846	-	cd05929	1	1	22	2e-08	46.7	0.07	Bacterial Bile acid CoA ligases and similar proteins. Bile acid-Coenzyme A ligase catalyzes the formation of bile acid-CoA conjugates in a two-step reaction: the formation of a bile acid-AMP molecule as an intermediate, followed by the formation of a bile acid-CoA. This ligase requires a bile acid with a free carboxyl group, ATP, Mg2+, and CoA for synthesis of the final bile acid-CoA conjugate. T…
AA_WF_A-C-Q_21	8706	8846	-	cd12119	1	2	33	2e-08	47.2	0.07	Fatty acyl-CoA synthetases similar to LC-FACS from Thermus thermophiles. This family includes fatty acyl-CoA synthetases that can activate medium-chain to long-chain fatty acids. They catalyze the ATP-dependent acylation of fatty acids in a two-step reaction. The carboxylate substrate first reacts with ATP to form an acyl-adenylate intermediate, which then reacts with CoA to produce an acyl-CoA e…
AA_WF_A-C-Q_21	2	277	-	cd05972	1	32	91	2e-08	48.5	0.14	Medium-chain acyl-CoA synthetase (MACS or ACSM). MACS catalyzes the two-step activation of medium chain fatty acids (containing 4-12 carbons). The carboxylate substrate first reacts with ATP to form an acyl-adenylate intermediate, which then reacts with CoA to produce an acyl-CoA ester. The acyl-CoA is a key intermediate in many important biosynthetic and catabolic processes.
AA_WF_A-C-Q_21	2	277	-	cd05935	1	30	86	3e-08	47.7	0.14	Putative long-chain fatty acid CoA ligase. The members of this family are putative long-chain fatty acyl-CoA synthetases, which catalyze the ATP-dependent activation of fatty acids in a two-step reaction. The carboxylate substrate first reacts with ATP to form an acyl-adenylate intermediate, which then reacts with CoA to produce an acyl-CoA ester. Fatty acyl-CoA synthetases are responsible for fa…
AA_WF_A-C-Q_21	2	277	-	cd05930	1	19	85	3e-08	47.8	0.16	The adenylation domain of nonribosomal peptide synthetases (NRPS). The adenylation (A) domain of NRPS recognizes a specific amino acid or hydroxy acid and activates it as an (amino) acyl adenylate by hydrolysis of ATP. The activated acyl moiety then forms a thioester bond to the enzyme-bound cofactor phosphopantetheine of a peptidyl carrier protein domain. NRPSs are large multifunctional enzymes …
AA_WF_A-C-Q_21	8706	8846	-	cd05918	1	2	37	4e-08	46.1	0.08	The adenylation (A) domain of siderophore-synthesizing nonribosomal peptide synthetases (NRPS). The adenylation (A) domain of NRPS recognizes a specific amino acid or hydroxy acid and activates it as an (amino) acyl adenylate by hydrolysis of ATP. The activated acyl moiety then forms a thioester to the enzyme-bound cofactor phosphopantetheine of a peptidyl carrier protein domain. This family of s…
AA_WF_A-C-Q_21	2	277	-	cd05940	1	28	90	4e-08	47.6	0.15	Fatty acid transport proteins (FATP) play dual roles as fatty acid transporters and its activation enzymes. Fatty acid transport protein (FATP) transports long-chain or very-long-chain fatty acids across the plasma membrane. FATPs also have fatty acid CoA synthetase activity, thus playing dual roles as fatty acid transporters and its activation enzymes. At least five copies of FATPs are identifie…
AA_WF_A-C-Q_21	2	277	-	cd12115	1	13	85	5e-08	47.3	0.17	The adenylation domain of nonribosomal peptide synthetases (NRPS), including Saframycin A gene cluster from Streptomyces lavendulae. The adenylation (A) domain of NRPS recognizes a specific amino acid or hydroxy acid and activates it as an (amino) acyl adenylate by hydrolysis of ATP. The activated acyl moiety then forms a thioester to the enzyme-bound cofactor phosphopantetheine of a peptidyl car…
AA_WF_A-C-Q_21	2	277	-	COG1020	1	10	89	6e-08	46.9	0.13	Non-ribosomal peptide synthetase component F [Secondary metabolites biosynthesis, transport and catabolism].
AA_WF_A-C-Q_21	2	277	-	cd05971	1	32	85	6e-08	47	0.13	Uncharacterized subfamily of medium-chain acyl-CoA synthetase (MACS). MACS catalyzes the two-step activation of medium chain fatty acids (containing 4-12 carbons). The carboxylate substrate first reacts with ATP to form an acyl-adenylate intermediate, which then reacts with CoA to produce an acyl-CoA ester. MACS enzymes are localized to mitochondria.
AA_WF_A-C-Q_21	2	277	-	cd05939	1	29	89	7e-08	47	0.13	Fatty acid transport proteins (FATP), including FATP4 and FATP1, and similar proteins. Fatty acid transport protein (FATP) transports long-chain or very-long-chain fatty acids across the plasma membrane. At least five copies of FATPs are identified in mammalian cells. This family includes FATP4, FATP1, and homologous proteins. Each FATP has unique patterns of tissue distribution. FATP4 is mainly …
AA_WF_A-C-Q_21	8706	8846	-	COG0365	1	1	19	8e-08	44.6	0.04	Acyl-coenzyme A synthetase/AMP-(fatty) acid ligase [Lipid transport and metabolism].
AA_WF_A-C-Q_21	8706	8846	-	cd05927	1	1	22	8e-08	45.2	0.05	Eukaryotic long-chain fatty acid CoA synthetase (LC-FACS). The members of this family are eukaryotic fatty acid CoA synthetases that activate fatty acids with chain lengths of 12 to 20. LC-FACS catalyzes the formation of fatty acyl-CoA in a two-step reaction: the formation of a fatty acyl-AMP molecule as an intermediate, and the formation of a fatty acyl-CoA. This is a required step before free f…
AA_WF_A-C-Q_21	8706	8846	-	PRK06187	1	1	18	9e-08	45.2	0.04	long-chain-fatty-acid--CoA ligase; Validated
AA_WF_A-C-Q_21	8706	8846	-	COG1022	1	1	43	1e-07	44.2	0.07	Long-chain acyl-CoA synthetase (AMP-forming) [Lipid transport and metabolism].
AA_WF_A-C-Q_21	8706	8846	-	PRK07008	1	2	33	1e-07	44.7	0.06	long-chain-fatty-acid--CoA ligase; Validated
AA_WF_A-C-Q_21	8706	8846	-	cd05930	1	1	24	1e-07	44.7	0.06	The adenylation domain of nonribosomal peptide synthetases (NRPS). The adenylation (A) domain of NRPS recognizes a specific amino acid or hydroxy acid and activates it as an (amino) acyl adenylate by hydrolysis of ATP. The activated acyl moiety then forms a thioester bond to the enzyme-bound cofactor phosphopantetheine of a peptidyl carrier protein domain. NRPSs are large multifunctional enzymes …
AA_WF_A-C-Q_21	8706	8846	-	cd05945	1	1	38	1e-07	44.9	0.09	D-alanine:D-alanyl carrier protein ligase (DltA). DltA belongs to the class I AMP-forming adenylation domain superfamily, which also includes acetyl-CoA synthetase, luciferase, and the adenylation domains of non-ribosomal synthetases. It catalyzes the two-step activation reaction of D-alanine: the formation of a substrate-AMP molecule as an intermediate, and then the transfer of the amino acid ad…
AA_WF_A-C-Q_21	8706	8846	-	cd05917	1	1	19	2e-07	43.7	0.06	Uncharacterized subfamily of fatty acid CoA ligase (FACL). Fatty acyl-CoA ligases catalyze the ATP-dependent activation of fatty acids in a two-step reaction. The carboxylate substrate first reacts with ATP to form an acyl-adenylate intermediate, which then reacts with CoA to produce an acyl-CoA ester. This is a required step before free fatty acids can participate in most catabolic and anabolic …
AA_WF_A-C-Q_21	2	277	-	cd05904	1	29	91	2e-07	45.7	0.13	4-Coumarate-CoA Ligase (4CL). 4-Coumarate:coenzyme A ligase is a key enzyme in the phenylpropanoid metabolic pathway for monolignol and flavonoid biosynthesis. It catalyzes the synthesis of hydroxycinnamate-CoA thioesters in a two-step reaction, involving the formation of hydroxycinnamate-AMP anhydride and the nucleophilic substitution of AMP by CoA. The phenylpropanoid pathway is one of the most…
AA_WF_A-C-Q_21	2	277	-	PRK13390	1	14	91	2e-07	45.8	0.16	acyl-CoA synthetase; Provisional
AA_WF_A-C-Q_21	2	277	-	PRK08180	1	15	85	2e-07	46	0.12	feruloyl-CoA synthase; Reviewed
AA_WF_A-C-Q_21	8706	8846	-	COG0318	1	1	22	3e-07	42.8	0.05	Acyl-CoA synthetase (AMP-forming)/AMP-acid ligase II [Lipid transport and metabolism, Secondary metabolites biosynthesis, transport and catabolism].
AA_WF_A-C-Q_21	8706	8846	-	cd12117	1	1	39	3e-07	43.3	0.09	The adenylation domain of nonribosomal peptide synthetases (NRPS), including Bacillus subtilis termination module Surfactin (SrfA-C). The adenylation (A) domain of NRPS recognizes a specific amino acid or hydroxy acid and activates it as an (amino) acyl adenylate by hydrolysis of ATP. The activated acyl moiety then forms a thioester to the enzyme-bound cofactor phosphopantetheine of a peptidyl ca…
AA_WF_A-C-Q_21	8706	8846	-	cd12118	1	2	34	3e-07	43.8	0.07	Fatty acyl-CoA synthetases similar to LC-FACS from Thermus thermophiles and Arabidopsis. This family includes fatty acyl-CoA synthetases that can activate medium to long-chain fatty acids. These enzymes catalyze the ATP-dependent acylation of fatty acids in a two-step reaction. The carboxylate substrate first reacts with ATP to form an acyl-adenylate intermediate, which then reacts with CoA to pr…
AA_WF_A-C-Q_21	8706	8846	-	cd04433	1	1	24	4e-07	43	0.08	Adenylate forming domain, Class I. This family includes acyl- and aryl-CoA ligases, as well as the adenylation domain of nonribosomal peptide synthetases and firefly luciferases. The adenylate-forming enzymes catalyze an ATP-dependent two-step reaction to first activate a carboxylate substrate as an adenylate and then transfer the carboxylate to the pantetheine group of either coenzyme A or an ac…
AA_WF_A-C-Q_21	2	277	-	cd05911	1	29	86	4e-07	44.5	0.12	Firefly luciferase of light emitting insects and 4-Coumarate-CoA Ligase (4CL). This family contains two functionally unique groups of proteins; one group is insect firefly luciferases and the other is plant 4-coumarate:coenzyme A ligases. However, they share significant sequence similarity in spite of their functional diversity. Luciferase catalyzes the production of light in the presence of MgAT…
AA_WF_A-C-Q_21	2	277	-	PRK07514	1	29	86	4e-07	44.9	0.12	malonyl-CoA synthase; Validated
AA_WF_A-C-Q_21	2	277	-	PRK12406	1	28	86	4e-07	45.1	0.12	long-chain-fatty-acid--CoA ligase; Provisional
AA_WF_A-C-Q_21	8706	8846	-	cd12116	1	1	24	5e-07	42.9	0.06	The adenylation domain of nonribosomal peptide synthetases (NRPS), including salinosporamide A polyketide synthase. The adenylation (A) domain of NRPS recognizes a specific amino acid or hydroxy acid and activates it as an (amino) acyl adenylate by hydrolysis of ATP. The activated acyl moiety then forms a thioester to the enzyme-bound cofactor phosphopantetheine of a peptidyl carrier protein doma…
AA_WF_A-C-Q_21	2	277	-	cd12114	1	19	86	5e-07	44.5	0.15	The adenylation domain of nonribosomal peptide synthetases (NRPS), including Streptoalloteichus tallysomycin biosynthesis genes. The adenylation (A) domain of NRPS recognizes a specific amino acid or hydroxy acid and activates it as an (amino) acyl adenylate by hydrolysis of ATP. The activated acyl moiety then forms a thioester to the enzyme-bound cofactor phosphopantetheine of a peptidyl carrier…
AA_WF_A-C-Q_21	2	277	-	PRK10946	1	7	86	5e-07	44.6	0.15	enterobactin synthase subunit E; Provisional
AA_WF_A-C-Q_21	8706	8846	-	cd05932	1	2	22	6e-07	42.6	0.05	Bacterial long-chain fatty acid CoA synthetase (LC-FACS), including Marinobacter hydrocarbonoclasticus isoprenoid Coenzyme A synthetase. The members of this family are bacterial long-chain fatty acid CoA synthetase. Marinobacter hydrocarbonoclasticus isoprenoid Coenzyme A synthetase in this family is involved in the synthesis of isoprenoid wax ester storage compounds when grown on phytol as the s…
AA_WF_A-C-Q_21	2	277	-	cd05931	1	13	86	6e-07	44.1	0.14	Fatty acyl-AMP ligase (FAAL). FAAL belongs to the class I adenylate forming enzyme family and is homologous to fatty acyl-coenzyme A (CoA) ligases (FACLs). However, FAALs produce only the acyl adenylate and are unable to perform the thioester-forming reaction, while FACLs perform a two-step catalytic reaction; AMP ligation followed by CoA ligation using ATP and CoA as cofactors. FAALs have insert…
AA_WF_A-C-Q_21	8706	8846	-	cd05911	1	1	27	7e-07	42.6	0.06	Firefly luciferase of light emitting insects and 4-Coumarate-CoA Ligase (4CL). This family contains two functionally unique groups of proteins; one group is insect firefly luciferases and the other is plant 4-coumarate:coenzyme A ligases. However, they share significant sequence similarity in spite of their functional diversity. Luciferase catalyzes the production of light in the presence of MgAT…
AA_WF_A-C-Q_21	2	277	-	cd05932	1	38	85	7e-07	44.2	0.1	Bacterial long-chain fatty acid CoA synthetase (LC-FACS), including Marinobacter hydrocarbonoclasticus isoprenoid Coenzyme A synthetase. The members of this family are bacterial long-chain fatty acid CoA synthetase. Marinobacter hydrocarbonoclasticus isoprenoid Coenzyme A synthetase in this family is involved in the synthesis of isoprenoid wax ester storage compounds when grown on phytol as the s…
AA_WF_A-C-Q_21	2	277	-	PRK06087	1	6	88	8e-07	44	0.15	short chain acyl-CoA synthetase; Reviewed
AA_WF_A-C-Q_21	8706	8846	-	cd05907	1	2	35	1e-06	42.1	0.07	Long-chain fatty acid CoA synthetases and Bubblegum-like very long-chain fatty acid CoA synthetases. This family includes long-chain fatty acid (C12-C20) CoA synthetases and Bubblegum-like very long-chain (>C20) fatty acid CoA synthetases. FACS catalyzes the formation of fatty acyl-CoA in a two-step reaction: the formation of a fatty acyl-AMP molecule as an intermediate, and the formation of a fa…
AA_WF_A-C-Q_21	2	277	-	PRK08162	1	38	91	1e-06	43	0.1	acyl-CoA synthetase; Validated
AA_WF_A-C-Q_21	2	277	-	cd05974	1	31	91	1e-06	43.1	0.15	Uncharacterized subfamily of medium-chain acyl-CoA synthetase (MACS). MACS catalyzes the two-step activation of medium chain fatty acids (containing 4-12 carbons). The carboxylate substrate first reacts with ATP to form an acyl-adenylate intermediate, which then reacts with CoA to produce an acyl-CoA ester. MACS enzymes are localized to mitochondria.
AA_WF_A-C-Q_21	2	277	-	PRK09192	1	27	84	1e-06	43.5	0.11	acyl-CoA synthetase; Validated
AA_WF_A-C-Q_21	2	277	-	PRK12582	1	11	85	1e-06	43.5	0.13	acyl-CoA synthetase; Provisional
AA_WF_A-C-Q_21	8706	8846	-	cd05941	1	2	22	2e-06	40.7	0.05	Malonyl-CoA synthetase (MCS). MCS catalyzes the formation of malonyl-CoA in a two-step reaction consisting of the adenylation of malonate with ATP, followed by malonyl transfer from malonyl-AMP to CoA. Malonic acid and its derivatives are the building blocks of polyketides and malonyl-CoA serves as the substrate of polyketide synthases. Malonyl-CoA synthetase has broad substrate tolerance and can…
AA_WF_A-C-Q_21	8706	8846	-	PRK07656	1	1	18	2e-06	41	0.04	long-chain-fatty-acid--CoA ligase; Validated
AA_WF_A-C-Q_21	8706	8846	-	cd05966	1	1	17	2e-06	41	0.03	Acetyl-CoA synthetase (also known as acetate-CoA ligase and acetyl-activating enzyme). Acetyl-CoA synthetase (ACS) catalyzes the formation of acetyl-CoA from acetate, CoA, and ATP. Synthesis of acetyl-CoA is carried out in a two-step reaction. In the first step, the enzyme catalyzes the synthesis of acetyl-AMP intermediate from acetate and ATP. In the second step, acetyl-AMP reacts with CoA to pr…
AA_WF_A-C-Q_21	8706	8846	-	PRK08162	1	2	21	2e-06	41.5	0.04	acyl-CoA synthetase; Validated
AA_WF_A-C-Q_21	2	277	-	cd12116	1	19	85	2e-06	42.9	0.16	The adenylation domain of nonribosomal peptide synthetases (NRPS), including salinosporamide A polyketide synthase. The adenylation (A) domain of NRPS recognizes a specific amino acid or hydroxy acid and activates it as an (amino) acyl adenylate by hydrolysis of ATP. The activated acyl moiety then forms a thioester to the enzyme-bound cofactor phosphopantetheine of a peptidyl carrier protein doma…
AA_WF_A-C-Q_21	271	1008	-	COG2188	1	12	65	2e-06	44.6	0.23	DNA-binding transcriptional regulator, GntR family [Transcription].
AA_WF_A-C-Q_21	271	1008	-	COG1167	1	9	63	2e-06	45.4	0.12	DNA-binding transcriptional regulator, MocR family, contains an aminotransferase domain [Transcription, Amino acid transport and metabolism].
AA_WF_A-C-Q_21	271	1008	-	PRK03837	1	18	215	2e-06	45.4	0.82	transcriptional regulator NanR; Provisional
AA_WF_A-C-Q_21	8706	8846	-	COG1020	1	1	27	3e-06	40.3	0.05	Non-ribosomal peptide synthetase component F [Secondary metabolites biosynthesis, transport and catabolism].
AA_WF_A-C-Q_21	8706	8846	-	cd05922	1	1	18	3e-06	40.3	0.06	Uncharacterized subfamily of fatty acid CoA ligase (FACL). Fatty acyl-CoA ligases catalyze the ATP-dependent activation of fatty acids in a two-step reaction. The carboxylate substrate first reacts with ATP to form an acyl-adenylate intermediate, which then reacts with CoA to produce an acyl-CoA ester. This is a required step before free fatty acids can participate in most catabolic and anabolic …
AA_WF_A-C-Q_21	8706	8846	-	PRK06018	1	2	33	3e-06	40.9	0.06	putative acyl-CoA synthetase; Provisional
AA_WF_A-C-Q_21	8706	8846	-	PRK03640	1	1	14	3e-06	41.1	0.03	O-succinylbenzoic acid--CoA ligase; Provisional
AA_WF_A-C-Q_21	2	277	-	PRK05620	1	30	89	3e-06	42.1	0.11	long-chain-fatty-acid--CoA ligase; Validated
AA_WF_A-C-Q_21	2	277	-	cd05921	1	11	85	3e-06	42.2	0.14	Feruloyl-CoA synthetase (FCS). Feruloyl-CoA synthetase is an essential enzyme in the feruloyl acid degradation pathway and enables some proteobacteria to grow on media containing feruloyl acid as the sole carbon source. It catalyzes the transfer of CoA to the carboxyl group of ferulic acid, which then forms feruloyl-CoA in the presence of ATP and Mg2. The resulting feruloyl-CoA is further degrade…
AA_WF_A-C-Q_21	8846	9076	-	cd12118	1	1	75	4e-06	41.5	0.15	Fatty acyl-CoA synthetases similar to LC-FACS from Thermus thermophiles and Arabidopsis. This family includes fatty acyl-CoA synthetases that can activate medium to long-chain fatty acids. These enzymes catalyze the ATP-dependent acylation of fatty acids in a two-step reaction. The carboxylate substrate first reacts with ATP to form an acyl-adenylate intermediate, which then reacts with CoA to pr…
AA_WF_A-C-Q_21	8706	8846	-	cd05903	1	1	38	5e-06	39.9	0.09	Cyclohexanecarboxylate-CoA ligase (also called cyclohex-1-ene-1-carboxylate:CoA ligase). Cyclohexanecarboxylate-CoA ligase activates the aliphatic ring compound, cyclohexanecarboxylate, for degradation. It catalyzes the synthesis of cyclohexanecarboxylate-CoA thioesters in a two-step reaction involving the formation of cyclohexanecarboxylate-AMP anhydride, followed by the nucleophilic substitutio…
AA_WF_A-C-Q_21	8706	8846	-	cd05934	1	1	34	5e-06	39.9	0.09	Uncharacterized subfamily of fatty acid CoA ligase (FACL). Fatty acyl-CoA ligases catalyze the ATP-dependent activation of fatty acids in a two-step reaction. The carboxylate substrate first reacts with ATP to form an acyl-adenylate intermediate, which then reacts with CoA to produce an acyl-CoA ester. This is a required step before free fatty acids can participate in most catabolic and anabolic …
AA_WF_A-C-Q_21	8706	8846	-	cd12115	1	2	24	5e-06	40	0.06	The adenylation domain of nonribosomal peptide synthetases (NRPS), including Saframycin A gene cluster from Streptomyces lavendulae. The adenylation (A) domain of NRPS recognizes a specific amino acid or hydroxy acid and activates it as an (amino) acyl adenylate by hydrolysis of ATP. The activated acyl moiety then forms a thioester to the enzyme-bound cofactor phosphopantetheine of a peptidyl car…
AA_WF_A-C-Q_21	8706	8846	-	cd05969	1	2	22	5e-06	40.1	0.05	Uncharacterized subfamily of Acetyl-CoA synthetase like family (ACS). This family is most similar to acetyl-CoA synthetase. Acetyl-CoA synthetase (ACS) catalyzes the formation of acetyl-CoA from acetate, CoA, and ATP. Synthesis of acetyl-CoA is carried out in a two-step reaction. In the first step, the enzyme catalyzes the synthesis of acetyl-AMP intermediate from acetate and ATP. In the second s…
AA_WF_A-C-Q_21	8706	8846	-	cd05967	1	1	15	5e-06	40.4	0.03	Propionyl-CoA synthetase (PrpE). PrpE catalyzes the first step of the 2-methylcitric acid cycle for propionate catabolism. It activates propionate to propionyl-CoA in a two-step reaction, which proceeds through a propionyl-AMP intermediate and requires ATP and Mg2+. In Salmonella enterica, the PrpE protein is required for growth of S. enterica on propionate and can substitute for the acetyl-CoA s…
AA_WF_A-C-Q_21	8706	8846	-	cd05936	1	1	18	8e-06	39.4	0.04	Prokaryotic long-chain fatty acid CoA synthetases similar to Escherichia coli FadD. This subfamily of the AMP-forming adenylation family contains Escherichia coli FadD and similar prokaryotic fatty acid CoA synthetases. FadD was characterized as a long-chain fatty acid CoA synthetase. The gene fadD is regulated by the fatty acid regulatory protein FadR. Fatty acid CoA synthetase catalyzes the for…
AA_WF_A-C-Q_21	8706	8846	-	cd05968	1	1	17	8e-06	39.6	0.04	Uncharacterized acyl-CoA synthetase subfamily similar to Acetoacetyl-CoA synthetase. This uncharacterized acyl-CoA synthetase family is highly homologous to acetoacetyl-CoA synthetase. However, the proteins in this family exist in only bacteria and archaea. AACS is a cytosolic ligase that specifically activates acetoacetate to its coenzyme A ester by a two-step reaction. Acetoacetate first reacts…
AA_WF_A-C-Q_21	8706	8846	-	PRK12316	1	1	24	8e-06	39.9	0.01	peptide synthase; Provisional
AA_WF_A-C-Q_21	2	277	-	PRK06710	1	19	86	8e-06	40.8	0.13	long-chain-fatty-acid--CoA ligase; Validated
AA_WF_A-C-Q_21	8706	8846	-	cd05943	1	1	26	9e-06	39.5	0.04	Acetoacetyl-CoA synthetase (acetoacetate-CoA ligase, AACS). AACS is a cytosolic ligase that specifically activates acetoacetate to its coenzyme A ester by a two-step reaction. Acetoacetate first reacts with ATP to form an acyl-adenylate intermediate, which then reacts with CoA to produce an acyl-CoA ester. This is the first step of the mevalonate pathway of isoprenoid biosynthesis via isopentenyl…
AA_WF_A-C-Q_21	8706	8846	-	PRK05605	1	2	40	9e-06	39.6	0.07	long-chain-fatty-acid--CoA ligase; Validated
AA_WF_A-C-Q_21	8706	8846	-	PRK04319	1	2	19	1e-05	38.7	0.04	acetyl-CoA synthetase; Provisional
AA_WF_A-C-Q_21	8706	8846	-	cd12114	1	2	21	1e-05	38.7	0.05	The adenylation domain of nonribosomal peptide synthetases (NRPS), including Streptoalloteichus tallysomycin biosynthesis genes. The adenylation (A) domain of NRPS recognizes a specific amino acid or hydroxy acid and activates it as an (amino) acyl adenylate by hydrolysis of ATP. The activated acyl moiety then forms a thioester to the enzyme-bound cofactor phosphopantetheine of a peptidyl carrier…
AA_WF_A-C-Q_21	8706	8846	-	cd05959	1	1	18	1e-05	38.8	0.04	Benzoate CoA ligase (BCL) and 4-Hydroxybenzoate-Coenzyme A Ligase (4-HBA-CoA ligase). Benzoate CoA ligase and 4-hydroxybenzoate-coenzyme A ligase catalyze the first activating step for benzoate and 4-hydroxybenzoate catabolic pathways, respectively. Although these two enzymes share very high sequence homology, they have their own substrate preference. The reaction proceeds via a two-step process;…
AA_WF_A-C-Q_21	2	277	-	PRK09029	1	15	86	1e-05	40.2	0.16	O-succinylbenzoic acid--CoA ligase; Provisional
AA_WF_A-C-Q_21	2	277	-	PRK07529	1	11	89	1e-05	40.3	0.13	AMP-binding domain protein; Validated
AA_WF_A-C-Q_21	2	277	-	PRK12316	1	13	86	1e-05	40.7	0.02	peptide synthase; Provisional
AA_WF_A-C-Q_21	8706	8846	-	PRK13295	1	1	43	2e-05	38.1	0.07	cyclohexanecarboxylate-CoA ligase; Reviewed
AA_WF_A-C-Q_21	8706	8846	-	cd05971	1	1	29	2e-05	38.1	0.06	Uncharacterized subfamily of medium-chain acyl-CoA synthetase (MACS). MACS catalyzes the two-step activation of medium chain fatty acids (containing 4-12 carbons). The carboxylate substrate first reacts with ATP to form an acyl-adenylate intermediate, which then reacts with CoA to produce an acyl-CoA ester. MACS enzymes are localized to mitochondria.
AA_WF_A-C-Q_21	8706	8846	-	PRK04813	1	2	17	2e-05	38.3	0.04	D-alanine--poly(phosphoribitol) ligase subunit 1; Provisional
AA_WF_A-C-Q_21	8706	8846	-	cd05912	1	1	22	2e-05	38.3	0.06	O-succinylbenzoate-CoA ligase (also known as O-succinylbenzoate-CoA synthase, OSB-CoA synthetase, or MenE). O-succinylbenzoic acid-CoA synthase catalyzes the coenzyme A (CoA)- and ATP-dependent conversion of o-succinylbenzoic acid to o-succinylbenzoyl-CoA. The reaction is the fourth step of the biosynthesis pathway of menaquinone (vitamin K2). In certain bacteria, menaquinone is used during fumar…
AA_WF_A-C-Q_21	8706	8846	-	PRK06188	1	2	23	2e-05	38.4	0.05	acyl-CoA synthetase; Validated
AA_WF_A-C-Q_21	8706	8846	-	PRK12582	1	1	35	2e-05	38.5	0.06	acyl-CoA synthetase; Provisional
AA_WF_A-C-Q_21	8706	8846	-	cd05935	1	2	22	2e-05	38.5	0.05	Putative long-chain fatty acid CoA ligase. The members of this family are putative long-chain fatty acyl-CoA synthetases, which catalyze the ATP-dependent activation of fatty acids in a two-step reaction. The carboxylate substrate first reacts with ATP to form an acyl-adenylate intermediate, which then reacts with CoA to produce an acyl-CoA ester. Fatty acyl-CoA synthetases are responsible for fa…
AA_WF_A-C-Q_21	8706	8846	-	PRK12467	1	1	43	2e-05	38.6	0.01	peptide synthase; Provisional
AA_WF_A-C-Q_21	8846	9076	-	PRK07470	1	1	73	2e-05	39.3	0.13	acyl-CoA synthetase; Validated
AA_WF_A-C-Q_21	2	277	-	PRK06188	1	10	86	2e-05	39.6	0.15	acyl-CoA synthetase; Validated
AA_WF_A-C-Q_21	2	277	-	PRK09274	1	1	83	2e-05	39.9	0.16	peptide synthase; Provisional
AA_WF_A-C-Q_21	8706	8846	-	PRK07787	1	1	24	3e-05	37.7	0.06	acyl-CoA synthetase; Validated
AA_WF_A-C-Q_21	8706	8846	-	PRK08315	1	2	18	3e-05	37.9	0.04	AMP-binding domain protein; Validated
AA_WF_A-C-Q_21	8706	8846	-	PRK00174	1	1	16	3e-05	38.2	0.03	acetyl-CoA synthetase; Provisional
AA_WF_A-C-Q_21	2	277	-	PRK12467	1	13	86	3e-05	39.4	0.02	peptide synthase; Provisional
AA_WF_A-C-Q_21	2	277	-	PRK12316	1	11	86	3e-05	39.6	0.02	peptide synthase; Provisional
AA_WF_A-C-Q_21	8706	8846	-	PRK08316	1	1	19	4e-05	37.2	0.04	acyl-CoA synthetase; Validated
AA_WF_A-C-Q_21	8846	9076	-	PRK06187	1	1	74	4e-05	38.2	0.15	long-chain-fatty-acid--CoA ligase; Validated
AA_WF_A-C-Q_21	271	1008	-	PRK11534	1	8	93	4e-05	41.4	0.39	DNA-binding transcriptional regulator CsiR; Provisional
AA_WF_A-C-Q_21	8706	8846	-	cd05919	1	1	18	5e-05	36.9	0.05	Benzoate CoA ligase (BCL) and similar adenylate forming enzymes. This family contains benzoate CoA ligase (BCL) and related ligases that catalyze the acylation of benzoate derivatives, 2-aminobenzoate and 4-hydroxybenzoate. Aromatic compounds represent the second most abundant class of organic carbon compounds after carbohydrates. Xenobiotic aromatic compounds are also a major class of man-made p…
AA_WF_A-C-Q_21	8706	8846	-	PRK10524	1	1	15	5e-05	37.2	0.03	propionyl-CoA synthetase; Provisional
AA_WF_A-C-Q_21	8706	8846	-	PRK05620	1	2	32	5e-05	37.5	0.05	long-chain-fatty-acid--CoA ligase; Validated
AA_WF_A-C-Q_21	8846	9076	-	PRK13390	1	1	63	5e-05	38.1	0.12	acyl-CoA synthetase; Provisional
AA_WF_A-C-Q_21	2	277	-	cd05918	1	15	85	5e-05	38.4	0.16	The adenylation (A) domain of siderophore-synthesizing nonribosomal peptide synthetases (NRPS). The adenylation (A) domain of NRPS recognizes a specific amino acid or hydroxy acid and activates it as an (amino) acyl adenylate by hydrolysis of ATP. The activated acyl moiety then forms a thioester to the enzyme-bound cofactor phosphopantetheine of a peptidyl carrier protein domain. This family of s…
AA_WF_A-C-Q_21	8706	8846	-	PRK03584	1	1	26	6e-05	37.1	0.04	acetoacetyl-CoA synthetase; Provisional
AA_WF_A-C-Q_21	8706	8846	-	cd05904	1	1	24	7e-05	36.8	0.05	4-Coumarate-CoA Ligase (4CL). 4-Coumarate:coenzyme A ligase is a key enzyme in the phenylpropanoid metabolic pathway for monolignol and flavonoid biosynthesis. It catalyzes the synthesis of hydroxycinnamate-CoA thioesters in a two-step reaction, involving the formation of hydroxycinnamate-AMP anhydride and the nucleophilic substitution of AMP by CoA. The phenylpropanoid pathway is one of the most…
AA_WF_A-C-Q_21	8706	8846	-	cd05931	1	2	22	7e-05	36.8	0.04	Fatty acyl-AMP ligase (FAAL). FAAL belongs to the class I adenylate forming enzyme family and is homologous to fatty acyl-coenzyme A (CoA) ligases (FACLs). However, FAALs produce only the acyl adenylate and are unable to perform the thioester-forming reaction, while FACLs perform a two-step catalytic reaction; AMP ligation followed by CoA ligation using ATP and CoA as cofactors. FAALs have insert…
AA_WF_A-C-Q_21	8706	8846	-	PRK08314	1	2	18	7e-05	36.9	0.04	long-chain-fatty-acid--CoA ligase; Validated
AA_WF_A-C-Q_21	2	277	-	PRK07059	1	6	86	7e-05	37.7	0.15	Long-chain-fatty-acid--CoA ligase; Validated
AA_WF_A-C-Q_21	2	277	-	PRK05852	1	43	86	8e-05	37.9	0.09	acyl-CoA synthetase; Validated
AA_WF_A-C-Q_21	2	277	-	cd05927	1	38	85	9e-05	37.5	0.09	Eukaryotic long-chain fatty acid CoA synthetase (LC-FACS). The members of this family are eukaryotic fatty acid CoA synthetases that activate fatty acids with chain lengths of 12 to 20. LC-FACS catalyzes the formation of fatty acyl-CoA in a two-step reaction: the formation of a fatty acyl-AMP molecule as an intermediate, and the formation of a fatty acyl-CoA. This is a required step before free f…
AA_WF_A-C-Q_21	8706	8846	-	PRK05691	1	1	17	0.0001	36.7	0.01	peptide synthase; Validated
AA_WF_A-C-Q_22	4806	5234	-	COG5379	1	24	121	3e-05	39.5	0.23	S-adenosylmethionine:diacylglycerol 3-amino-3-carboxypropyl transferase [Lipid transport and metabolism].
AA_WF_A-C-Q_24	1	636	-	cd03255	1	21	211	2e-95	278	0.88	ATP-binding cassette domain of the transporters involved in export of lipoprotein and macrolide, and cell division protein. This family is comprised of MJ0796 ATP-binding cassette, macrolide-specific ABC-type efflux carrier (MacAB), and proteins involved in cell division (FtsE), and release of lipoproteins from the cytoplasmic membrane (LolCDE). They are clustered together phylogenetically. MacAB…
AA_WF_A-C-Q_24	1	636	-	COG1136	1	23	211	4e-88	260	0.84	ABC-type lipoprotein export system, ATPase component [Cell wall/membrane/envelope biogenesis].
AA_WF_A-C-Q_24	1	636	-	cd03293	1	23	211	4e-62	194	0.82	ATP-binding cassette domain of the nitrate and sulfonate transporters. NrtD and SsuB are the ATP-binding subunits of the bacterial ABC-type nitrate and sulfonate transport systems, respectively. ABC transporters are a large family of proteins involved in the transport of a wide variety of different compounds, like sugars, ions, peptides, and more complex organic molecules. The nucleotide binding …
AA_WF_A-C-Q_24	1	636	-	COG4181	1	21	211	9e-61	190	0.84	Predicted ABC-type transport system involved in lysophospholipase L1 biosynthesis, ATPase component [Secondary metabolites biosynthesis, transport and catabolism].
AA_WF_A-C-Q_24	1	636	-	cd03258	1	23	211	4e-59	187	0.81	ATP-binding cassette domain of methionine transporter. MetN (also known as YusC) is an ABC-type transporter encoded by metN of the metNPQ operon in Bacillus subtilis that is involved in methionine transport. Other members of this system include the MetP permease and the MetQ substrate binding protein. ABC transporters are a subset of nucleotide hydrolases that contain a signature motif, Q-loop, a…
AA_WF_A-C-Q_24	1	636	-	COG1116	1	21	211	4e-58	184	0.72	ABC-type nitrate/sulfonate/bicarbonate transport system, ATPase component [Inorganic ion transport and metabolism].
AA_WF_A-C-Q_24	1	636	-	cd03259	1	21	211	3e-56	178	0.85	ATP-binding cassette domain of the carbohydrate and solute transporters-like. This family is comprised of proteins involved in the transport of apparently unrelated solutes and proteins specific for di- and oligosaccharides and polyols. ABC transporters are a large family of proteins involved in the transport of a wide variety of different compounds, like sugars, ions, peptides and more complex o…
AA_WF_A-C-Q_24	1	636	-	COG1131	1	20	211	1e-55	179	0.63	ABC-type multidrug transport system, ATPase component [Defense mechanisms].
AA_WF_A-C-Q_24	1	636	-	COG1126	1	36	209	2e-55	176	0.71	ABC-type polar amino acid transport system, ATPase component [Amino acid transport and metabolism].
AA_WF_A-C-Q_24	1	636	-	PRK11629	1	35	211	1e-54	175	0.76	lipoprotein transporter ATP-binding subunit; Provisional
AA_WF_A-C-Q_24	1	636	-	COG2884	1	39	208	3e-53	170	0.76	ABC-type ATPase involved in cell division [Cell cycle control, cell division, chromosome partitioning].
AA_WF_A-C-Q_24	1	636	-	COG1135	1	28	211	9e-53	173	0.54	ABC-type methionine transport system, ATPase component [Amino acid transport and metabolism].
AA_WF_A-C-Q_24	1	636	-	PRK10584	1	47	211	2e-52	169	0.73	putative ABC transporter ATP-binding protein YbbA; Provisional
AA_WF_A-C-Q_24	1	636	-	cd03292	1	27	203	4e-52	168	0.83	ATP-binding cassette domain of the cell division transporter. FtsE is a hydrophilic nucleotide-binding protein that binds FtsX to form a heterodimeric ATP-binding cassette (ABC)-type transporter that associates with the bacterial inner membrane. The FtsE/X transporter is thought to be involved in cell division and is important for assembly or stability of the septal ring.
AA_WF_A-C-Q_24	1	636	-	cd03257	1	23	211	1e-51	167	0.83	ATP-binding cassette domain of nickel/oligopeptides specific transporters. The ABC transporter subfamily specific for the transport of dipeptides, oligopeptides (OppD), and nickel (NikDE). The NikABCDE system of E. coli belongs to this family and is composed of the periplasmic binding protein NikA, two integral membrane components (NikB and NikC), and two ATPase (NikD and NikE). The NikABCDE tran…
AA_WF_A-C-Q_24	1	636	-	COG3842	1	21	211	5e-51	168	0.52	ABC-type Fe3+/spermidine/putrescine transport systems, ATPase components [Amino acid transport and metabolism].
AA_WF_A-C-Q_24	1	636	-	PRK10535	1	27	211	4e-50	171	0.29	macrolide transporter ATP-binding /permease protein; Provisional
AA_WF_A-C-Q_24	1	636	-	COG3839	1	20	211	5e-50	165	0.54	ABC-type sugar transport system, ATPase component [Carbohydrate transport and metabolism].
AA_WF_A-C-Q_24	1	636	-	cd03225	1	30	209	6e-50	162	0.82	First domain of the ATP-binding cassette component of cobalt transport system. Domain I of the ABC component of a cobalt transport family found in bacteria, archaea, and eukaryota. The transition metal cobalt is an essential component of many enzymes and must be transported into cells in appropriate amounts when needed. This ABC transport system of the CbiMNQO family is involved in cobalt transpo…
AA_WF_A-C-Q_24	1	636	-	cd03262	1	39	209	7e-50	162	0.8	ATP-binding cassette domain of the histidine and glutamine transporters. HisP and GlnQ are the ATP-binding components of the bacterial periplasmic histidine and glutamine permeases, respectively. Histidine permease is a multi-subunit complex containing the HisQ and HisM integral membrane subunits and two copies of HisP. HisP has properties intermediate between those of integral and peripheral mem…
AA_WF_A-C-Q_24	1	636	-	cd03300	1	21	210	8e-50	162	0.77	ATP-binding cassette domain of the polyamine transporter. PotA is an ABC-type transporter and the ATPase component of the spermidine/putrescine-preferential uptake system consisting of PotA, -B, -C, and -D. PotA has two domains with the N-terminal domain containing the ATPase activity and the residues required for homodimerization with PotA and heterdimerization with PotB. ABC transporters are a …
AA_WF_A-C-Q_24	1	636	-	cd03256	1	36	211	2e-49	161	0.73	ATP-binding cassette domain of the binding protein-dependent phosphonate transport system. Phosphonates are a class of organophosphorus compounds characterized by a chemically stable carbon-to-phosphorus (C-P) bond. Phosphonates are widespread among naturally occurring compounds in all kingdoms of wildlife, but only prokaryotic microorganisms are able to cleave this bond. Certain bacteria such as…
AA_WF_A-C-Q_24	1	636	-	COG3638	1	23	211	5e-49	160	0.72	ABC-type phosphate/phosphonate transport system, ATPase component [Inorganic ion transport and metabolism].
AA_WF_A-C-Q_24	1	636	-	cd03294	1	37	211	6e-47	156	0.66	ATP-binding cassette domain of the osmoprotectant proline/glycine betaine uptake system. This family comprises the glycine betaine/L-proline ATP binding subunit in bacteria and its equivalents in archaea. This transport system belong to the larger ATP-Binding Cassette (ABC) transporter superfamily. The characteristic feature of these transporters is the obligatory coupling of ATP hydrolysis to su…
AA_WF_A-C-Q_24	1	636	-	COG1125	1	39	208	8e-47	156	0.54	ABC-type proline/glycine betaine transport system, ATPase component [Amino acid transport and metabolism].
AA_WF_A-C-Q_24	1	636	-	PRK11153	1	28	203	1e-46	157	0.52	DL-methionine transporter ATP-binding subunit; Provisional
AA_WF_A-C-Q_24	1	636	-	cd03261	1	40	211	1e-45	152	0.72	ATP-binding cassette transport system involved in resistant to organic solvents. ABC transporters are a large family of proteins involved in the transport of a wide variety of different compounds, like sugars, ions, peptides, and more complex organic molecules. The nucleotide binding domain shows the highest similarity between all members of the family. ABC transporters are a subset of nucleotide…
AA_WF_A-C-Q_24	1	636	-	COG4525	1	37	211	9e-45	150	0.65	ABC-type taurine transport system, ATPase component [Inorganic ion transport and metabolism].
AA_WF_A-C-Q_24	1	636	-	cd03263	1	21	209	3e-44	148	0.83	ATP-binding cassette domain of the lipid transporters, subfamily A. The ABCA subfamily mediates the transport of a variety of lipid compounds. Mutations of members of ABCA subfamily are associated with human genetic diseases, such as, familial high-density lipoprotein (HDL) deficiency, neonatal surfactant deficiency, degenerative retinopathies, and congenital keratinization disorders. The ABCA1 p…
AA_WF_A-C-Q_24	1	636	-	COG1124	1	20	211	9e-44	147	0.75	ABC-type dipeptide/oligopeptide/nickel transport system, ATPase component [Amino acid transport and metabolism, Inorganic ion transport and metabolism].
AA_WF_A-C-Q_24	1	636	-	cd03295	1	39	211	9e-44	147	0.7	ATP-binding cassette domain of the osmoprotectant transporter. OpuCA is a the ATP binding component of a bacterial solute transporter that serves a protective role to cells growing in a hyperosmolar environment. ABC (ATP-binding cassette) transporter nucleotide-binding domain; ABC transporters are a large family of proteins involved in the transport of a wide variety of different compounds, like …
AA_WF_A-C-Q_24	1	636	-	PRK11248	1	39	211	2e-43	147	0.64	taurine transporter ATP-binding subunit; Provisional
AA_WF_A-C-Q_24	1	636	-	COG1123	1	23	211	9e-43	149	0.36	ABC-type glutathione transport system ATPase component, contains duplicated ATPase domain [Posttranslational modification, protein turnover, chaperones].
AA_WF_A-C-Q_24	1	636	-	cd03260	1	36	209	9e-42	141	0.76	ATP-binding cassette domain of the phosphate transport system. Phosphate uptake is of fundamental importance in the cell physiology of bacteria because phosphate is required as a nutrient. The Pst system of E. coli comprises four distinct subunits encoded by the pstS, pstA, pstB, and pstC genes. The PstS protein is a phosphate-binding protein located in the periplasmic space. PstA and PstC are hy…
AA_WF_A-C-Q_24	1	636	-	cd03296	1	20	196	1e-41	141	0.7	ATP-binding cassette domain of the sulfate transporter. Part of the ABC transporter complex cysAWTP involved in sulfate import. Responsible for energy coupling to the transport system. The complex is composed of two ATP-binding proteins (cysA), two transmembrane proteins (cysT and cysW), and a solute-binding protein (cysP). ABC transporters are a large family of proteins involved in the transport…
AA_WF_A-C-Q_24	1	636	-	COG4175	1	37	209	1e-41	144	0.45	ABC-type proline/glycine betaine transport system, ATPase component [Amino acid transport and metabolism].
AA_WF_A-C-Q_24	1	636	-	cd03229	1	36	211	2e-41	139	0.79	ATP-binding cassette domain of the binding protein-dependent transport systems. This class is comprised of all BPD (Binding Protein Dependent) systems that are largely represented in archaea and eubacteria and are primarily involved in scavenging solutes from the environment. ABC transporters are a large family of proteins involved in the transport of a wide variety of different compounds, like s…
AA_WF_A-C-Q_24	1	636	-	cd03230	1	21	211	2e-41	139	0.85	ATP-binding cassette domain of the drug resistance transporter and related proteins, subfamily A. This family of ATP-binding proteins belongs to a multi-subunit transporter involved in drug resistance (BcrA and DrrA), nodulation, lipid transport, and lantibiotic immunity. In bacteria and archaea, these transporters usually include an ATP-binding protein and one or two integral membrane proteins. …
AA_WF_A-C-Q_24	1	636	-	COG1123	1	37	211	3e-41	145	0.33	ABC-type glutathione transport system ATPase component, contains duplicated ATPase domain [Posttranslational modification, protein turnover, chaperones].
AA_WF_A-C-Q_24	1	636	-	COG1122	1	26	211	5e-41	139	0.77	Energy-coupling factor transporter ATP-binding protein EcfA2 [Inorganic ion transport and metabolism, General function prediction only].
AA_WF_A-C-Q_24	1	636	-	COG0444	1	30	211	7e-41	141	0.56	ABC-type dipeptide/oligopeptide/nickel transport system, ATPase component [Amino acid transport and metabolism, Inorganic ion transport and metabolism].
AA_WF_A-C-Q_24	1	636	-	COG1127	1	36	206	9e-41	139	0.65	ABC-type transporter Mla maintaining outer membrane lipid asymmetry, ATPase component MlaF [Cell wall/membrane/envelope biogenesis].
AA_WF_A-C-Q_24	1	636	-	PRK09493	1	36	209	1e-40	139	0.72	glutamine ABC transporter ATP-binding protein; Reviewed
AA_WF_A-C-Q_24	1	636	-	cd03219	1	37	209	1e-40	139	0.72	ATP-binding cassette component of branched chain amino acids transport system. The Mj1267/LivG ABC transporter subfamily is involved in the transport of the hydrophobic amino acids leucine, isoleucine and valine. MJ1267 is a branched-chain amino acid transporter with 29% similarity to both the LivF and LivG components of the E. coli branched-chain amino acid transporter. MJ1267 contains an insert…
AA_WF_A-C-Q_24	1	636	-	cd03264	1	38	209	5e-40	136	0.79	ABC-type multidrug transport system, ATPase component. The biological function of this family is not well characterized, but display ABC domains similar to members of ABCA subfamily. ABC transporters are a large family of proteins involved in the transport of a wide variety of different compounds, like sugars, ions, peptides, and more complex organic molecules. The nucleotide binding domain shows…
AA_WF_A-C-Q_24	1	636	-	COG1118	1	35	192	8e-39	136	0.45	ABC-type sulfate/molybdate transport systems, ATPase component [Inorganic ion transport and metabolism].
AA_WF_A-C-Q_24	1	636	-	cd03265	1	21	211	3e-38	132	0.83	Daunorubicin/doxorubicin resistance ATP-binding protein. DrrA is the ATP-binding protein component of a bacterial exporter complex that confers resistance to the antibiotics daunorubicin and doxorubicin. In addition to DrrA, the complex includes an integral membrane protein called DrrB. DrrA belongs to the ABC family of transporters and shares sequence and functional similarities with a protein f…
AA_WF_A-C-Q_24	1	636	-	cd03301	1	21	211	4e-38	131	0.85	The N-terminal ATPase domain of the maltose transporter, MalK. ATP binding cassette (ABC) proteins function from bacteria to human, mediating the translocation of substances into and out of cells or organelles. ABC transporters contain two transmembrane-spanning domains (TMDs) or subunits and two nucleotide binding domains (NBDs) or subunits that couple transport to the hydrolysis of ATP. In the …
AA_WF_A-C-Q_24	1	636	-	PRK11264	1	40	192	1e-36	129	0.61	putative amino-acid ABC transporter ATP-binding protein YecC; Provisional
AA_WF_A-C-Q_24	1	636	-	cd03298	1	38	211	2e-36	127	0.8	ATP-binding cassette domain of the thiamine transport system. Part of the binding-protein-dependent transport system tbpA-thiPQ for thiamine and TPP. Probably responsible for the translocation of thiamine across the membrane. ABC transporters are a large family of proteins involved in the transport of a wide variety of different compounds, like sugars, ions, peptides, and more complex organic mol…
AA_WF_A-C-Q_24	1	636	-	COG1120	1	36	211	2e-36	128	0.67	ABC-type cobalamin/Fe3+-siderophores transport system, ATPase component [Inorganic ion transport and metabolism, Coenzyme transport and metabolism].
AA_WF_A-C-Q_24	1	636	-	PRK11124	1	39	207	2e-36	128	0.7	arginine transporter ATP-binding subunit; Provisional
AA_WF_A-C-Q_24	1	636	-	COG0411	1	37	211	3e-36	127	0.68	ABC-type branched-chain amino acid transport system, ATPase component [Amino acid transport and metabolism].
AA_WF_A-C-Q_24	1	636	-	cd03266	1	21	211	4e-36	126	0.85	ATP-binding cassette domain of the Na+ transporter. NatA is the ATPase component of a bacterial ABC-type Na+ transport system called NatAB, which catalyzes ATP-dependent electrogenic Na+ extrusion without mechanically coupled proton or K+ uptake. NatB possess six putative membrane spanning regions at its C-terminus. In B. subtilis, NatAB is inducible by agents such as ethanol and protonophores, w…
AA_WF_A-C-Q_24	1	636	-	PRK11432	1	36	202	6e-36	129	0.46	ferric transporter ATP-binding subunit; Provisional
AA_WF_A-C-Q_24	1	636	-	COG1121	1	39	211	7e-36	126	0.65	ABC-type Mn2+/Zn2+ transport system, ATPase component [Inorganic ion transport and metabolism].
AA_WF_A-C-Q_24	1	636	-	PRK10908	1	39	208	1e-35	125	0.77	cell division protein FtsE; Provisional
AA_WF_A-C-Q_24	1	636	-	COG4161	1	39	207	2e-35	124	0.7	ABC-type arginine transport system, ATPase component [Amino acid transport and metabolism].
AA_WF_A-C-Q_24	1	636	-	cd00267	1	36	210	4e-35	122	0.77	ATP-binding cassette transporter nucleotide-binding domain. ABC transporters are a large family of proteins involved in the transport of a wide variety of different compounds, like sugars, ions, peptides, and more complex organic molecules. The nucleotide-binding domain shows the highest similarity between all members of the family. ABC transporters are a subset of nucleotide hydrolases that cont…
AA_WF_A-C-Q_24	1	636	-	cd03214	1	38	211	5e-35	122	0.76	ATP-binding component of iron-siderophores, vitamin B12 and hemin transporters and related proteins. ABC transporters, involved in the uptake of siderophores, heme, and vitamin B12, are widely conserved in bacteria and archaea. Only very few species lack representatives of the siderophore family transporters. The E. coli BtuCD protein is an ABC transporter mediating vitamin B12 uptake. The two AT…
AA_WF_A-C-Q_24	1	636	-	cd03235	1	36	209	7e-35	123	0.77	ATP-binding cassette domain of the metal-type transporters. This family includes transporters involved in the uptake of various metallic cations such as iron, manganese, and zinc. The ATPases of this group of transporters are very similar to members of iron-siderophore uptake family suggesting that they share a common ancestor. The best characterized metal-type ABC transporters are the YfeABCD sy…
AA_WF_A-C-Q_24	1	636	-	cd03228	1	30	210	1e-34	121	0.82	ATP-binding cassette domain of multidrug resistance protein-like transporters. The MRP (Multidrug Resistance Protein)-like transporters are involved in drug, peptide, and lipid export. They belong to the subfamily C of the ATP-binding cassette (ABC) superfamily of transport proteins. The ABCC subfamily contains transporters with a diverse functional spectrum that includes ion transport, cell surf…
AA_WF_A-C-Q_24	1	636	-	COG3840	1	38	211	1e-34	122	0.73	ABC-type thiamine transport system, ATPase component [Coenzyme transport and metabolism].
AA_WF_A-C-Q_24	1	636	-	cd03297	1	49	209	2e-34	122	0.74	ATP-binding cassette domain of the molybdenum transport system. ModC is an ABC-type transporter and the ATPase component of a molybdate transport system that also includes the periplasmic binding protein ModA and the membrane protein ModB. ABC transporters are a large family of proteins involved in the transport of a wide variety of different compounds, like sugars, ions, peptides and more comple…
AA_WF_A-C-Q_24	1	636	-	COG4608	1	37	211	2e-34	123	0.5	ABC-type oligopeptide transport system, ATPase component [Amino acid transport and metabolism].
AA_WF_A-C-Q_24	1	636	-	COG1129	1	37	211	4e-34	124	0.35	ABC-type sugar transport system, ATPase component [Carbohydrate transport and metabolism].
AA_WF_A-C-Q_24	1	636	-	cd03226	1	40	209	5e-34	120	0.76	Second domain of the ATP-binding cassette component of cobalt transport system. Domain II of the ABC component of a cobalt transport family found in bacteria, archaea, and eukaryota. The transition metal cobalt is an essential component of many enzymes and must be transported into cells in appropriate amounts when needed. The CbiMNQO family ABC transport system is involved in cobalt transport in …
AA_WF_A-C-Q_24	1	636	-	cd03299	1	40	203	6e-34	121	0.67	ATP-binding cassette domain similar to the molybdate transporter. Archaeal protein closely related to ModC. ModC is an ABC-type transporter and the ATPase component of a molybdate transport system that also includes the periplasmic binding protein ModA and the membrane protein ModB. ABC transporters are a large family of proteins involved in the transport of a wide variety of different compounds,…
AA_WF_A-C-Q_24	1	636	-	PF00005.26	1	40	188	1.9e-33	115.8	0.992701	ABC transporter
AA_WF_A-C-Q_24	1	636	-	COG4172	1	30	211	4e-33	122	0.34	ABC-type microcin C transport system, duplicated ATPase component YejF [Secondary metabolites biosynthesis, transport and catabolism].
AA_WF_A-C-Q_24	1	636	-	COG4778	1	25	203	7e-33	118	0.75	Alpha-D-ribose 1-methylphosphonate 5-triphosphate synthase subunit PhnL [Inorganic ion transport and metabolism].
AA_WF_A-C-Q_24	1	636	-	cd03268	1	39	211	9e-33	117	0.78	ATP-binding cassette domain of the bacitracin-resistance transporter. The BcrA subfamily represents ABC transporters involved in peptide antibiotic resistance. Bacitracin is a dodecapeptide antibiotic produced by B. licheniformis and B. subtilis. The synthesis of bacitracin is non-ribosomally catalyzed by a multi-enzyme complex BcrABC. Bacitracin has potent antibiotic activity against gram-positi…
AA_WF_A-C-Q_24	1	636	-	cd03234	1	40	208	2e-32	116	0.72	White pigment protein homolog of ABCG transporter subfamily. The White subfamily represents ABC transporters homologous to the Drosophila white gene, which acts as a dimeric importer for eye pigment precursors. The eye pigmentation of Drosophila is developed from the synthesis and deposition in the cells of red pigments, which are synthesized from guanine, and brown pigments, which are synthesize…
AA_WF_A-C-Q_24	1	636	-	cd03269	1	23	208	6e-32	115	0.83	ATP-binding cassette domain of an uncharacterized transporter. This subgroup is related to the subfamily A transporters involved in drug resistance, nodulation, lipid transport, and bacteriocin and lantibiotic immunity. In eubacteria and archaea, the typical organization consists of one ABC and one or two integral membranes. ABC transporters are a large family of proteins involved in the transpor…
AA_WF_A-C-Q_24	1	636	-	COG4555	1	23	210	1e-31	115	0.74	ABC-type Na+ transport system, ATPase component NatA [Energy production and conversion, Inorganic ion transport and metabolism].
AA_WF_A-C-Q_24	1	636	-	COG4598	1	40	192	1e-31	115	0.59	ABC-type histidine transport system, ATPase component [Amino acid transport and metabolism].
AA_WF_A-C-Q_24	1	636	-	COG4172	1	37	211	1e-31	118	0.33	ABC-type microcin C transport system, duplicated ATPase component YejF [Secondary metabolites biosynthesis, transport and catabolism].
AA_WF_A-C-Q_24	1	636	-	PRK09452	1	39	196	1e-31	118	0.41	putrescine/spermidine ABC transporter ATPase protein; Reviewed
AA_WF_A-C-Q_24	1	636	-	COG4619	1	29	210	7e-31	112	0.78	ABC-type iron transport system FetAB, ATPase component [Inorganic ion transport and metabolism].
AA_WF_A-C-Q_24	1	636	-	COG1119	1	40	211	3e-30	111	0.66	ABC-type molybdenum transport system, ATPase component/photorepair protein PhrA [Inorganic ion transport and metabolism].
AA_WF_A-C-Q_24	1	636	-	COG4152	1	20	202	8e-30	111	0.57	ABC-type uncharacterized transport system, ATPase component [General function prediction only].
AA_WF_A-C-Q_24	1	636	-	PRK10851	1	40	196	8e-30	112	0.43	sulfate/thiosulfate transporter subunit; Provisional
AA_WF_A-C-Q_24	1	636	-	PRK13537	1	23	206	2e-29	110	0.58	nodulation ABC transporter NodI; Provisional
AA_WF_A-C-Q_24	1	636	-	PRK11247	1	40	211	5e-29	108	0.61	aliphatic sulfonates transport ATP-binding subunit; Provisional
AA_WF_A-C-Q_24	1	636	-	COG1117	1	39	209	8e-29	107	0.66	ABC-type phosphate transport system, ATPase component [Inorganic ion transport and metabolism].
AA_WF_A-C-Q_24	1	636	-	cd03224	1	36	188	1e-28	107	0.66	ATP-binding cassette domain of branched-chain amino acid transporter. LivF (TM1139) is part of the LIV-I bacterial ABC-type two-component transport system that imports neutral, branched-chain amino acids. The E. coli branched-chain amino acid transporter comprises a heterodimer of ABC transporters (LivF and LivG), a heterodimer of six-helix TM domains (LivM and LivH), and one of two alternative s…
AA_WF_A-C-Q_24	1	636	-	PRK11607	1	39	197	1e-28	109	0.41	putrescine transporter ATP-binding subunit; Provisional
AA_WF_A-C-Q_24	1	636	-	COG4674	1	39	209	2e-28	106	0.67	ABC-type uncharacterized transport system, ATPase component [General function prediction only].
AA_WF_A-C-Q_24	1	636	-	PRK11000	1	36	193	2e-28	108	0.4	maltose/maltodextrin transporter ATP-binding protein; Provisional
AA_WF_A-C-Q_24	1	636	-	PRK10771	1	38	210	3e-28	106	0.69	thiamine transporter ATP-binding subunit; Provisional
AA_WF_A-C-Q_24	1	636	-	COG4988	1	38	210	3e-28	109	0.29	ABC-type transport system involved in cytochrome bd biosynthesis, ATPase and permease components [Energy production and conversion, Posttranslational modification, protein turnover, chaperones].
AA_WF_A-C-Q_24	1	636	-	COG4136	1	40	211	5e-28	104	0.77	ABC-type uncharacterized transport system YnjBCD, ATPase component [General function prediction only].
AA_WF_A-C-Q_24	1	636	-	COG0410	1	39	211	5e-28	105	0.71	ABC-type branched-chain amino acid transport system, ATPase component [Amino acid transport and metabolism].
AA_WF_A-C-Q_24	1	636	-	COG4148	1	49	209	8e-28	106	0.45	ABC-type molybdate transport system, ATPase component [Inorganic ion transport and metabolism].
AA_WF_A-C-Q_24	1	636	-	PRK13641	1	40	208	9e-28	106	0.59	cobalt transporter ATP-binding subunit; Provisional
AA_WF_A-C-Q_24	1	636	-	COG3845	1	36	209	9e-28	107	0.35	ABC-type uncharacterized transport system, ATPase component [General function prediction only].
AA_WF_A-C-Q_24	1	636	-	COG2274	1	36	208	9e-28	108	0.23	ABC-type bacteriocin/lantibiotic exporters, contain an N-terminal double-glycine peptidase domain [Defense mechanisms].
AA_WF_A-C-Q_24	1	636	-	cd03246	1	29	206	1e-27	103	0.79	ATP-binding cassette domain of PrtD, subfamily C. This family represents the ABC component of the protease secretion system PrtD, a 60-kDa integral membrane protein sharing 37% identity with HlyB, the ABC component of the alpha-hemolysin secretion pathway, in the C-terminal domain. They export degradative enzymes by using a type I protein secretion system and lack an N-terminal signal peptide, bu…
AA_WF_A-C-Q_24	1	636	-	PRK10419	1	40	211	2e-27	104	0.62	nickel transporter ATP-binding protein NikE; Provisional
AA_WF_A-C-Q_24	1	636	-	PRK13634	1	23	211	2e-27	104	0.63	cobalt transporter ATP-binding subunit; Provisional
AA_WF_A-C-Q_24	1	636	-	PRK13637	1	38	206	2e-27	104	0.57	cobalt transporter ATP-binding subunit; Provisional
AA_WF_A-C-Q_24	1	636	-	PRK09984	1	39	211	2e-27	105	0.65	phosphonate/organophosphate ester transporter subunit; Provisional
AA_WF_A-C-Q_24	1	636	-	COG0488	1	40	205	4e-27	105	0.28	ATPase components of ABC transporters with duplicated ATPase domains [General function prediction only].
AA_WF_A-C-Q_24	1	636	-	cd03213	1	40	211	5e-27	102	0.7	Eye pigment and drug resistance transporter subfamily G of the ATP-binding cassette superfamily. ABCG transporters are involved in eye pigment (EP) precursor transport, regulation of lipid-trafficking mechanisms, and pleiotropic drug resistance (DR). DR is a well-described phenomenon occurring in fungi and shares several similarities with processes in bacteria and higher eukaryotes. Compared to o…
AA_WF_A-C-Q_24	1	636	-	cd03245	1	29	210	5e-27	102	0.79	ATP-binding cassette domain of bacteriocin exporters, subfamily C. Many non-lantibiotic bacteriocins of lactic acid bacteria are produced as precursors which have N-terminal leader peptides that share similarities in amino acid sequence and contain a conserved processing site of two glycine residues in positions -1 and -2. A dedicated ATP-binding cassette (ABC) transporter is responsible for the …
AA_WF_A-C-Q_24	1	636	-	COG1132	1	36	209	5e-27	105	0.29	ABC-type multidrug transport system, ATPase and permease component [Defense mechanisms].
AA_WF_A-C-Q_24	1	636	-	PRK10619	1	40	209	1e-26	102	0.67	histidine/lysine/arginine/ornithine transporter subunit; Provisional
AA_WF_A-C-Q_24	1	636	-	PRK13647	1	39	208	1e-26	102	0.6	cobalt transporter ATP-binding subunit; Provisional
AA_WF_A-C-Q_24	1	636	-	PRK11650	1	27	196	2e-26	102	0.44	glycerol-3-phosphate transporter ATP-binding subunit; Provisional
AA_WF_A-C-Q_24	1	636	-	PRK11308	1	37	211	2e-26	103	0.53	dipeptide transporter ATP-binding subunit; Provisional
AA_WF_A-C-Q_24	1	636	-	COG4987	1	39	211	3e-26	103	0.28	ABC-type transport system involved in cytochrome bd biosynthesis, fused ATPase and permease components [Energy production and conversion, Posttranslational modification, protein turnover, chaperones].
AA_WF_A-C-Q_24	1	636	-	PRK13635	1	29	211	7e-26	100	0.59	cobalt transporter ATP-binding subunit; Provisional
AA_WF_A-C-Q_24	1	636	-	cd03251	1	30	209	1e-25	99.2	0.72	ATP-binding cassette domain of the bacterial lipid flippase and related proteins, subfamily C. MsbA is an essential ABC transporter, closely related to eukaryotic MDR proteins. ABC transporters are a large family of proteins involved in the transport of a wide variety of different compounds, like sugars, ions, peptides, and more complex organic molecules. The nucleotide binding domain shows the h…
AA_WF_A-C-Q_24	1	636	-	cd03267	1	23	211	1e-25	99.3	0.78	ATP-binding cassette domain of an uncharacterized transporter similar in sequence to NatA. NatA is the ATPase component of a bacterial ABC-type Na+ transport system called NatAB, which catalyzes ATP-dependent electrogenic Na+ extrusion without mechanically coupled to proton or K+ uptake. NatB possess six putative membrane spanning regions at its C-terminus. In B. subtilis, NatAB is inducible by a…
AA_WF_A-C-Q_24	1	636	-	PRK10070	1	38	206	1e-25	101	0.43	glycine betaine transporter ATP-binding subunit; Provisional
AA_WF_A-C-Q_24	1	636	-	PRK14247	1	36	209	2e-25	98.8	0.68	phosphate ABC transporter ATP-binding protein; Provisional
AA_WF_A-C-Q_24	1	636	-	cd03218	1	23	192	3e-25	98.4	0.7	ATP-binding cassette component of YhbG transport system. The ABC transporters belonging to the YhbG family are similar to members of the Mj1267_LivG family, which is involved in the transport of branched-chain amino acids. The genes yhbG and yhbN are located in a single operon and may function together in cell envelope during biogenesis. YhbG is the putative ATP-binding cassette component and Yhb…
AA_WF_A-C-Q_24	1	636	-	PRK14245	1	36	209	3e-25	98.6	0.68	phosphate ABC transporter ATP-binding protein; Provisional
AA_WF_A-C-Q_24	1	636	-	PRK13536	1	23	206	3e-25	99.5	0.52	nodulation factor exporter subunit NodI; Provisional
AA_WF_A-C-Q_24	1	636	-	PRK13639	1	29	208	5e-25	98.2	0.64	cobalt transporter ATP-binding subunit; Provisional
AA_WF_A-C-Q_24	1	636	-	COG4167	1	39	211	7e-25	97.2	0.64	ABC-type antimicrobial peptide transport system, ATPase component [Defense mechanisms].
AA_WF_A-C-Q_24	1	636	-	PRK10247	1	36	211	2e-24	95.9	0.74	putative ABC transporter ATP-binding protein YbbL; Provisional
AA_WF_A-C-Q_24	1	636	-	PRK13632	1	39	211	2e-24	96.6	0.56	cobalt transporter ATP-binding subunit; Provisional
AA_WF_A-C-Q_24	1	636	-	COG0488	1	40	192	2e-24	98.1	0.29	ATPase components of ABC transporters with duplicated ATPase domains [General function prediction only].
AA_WF_A-C-Q_24	1	636	-	PRK14240	1	36	209	3e-24	95.5	0.68	phosphate transporter ATP-binding protein; Provisional
AA_WF_A-C-Q_24	1	636	-	PRK11160	1	39	209	3e-24	98.7	0.27	cysteine/glutathione ABC transporter membrane/ATP-binding component; Reviewed
AA_WF_A-C-Q_24	1	636	-	PRK14272	1	36	208	5e-24	95.1	0.68	phosphate ABC transporter ATP-binding protein; Provisional
AA_WF_A-C-Q_24	1	636	-	PRK15134	1	27	206	1e-23	96.7	0.33	microcin C ABC transporter ATP-binding protein YejF; Provisional
AA_WF_A-C-Q_24	1	636	-	cd03247	1	33	210	2e-23	92.4	0.78	ATP-binding cassette domain of CydCD, subfamily C. The CYD subfamily implicated in cytochrome bd biogenesis. The CydC and CydD proteins are important for the formation of cytochrome bd terminal oxidase of E. coli and it has been proposed that they were necessary for biosynthesis of the cytochrome bd quinol oxidase and for periplasmic c-type cytochromes. CydCD were proposed to determine a heterool…
AA_WF_A-C-Q_24	1	636	-	COG1137	1	20	192	2e-23	92.7	0.68	ABC-type lipopolysaccharide export system, ATPase component [Cell wall/membrane/envelope biogenesis].
AA_WF_A-C-Q_24	1	636	-	cd03254	1	39	206	2e-23	93.4	0.69	ATP-binding cassette domain of glucan transporter and related proteins, subfamily C. Glucan exporter ATP-binding protein. In A. tumefaciens cyclic beta-1, 2-glucan must be transported into the periplasmic space to exert its action as a virulence factor. This subfamily belongs to the MRP-like family and is involved in drug, peptide, and lipid export. The MRP-like family, similar to all ABC protein…
AA_WF_A-C-Q_24	1	636	-	COG4586	1	39	203	2e-23	93.6	0.5	ABC-type uncharacterized transport system, ATPase component [General function prediction only].
AA_WF_A-C-Q_24	1	636	-	PRK13631	1	36	211	2e-23	94.1	0.55	cobalt transporter ATP-binding subunit; Provisional
AA_WF_A-C-Q_24	1	636	-	PRK13646	1	38	211	3e-23	93.3	0.6	cobalt transporter ATP-binding subunit; Provisional
AA_WF_A-C-Q_24	1	636	-	PRK11231	1	40	192	5e-23	92.4	0.57	iron-dicitrate transporter ATP-binding subunit; Provisional
AA_WF_A-C-Q_24	1	636	-	PRK13643	1	39	206	5e-23	92.9	0.59	cobalt transporter ATP-binding subunit; Provisional
AA_WF_A-C-Q_24	1	636	-	PRK13548	1	40	211	9e-23	91.4	0.65	hemin importer ATP-binding subunit; Provisional
AA_WF_A-C-Q_24	1	636	-	cd03232	1	40	209	1e-22	90	0.71	Second domain of the pleiotropic drug resistance-like (PDR) subfamily G of ATP-binding cassette transporters. The pleiotropic drug resistance (PDR) is a well-described phenomenon occurring in fungi and shares several similarities with processes in bacteria and higher eukaryotes. This PDR subfamily represents domain I of its (ABC-IM)2 organization. ABC transporters are a large family of proteins i…
AA_WF_A-C-Q_24	1	636	-	cd03253	1	40	209	1e-22	91.1	0.66	ATP-binding cassette domain of iron-sulfur clusters transporter, subfamily C. ATM1 is an ABC transporter that is expressed in the mitochondria. Although the specific function of ATM1 is unknown, its disruption results in the accumulation of excess mitochondrial iron, loss of mitochondrial cytochromes, oxidative damage to mitochondrial DNA, and decreased levels of cytosolic heme proteins. ABC tran…
AA_WF_A-C-Q_24	1	636	-	PRK15079	1	39	211	1e-22	92.1	0.52	oligopeptide ABC transporter ATP-binding protein OppF; Provisional
AA_WF_A-C-Q_24	1	636	-	cd03252	1	21	201	2e-22	90.6	0.74	ATP-binding cassette domain of hemolysin B, subfamily C. The ABC-transporter hemolysin B is a central component of the secretion machinery that translocates the toxin, hemolysin A, in a Sec-independent fashion across both membranes of E. coli. The hemolysin A (HlyA) transport machinery is composed of the ATP-binding cassette (ABC) transporter HlyB located in the inner membrane, hemolysin D (HlyD)…
AA_WF_A-C-Q_24	1	636	-	PRK14250	1	36	206	4e-22	89.9	0.66	phosphate ABC transporter ATP-binding protein; Provisional
AA_WF_A-C-Q_24	1	636	-	PRK14235	1	39	192	7e-22	89.4	0.56	phosphate transporter ATP-binding protein; Provisional
AA_WF_A-C-Q_24	1	636	-	PRK13636	1	39	211	8e-22	89.1	0.61	cobalt transporter ATP-binding subunit; Provisional
AA_WF_A-C-Q_24	1	636	-	PRK10261	1	36	211	8e-22	91.8	0.29	glutathione transporter ATP-binding protein; Provisional
AA_WF_A-C-Q_24	1	636	-	PRK11288	1	37	211	1e-21	90.7	0.34	L-arabinose transporter ATP-binding protein; Provisional
AA_WF_A-C-Q_24	1	636	-	PRK11300	1	39	211	2e-21	87.7	0.66	leucine/isoleucine/valine transporter ATP-binding subunit; Provisional
AA_WF_A-C-Q_24	1	636	-	PRK11831	1	41	187	2e-21	87.9	0.52	putative ABC transporter ATP-binding protein YrbF; Provisional
AA_WF_A-C-Q_24	1	636	-	PRK15112	1	37	211	2e-21	87.9	0.65	antimicrobial peptide ABC system ATP-binding protein SapF; Provisional
AA_WF_A-C-Q_24	1	636	-	PRK14267	1	54	209	2e-21	88	0.61	phosphate ABC transporter ATP-binding protein; Provisional
AA_WF_A-C-Q_24	1	636	-	cd03249	1	36	193	2e-21	88	0.6	ATP-binding cassette domain of a mitochondrial protein MTABC3 and related proteins. MTABC3 (also known as ABCB6) is a mitochondrial ATP-binding cassette protein involved in iron homeostasis and one of four ABC transporters expressed in the mitochondrial inner membrane, the other three being MDL1(ABC7), MDL2, and ATM1. In fact, the yeast MDL1 (multidrug resistance-like protein 1) and MDL2 (multidr…
AA_WF_A-C-Q_24	1	636	-	PRK14264	1	39	209	2e-21	88.4	0.55	phosphate ABC transporter ATP-binding protein; Provisional
AA_WF_A-C-Q_24	1	636	-	PRK13645	1	31	211	2e-21	88.5	0.62	cobalt transporter ATP-binding subunit; Provisional
AA_WF_A-C-Q_24	1	636	-	PRK13539	1	36	208	3e-21	86.5	0.77	cytochrome c biogenesis protein CcmA; Provisional
AA_WF_A-C-Q_24	1	636	-	PRK14268	1	39	209	3e-21	87.4	0.65	phosphate ABC transporter ATP-binding protein; Provisional
AA_WF_A-C-Q_24	1	636	-	PRK11022	1	39	208	3e-21	87.5	0.53	dipeptide transporter ATP-binding subunit; Provisional
AA_WF_A-C-Q_24	1	636	-	PRK13649	1	39	209	3e-21	87.5	0.61	cobalt transporter ATP-binding subunit; Provisional
AA_WF_A-C-Q_24	1	636	-	PRK13657	1	39	193	4e-21	89.6	0.24	cyclic beta-1,2-glucan ABC transporter; Provisional
AA_WF_A-C-Q_24	1	636	-	COG4133	1	40	211	6e-21	85	0.79	ABC-type transport system involved in cytochrome c biogenesis, ATPase component [Posttranslational modification, protein turnover, chaperones].
AA_WF_A-C-Q_24	1	636	-	PRK14236	1	39	206	8e-21	86.2	0.6	phosphate transporter ATP-binding protein; Provisional
AA_WF_A-C-Q_24	1	636	-	cd03216	1	21	211	9e-21	84.4	0.81	First domain of the ATP-binding cassette component of monosaccharide transport system. This family represents the domain I of the carbohydrate uptake proteins that transport only monosaccharides (Monos). The Carb_Monos family is involved in the uptake of monosaccharides, such as pentoses (such as xylose, arabinose, and ribose) and hexoses (such as xylose, arabinose, and ribose), that cannot be br…
AA_WF_A-C-Q_24	1	636	-	PRK14255	1	39	210	1e-20	85.4	0.66	phosphate ABC transporter ATP-binding protein; Provisional
AA_WF_A-C-Q_24	1	636	-	PRK14270	1	39	209	1e-20	85.8	0.67	phosphate ABC transporter ATP-binding protein; Provisional
AA_WF_A-C-Q_24	1	636	-	COG4618	1	33	211	1e-20	87.7	0.28	ABC-type protease/lipase transport system, ATPase and permease components [Intracellular trafficking, secretion, and vesicular transport].
AA_WF_A-C-Q_24	1	636	-	PRK10762	1	37	191	1e-20	88.1	0.31	D-ribose transporter ATP binding protein; Provisional
AA_WF_A-C-Q_24	1	636	-	PRK13651	1	21	206	2e-20	85.1	0.61	cobalt transporter ATP-binding subunit; Provisional
AA_WF_A-C-Q_24	1	636	-	PRK13652	1	35	211	3e-20	84.9	0.62	cobalt transporter ATP-binding subunit; Provisional
AA_WF_A-C-Q_24	1	636	-	PRK14242	1	36	206	4e-20	84.1	0.67	phosphate transporter ATP-binding protein; Provisional
AA_WF_A-C-Q_24	1	636	-	COG1134	1	39	209	5e-20	83	0.62	ABC-type polysaccharide/polyol phosphate transport system, ATPase component [Carbohydrate transport and metabolism, Cell wall/membrane/envelope biogenesis].
AA_WF_A-C-Q_24	1	636	-	PRK09473	1	23	209	7e-20	84	0.57	oligopeptide transporter ATP-binding component; Provisional
AA_WF_A-C-Q_24	1	636	-	COG1101	1	38	202	8e-20	82.4	0.61	ABC-type uncharacterized transport system, ATPase component [General function prediction only].
AA_WF_A-C-Q_24	1	636	-	PRK14274	1	39	206	9e-20	83	0.64	phosphate ABC transporter ATP-binding protein; Provisional
AA_WF_A-C-Q_24	1	636	-	cd03220	1	36	186	1e-19	82.2	0.61	ATP-binding cassette component of polysaccharide transport system. The KpsT/Wzt ABC transporter subfamily is involved in extracellular polysaccharide export. Among the variety of membrane-linked or extracellular polysaccharides excreted by bacteria, only capsular polysaccharides, lipopolysaccharides, and teichoic acids have been shown to be exported by ABC transporters. A typical system is made o…
AA_WF_A-C-Q_24	1	636	-	PRK14261	1	39	209	1e-19	82.6	0.65	phosphate ABC transporter ATP-binding protein; Provisional
AA_WF_A-C-Q_24	1	636	-	PRK14246	1	34	209	1e-19	82.8	0.68	phosphate ABC transporter ATP-binding protein; Provisional
AA_WF_A-C-Q_24	1	636	-	cd03221	1	40	205	2e-19	80.6	0.7	ATP-binding cassette domain of elongation factor 3, subfamily F. Elongation factor 3 (EF-3) is a cytosolic protein required by fungal ribosomes for in vitro protein synthesis and for in vivo growth. EF-3 stimulates the binding of the EF-1: GTP: aa-tRNA ternary complex to the ribosomal A site by facilitated release of the deacylated tRNA from the E site. The reaction requires ATP hydrolysis. EF-3 …
AA_WF_A-C-Q_24	1	636	-	PRK09536	1	36	209	2e-19	83.4	0.43	corrinoid ABC transporter ATPase; Reviewed
AA_WF_A-C-Q_24	1	636	-	PRK14269	1	39	209	3e-19	81.2	0.68	phosphate ABC transporter ATP-binding protein; Provisional
AA_WF_A-C-Q_24	1	636	-	PRK10895	1	40	192	3e-19	81.5	0.62	lipopolysaccharide ABC transporter ATP-binding protein; Provisional
AA_WF_A-C-Q_24	1	636	-	PRK13650	1	40	196	4e-19	81.3	0.5	cobalt transporter ATP-binding subunit; Provisional
AA_WF_A-C-Q_24	1	636	-	PRK13549	1	36	209	4e-19	83.4	0.33	xylose transporter ATP-binding subunit; Provisional
AA_WF_A-C-Q_24	1	636	-	PRK14251	1	36	209	5e-19	80.8	0.68	phosphate ABC transporter ATP-binding protein; Provisional
AA_WF_A-C-Q_24	1	636	-	PRK14256	1	39	206	5e-19	80.8	0.64	phosphate ABC transporter ATP-binding protein; Provisional
AA_WF_A-C-Q_24	1	636	-	PRK13640	1	21	211	5e-19	81	0.64	cobalt transporter ATP-binding subunit; Provisional
AA_WF_A-C-Q_24	1	636	-	PRK14271	1	49	207	7e-19	80.5	0.55	phosphate ABC transporter ATP-binding protein; Provisional
AA_WF_A-C-Q_24	1	636	-	PRK14239	1	39	209	9e-19	80.2	0.67	phosphate transporter ATP-binding protein; Provisional
AA_WF_A-C-Q_24	1	636	-	cd03215	1	39	211	1e-18	78.6	0.74	Second domain of the ATP-binding cassette component of monosaccharide transport system. This family represents domain II of the carbohydrate uptake proteins that transport only monosaccharides (Monos). The Carb_Monos family is involved in the uptake of monosaccharides, such as pentoses (such as xylose, arabinose, and ribose) and hexoses (such as xylose, arabinose, and ribose), that cannot be brok…
AA_WF_A-C-Q_24	1	636	-	PRK10744	1	39	209	1e-18	79.7	0.64	phosphate transporter ATP-binding protein; Provisional
AA_WF_A-C-Q_24	1	636	-	PRK14254	1	36	209	1e-18	79.8	0.58	phosphate ABC transporter ATP-binding protein; Provisional
AA_WF_A-C-Q_24	1	636	-	PRK14241	1	36	209	2e-18	79	0.65	phosphate transporter ATP-binding protein; Provisional
AA_WF_A-C-Q_24	1	636	-	PRK14262	1	36	207	3e-18	78.4	0.68	phosphate ABC transporter ATP-binding protein; Provisional
AA_WF_A-C-Q_24	1	636	-	PRK14253	1	39	209	3e-18	78.7	0.66	phosphate ABC transporter ATP-binding protein; Provisional
AA_WF_A-C-Q_24	1	636	-	PRK09700	1	37	197	3e-18	81	0.31	D-allose transporter ATP-binding protein; Provisional
AA_WF_A-C-Q_24	1	636	-	COG4559	1	40	211	4e-18	77.8	0.65	ABC-type hemin transport system, ATPase component [Inorganic ion transport and metabolism].
AA_WF_A-C-Q_24	1	636	-	COG4107	1	38	211	5e-18	77.1	0.68	ABC-type phosphonate transport system, ATPase component [Inorganic ion transport and metabolism].
AA_WF_A-C-Q_24	1	636	-	PRK13648	1	39	203	5e-18	77.9	0.57	cobalt transporter ATP-binding subunit; Provisional
AA_WF_A-C-Q_24	1	636	-	PRK14244	1	39	206	5e-18	77.9	0.67	phosphate ABC transporter ATP-binding protein; Provisional
AA_WF_A-C-Q_24	1	636	-	PRK13633	1	35	211	6e-18	77.8	0.63	cobalt transporter ATP-binding subunit; Provisional
AA_WF_A-C-Q_24	1	636	-	PRK14275	1	54	206	6e-18	78	0.53	phosphate ABC transporter ATP-binding protein; Provisional
AA_WF_A-C-Q_24	1	636	-	PRK11144	1	40	208	7e-18	78.4	0.43	molybdate transporter ATP-binding protein; Provisional
AA_WF_A-C-Q_24	1	636	-	PRK14243	1	38	209	8e-18	77.1	0.63	phosphate transporter ATP-binding protein; Provisional
AA_WF_A-C-Q_24	1	636	-	PRK14238	1	39	209	1e-17	76.8	0.6	phosphate transporter ATP-binding protein; Provisional
AA_WF_A-C-Q_24	1	636	-	PRK11701	1	38	211	2e-17	76.1	0.66	phosphonate C-P lyase system protein PhnK; Provisional
AA_WF_A-C-Q_24	1	636	-	PRK10418	1	35	211	2e-17	76.3	0.65	nickel transporter ATP-binding protein NikD; Provisional
AA_WF_A-C-Q_24	1	636	-	cd03248	1	36	203	3e-17	75.6	0.7	ATP-binding cassette domain of the Transporter Associated with Antigen Processing, subfamily C. TAP (Transporter Associated with Antigen Processing) is essential for peptide delivery from the cytosol into the lumen of the endoplasmic reticulum (ER), where these peptides are loaded on major histocompatibility complex (MHC) I molecules. Loaded MHC I leave the ER and display their antigenic cargo on…
AA_WF_A-C-Q_24	1	636	-	PRK14248	1	39	209	3e-17	75.8	0.61	phosphate ABC transporter ATP-binding protein; Provisional
AA_WF_A-C-Q_24	1	636	-	PRK14265	1	38	206	4e-17	75.4	0.61	phosphate ABC transporter ATP-binding protein; Provisional
AA_WF_A-C-Q_24	1	636	-	PRK15134	1	41	209	4e-17	77.8	0.32	microcin C ABC transporter ATP-binding protein YejF; Provisional
AA_WF_A-C-Q_24	1	636	-	PRK13543	1	43	192	5e-17	74.5	0.66	cytochrome c biogenesis protein CcmA; Provisional
AA_WF_A-C-Q_24	1	636	-	COG4178	1	40	203	6e-17	76.6	0.24	ABC-type uncharacterized transport system, permease and ATPase components [General function prediction only].
AA_WF_A-C-Q_24	1	636	-	cd03231	1	43	203	1e-16	73.3	0.75	Cytochrome c biogenesis ATP-binding export protein. CcmA, the ATP-binding component of the bacterial CcmAB transporter. The CCM family is involved in bacterial cytochrome c biogenesis. Cytochrome c maturation in E. coli requires the ccm operon, which encodes eight membrane proteins (CcmABCDEFGH). CcmE is a periplasmic heme chaperon that binds heme covalently and transfers it onto apocytochrome c …
AA_WF_A-C-Q_24	1	636	-	COG1245	1	28	209	1e-16	75.4	0.28	Translation initiation factor RLI1, contains Fe-S and AAA+ ATPase domains [Translation, ribosomal structure and biogenesis].
AA_WF_A-C-Q_24	1	636	-	PRK14260	1	39	206	2e-16	73.1	0.63	phosphate ABC transporter ATP-binding protein; Provisional
AA_WF_A-C-Q_24	1	636	-	PRK14273	1	35	206	2e-16	73.1	0.67	phosphate ABC transporter ATP-binding protein; Provisional
AA_WF_A-C-Q_24	1	636	-	PRK10938	1	36	210	2e-16	75.4	0.35	putative molybdenum transport ATP-binding protein ModF; Provisional
AA_WF_A-C-Q_24	1	636	-	PRK14237	1	36	209	3e-16	72.8	0.64	phosphate transporter ATP-binding protein; Provisional
AA_WF_A-C-Q_24	1	636	-	PRK14252	1	39	206	3e-16	73.1	0.62	phosphate ABC transporter ATP-binding protein; Provisional
AA_WF_A-C-Q_24	1	636	-	PRK14266	1	36	209	4e-16	72.3	0.68	phosphate ABC transporter ATP-binding protein; Provisional
AA_WF_A-C-Q_24	1	636	-	PRK11614	1	39	188	5e-16	71.8	0.61	leucine/isoleucine/valine transporter ATP-binding subunit; Provisional
AA_WF_A-C-Q_24	1	636	-	COG4604	1	38	211	9e-16	70.4	0.67	ABC-type enterochelin transport system, ATPase component [Inorganic ion transport and metabolism].
AA_WF_A-C-Q_24	1	636	-	PRK13642	1	35	203	9e-16	71.7	0.6	cobalt transporter ATP-binding subunit; Provisional
AA_WF_A-C-Q_24	1	636	-	PRK14249	1	51	208	1e-15	70.9	0.63	phosphate ABC transporter ATP-binding protein; Provisional
AA_WF_A-C-Q_24	1	636	-	PRK13538	1	41	187	2e-15	69.8	0.68	cytochrome c biogenesis protein CcmA; Provisional
AA_WF_A-C-Q_24	1	636	-	PRK14258	1	40	192	2e-15	70.5	0.57	phosphate ABC transporter ATP-binding protein; Provisional
AA_WF_A-C-Q_24	1	636	-	COG4170	1	30	211	2e-15	71	0.56	ABC-type antimicrobial peptide transport system, ATPase component [Defense mechanisms].
AA_WF_A-C-Q_24	1	636	-	COG5265	1	40	209	2e-15	71.6	0.32	ABC-type transport system involved in Fe-S cluster assembly, permease and ATPase components [Posttranslational modification, protein turnover, chaperones].
AA_WF_A-C-Q_24	1	636	-	PRK03695	1	43	211	3e-15	70	0.64	vitamin B12-transporter ATPase; Provisional
AA_WF_A-C-Q_24	1	636	-	PRK11174	1	38	210	3e-15	71.8	0.27	cysteine/glutathione ABC transporter membrane/ATP-binding component; Reviewed
AA_WF_A-C-Q_24	1	636	-	PRK11176	1	33	209	3e-15	72.4	0.27	lipid transporter ATP-binding/permease protein; Provisional
AA_WF_A-C-Q_24	1	636	-	PRK14259	1	36	192	7e-15	69.1	0.57	phosphate ABC transporter ATP-binding protein; Provisional
AA_WF_A-C-Q_24	1	636	-	PRK14263	1	38	209	8e-15	68.9	0.64	phosphate ABC transporter ATP-binding protein; Provisional
AA_WF_A-C-Q_24	1	636	-	COG4138	1	40	208	9e-15	67.6	0.65	ABC-type cobalamin transport system, ATPase component [Coenzyme transport and metabolism].
AA_WF_A-C-Q_24	1	636	-	COG3845	1	35	211	9e-15	69.9	0.35	ABC-type uncharacterized transport system, ATPase component [General function prediction only].
AA_WF_A-C-Q_24	1	636	-	COG0396	1	40	192	1e-14	67.6	0.58	Fe-S cluster assembly ATPase SufC [Posttranslational modification, protein turnover, chaperones].
AA_WF_A-C-Q_24	1	636	-	PRK10253	1	41	211	1e-14	68.5	0.63	iron-enterobactin transporter ATP-binding protein; Provisional
AA_WF_A-C-Q_24	1	636	-	cd03217	1	34	209	2e-14	66.4	0.7	ABC-type transport system involved in Fe-S cluster assembly, ATPase component. Biosynthesis of iron-sulfur clusters (Fe-S) depends on multi-protein systems. The SUF system of E. coli and Erwinia chrysanthemi is important for Fe-S biogenesis under stressful conditions. The SUF system is made of six proteins: SufC is an atypical cytoplasmic ABC-ATPase, which forms a complex with SufB and SufD; SufA…
AA_WF_A-C-Q_24	1	636	-	PRK09544	1	40	211	2e-14	67.4	0.59	high-affinity zinc transporter ATPase; Reviewed
AA_WF_A-C-Q_24	1	636	-	PRK14257	1	40	208	3e-14	67.8	0.51	phosphate ABC transporter ATP-binding protein; Provisional
AA_WF_A-C-Q_24	1	636	-	cd03236	1	28	209	4e-14	66.6	0.65	The ATP-binding cassette domain 1 of RNase L inhibitor. The ABC ATPase, RNase L inhibitor (RLI), is a key enzyme in ribosomal biogenesis, formation of translation preinitiation complexes, and assembly of HIV capsids. RLI s are not transport proteins and thus cluster with a group of soluble proteins that lack the transmembrane components commonly found in other members of the family. Structurally,…
AA_WF_A-C-Q_24	1	636	-	PRK13644	1	39	208	5e-14	66.5	0.57	cobalt transporter ATP-binding subunit; Provisional
AA_WF_A-C-Q_24	1	636	-	COG1129	1	40	209	5e-14	67.5	0.34	ABC-type sugar transport system, ATPase component [Carbohydrate transport and metabolism].
AA_WF_A-C-Q_24	1	636	-	cd03223	1	40	203	1e-13	64.1	0.72	ATP-binding cassette domain of peroxisomal transporter, subfamily D. Peroxisomal ATP-binding cassette transporter (Pat) is involved in the import of very long-chain fatty acids (VLCFA) into the peroxisome. The peroxisomal membrane forms a permeability barrier for a wide variety of metabolites required for and formed during fatty acid beta-oxidation. To communicate with the cytoplasm and mitochond…
AA_WF_A-C-Q_24	1	636	-	PRK15056	1	20	211	1e-13	65.7	0.67	manganese/iron transporter ATP-binding protein; Provisional
AA_WF_A-C-Q_24	1	636	-	COG1245	1	37	196	1e-13	66.2	0.24	Translation initiation factor RLI1, contains Fe-S and AAA+ ATPase domains [Translation, ribosomal structure and biogenesis].
AA_WF_A-C-Q_24	1	636	-	PRK15439	1	37	191	2e-13	66.2	0.29	autoinducer 2 ABC transporter ATP-binding protein LsrA; Provisional
AA_WF_A-C-Q_24	1	636	-	PRK09700	1	42	211	3e-13	65.6	0.32	D-allose transporter ATP-binding protein; Provisional
AA_WF_A-C-Q_24	1	636	-	cd03237	1	40	196	1e-12	62	0.55	The ATP-binding cassette domain 2 of RNase L inhibitor. The ABC ATPase, RNase L inhibitor (RLI), is a key enzyme in ribosomal biogenesis, formation of translation preinitiation complexes, and assembly of HIV capsids. RLI's are not transport proteins and thus cluster with a group of soluble proteins that lack the transmembrane components commonly found in other members of the family. Structurally,…
AA_WF_A-C-Q_24	1	636	-	cd03250	1	39	204	2e-12	60.9	0.69	ATP-binding cassette domain 1 of multidrug resistance-associated protein, subfamily C. This subfamily is also known as MRP (multidrug resistance-associated protein). Some of the MRP members have five additional transmembrane segments in their N-terminus, but the function of these additional membrane-spanning domains is not clear. The MRP was found in the multidrug-resisting lung cancer cell in wh…
AA_WF_A-C-Q_24	1	636	-	COG4615	1	50	211	2e-12	62.9	0.27	ABC-type siderophore export system, fused ATPase and permease components [Inorganic ion transport and metabolism].
AA_WF_A-C-Q_24	1	636	-	PRK11819	1	26	192	2e-12	63.2	0.27	putative ABC transporter ATP-binding protein; Reviewed
AA_WF_A-C-Q_24	1	636	-	PRK10575	1	34	211	3e-12	61.7	0.64	iron-hydroxamate transporter ATP-binding subunit; Provisional
AA_WF_A-C-Q_24	1	636	-	PRK10261	1	37	209	5e-12	62.2	0.28	glutathione transporter ATP-binding protein; Provisional
AA_WF_A-C-Q_24	1	636	-	COG2401	1	38	192	6e-12	61.4	0.23	ABC-type ATPase fused to a predicted acetyltransferase domain [General function prediction only].
AA_WF_A-C-Q_24	1	636	-	cd03244	1	39	203	9e-12	59.4	0.67	ATP-binding cassette domain 2 of multidrug resistance-associated protein. The ABC subfamily C is also known as MRP (multidrug resistance-associated protein). Some of the MRP members have five additional transmembrane segments in their N-terminus, but the function of these additional membrane-spanning domains is not clear. The MRP was found in the multidrug-resistance lung cancer cell in which p-g…
AA_WF_A-C-Q_24	1	636	-	PRK15093	1	30	206	1e-11	60.6	0.54	antimicrobial peptide ABC transporter ATP-binding protein; Provisional
AA_WF_A-C-Q_24	1	636	-	PRK11819	1	36	206	1e-11	61.3	0.24	putative ABC transporter ATP-binding protein; Reviewed
AA_WF_A-C-Q_24	1	636	-	PRK13545	1	39	186	4e-11	59.1	0.24	teichoic acids export protein ATP-binding subunit; Provisional
AA_WF_A-C-Q_24	1	636	-	PRK13638	1	36	203	7e-11	57.7	0.58	cobalt transporter ATP-binding subunit; Provisional
AA_WF_A-C-Q_24	1	636	-	PRK13409	1	37	196	7e-11	58.7	0.24	putative ATPase RIL; Provisional
AA_WF_A-C-Q_24	1	636	-	PRK11147	1	40	211	8e-11	58.4	0.23	ABC transporter ATPase component; Reviewed
AA_WF_A-C-Q_24	1	636	-	PRK13409	1	28	209	1e-10	57.9	0.28	putative ATPase RIL; Provisional
AA_WF_A-C-Q_24	1	636	-	cd03291	1	29	201	2e-10	56.8	0.51	ATP-binding cassette domain of the cystic fibrosis transmembrane regulator, subfamily C. The CFTR subfamily domain 1. The cystic fibrosis transmembrane regulator (CFTR), the product of the gene mutated in patients with cystic fibrosis, has adapted the ABC transporter structural motif to form a tightly regulated anion channel at the apical surface of many epithelia. Use of the term assembly of a f…
AA_WF_A-C-Q_24	1	636	-	PRK10636	1	38	202	2e-10	57.5	0.26	putative ABC transporter ATP-binding protein; Provisional
AA_WF_A-C-Q_24	1	636	-	PRK13547	1	38	209	1e-09	54.4	0.63	hemin importer ATP-binding subunit; Provisional
AA_WF_A-C-Q_24	1	636	-	PRK10636	1	36	205	2e-09	54.4	0.24	putative ABC transporter ATP-binding protein; Provisional
AA_WF_A-C-Q_24	1	636	-	PRK10790	1	30	210	2e-09	54.7	0.28	putative multidrug transporter membrane\ATP-binding components; Provisional
AA_WF_A-C-Q_24	1	636	-	PRK13546	1	39	186	4e-09	52.9	0.5	teichoic acids export protein ATP-binding subunit; Provisional
AA_WF_A-C-Q_24	1	636	-	PRK11147	1	40	192	4e-09	53.4	0.23	ABC transporter ATPase component; Reviewed
AA_WF_A-C-Q_24	1	636	-	PRK09580	1	31	192	9e-09	51.7	0.59	cysteine desulfurase ATPase component; Reviewed
AA_WF_A-C-Q_24	1	636	-	PRK10789	1	28	203	1e-08	52.4	0.3	putative multidrug transporter membrane\ATP-binding components; Provisional
AA_WF_A-C-Q_24	1	636	-	COG0419	1	152	209	2e-08	50.9	0.07	DNA repair exonuclease SbcCD ATPase subunit [Replication, recombination and repair].
AA_WF_A-C-Q_24	1	636	-	PRK10522	1	47	211	4e-08	50.4	0.28	multidrug transporter membrane component/ATP-binding component; Provisional
AA_WF_A-C-Q_24	1	636	-	PRK10982	1	39	211	4e-08	50.5	0.34	galactose/methyl galaxtoside transporter ATP-binding protein; Provisional
AA_WF_A-C-Q_24	1	636	-	cd03233	1	40	193	6e-08	48.8	0.63	First domain of the pleiotropic drug resistance-like subfamily G of ATP-binding cassette transporters. The pleiotropic drug resistance (PDR) is a well-described phenomenon occurring in fungi and shares several similarities with processes in bacteria and higher eukaryotes. This PDR subfamily represents domain I of its (ABC-IM)2 organization. ABC transporters are a large family of proteins involved…
AA_WF_A-C-Q_24	1	636	-	cd03369	1	39	193	7e-08	48.9	0.64	ATP-binding cassette domain 2 of NFT1, subfamily C. Domain 2 of NFT1 (New full-length MRP-type transporter 1). NFT1 belongs to the MRP (multidrug resistance-associated protein) family of ABC transporters. Some of the MRP members have five additional transmembrane segments in their N-terminus, but the function of these additional membrane-spanning domains is not clear. The MRP was found in the mul…
AA_WF_A-C-Q_24	1	636	-	PRK15439	1	42	210	7e-08	49.7	0.32	autoinducer 2 ABC transporter ATP-binding protein LsrA; Provisional
AA_WF_A-C-Q_24	1	636	-	PRK10938	1	140	208	9e-08	49.2	0.15	putative molybdenum transport ATP-binding protein ModF; Provisional
AA_WF_A-C-Q_24	1	636	-	PRK10982	1	37	191	1e-07	49.3	0.31	galactose/methyl galaxtoside transporter ATP-binding protein; Provisional
AA_WF_A-C-Q_24	1	636	-	smart00382	1	49	90	2e-07	43.1	0.29	ATPases associated with a variety of cellular activities. AAA - ATPases associated with a variety of cellular activities. This profile/alignment only detects a fraction of this vast family. The poorly conserved N-terminal helix is missing from the alignment.
AA_WF_A-C-Q_24	1	636	-	cd03227	1	161	207	2e-07	47	0.3	ATP-binding cassette domain of non-transporter proteins. ABC-type Class 2 contains systems involved in cellular processes other than transport. These families are characterized by the fact that the ABC subunit is made up of duplicated, fused ABC modules (ABC2). No known transmembrane proteins or domains are associated with these proteins.
AA_WF_A-C-Q_24	1	636	-	PRK15064	1	40	192	4e-07	47.6	0.25	ABC transporter ATP-binding protein; Provisional
AA_WF_A-C-Q_24	1	636	-	PRK13540	1	36	200	2e-06	44.6	0.77	cytochrome c biogenesis protein CcmA; Provisional
AA_WF_A-C-Q_24	1	636	-	cd03290	1	30	209	2e-06	45	0.8	ATP-binding cassette domain of the sulfonylurea receptor, subfamily C. The SUR domain 1. The sulfonylurea receptor SUR is an ATP transporter of the ABCC/MRP family with tandem ATPase binding domains. Unlike other ABC proteins, it has no intrinsic transport function, neither active nor passive, but associates with the potassium channel proteins Kir6.1 or Kir6.2 to form the ATP-sensitive potassium …
AA_WF_A-C-Q_24	1	636	-	PRK10762	1	40	192	4e-06	44.6	0.3	D-ribose transporter ATP binding protein; Provisional
AA_WF_A-C-Q_24	1	636	-	cd03222	1	160	196	7e-06	42.6	0.21	ATP-binding cassette domain of RNase L inhibitor. The ABC ATPase RNase L inhibitor (RLI) is a key enzyme in ribosomal biogenesis, formation of translation preinitiation complexes, and assembly of HIV capsids. RLI's are not transport proteins, and thus cluster with a group of soluble proteins that lack the transmembrane components commonly found in other members of the family. Structurally, RLI's …
AA_WF_A-C-Q_24	5780	5872	-	cd03255	1	1	26	1e-05	37.5	0.12	ATP-binding cassette domain of the transporters involved in export of lipoprotein and macrolide, and cell division protein. This family is comprised of MJ0796 ATP-binding cassette, macrolide-specific ABC-type efflux carrier (MacAB), and proteins involved in cell division (FtsE), and release of lipoproteins from the cytoplasmic membrane (LolCDE). They are clustered together phylogenetically. MacAB…
AA_WF_A-C-Q_24	1	636	-	PRK01889	1	40	81	2e-05	42.2	0.12	GTPase RsgA; Reviewed
AA_WF_A-C-Q_24	5780	5872	-	COG1136	1	1	30	4e-05	35.6	0.14	ABC-type lipoprotein export system, ATPase component [Cell wall/membrane/envelope biogenesis].
AA_WF_A-C-Q_24	1	636	-	cd03240	1	158	203	4e-05	40.7	0.22	ATP-binding cassette domain of Rad50. The catalytic domains of Rad50 are similar to the ATP-binding cassette of ABC transporters, but are not associated with membrane-spanning domains. The conserved ATP-binding motifs common to Rad50 and the ABC transporter family include the Walker A and Walker B motifs, the Q loop, a histidine residue in the switch region, a D-loop, and a conserved LSGG sequenc…
AA_WF_A-C-Q_24	1	636	-	PRK15064	1	139	192	9e-05	40.6	0.11	ABC transporter ATP-binding protein; Provisional
AA_WF_A-C-Q_36	636	1202	+	PF07883.10	1	76	138	3.7e-15	55.3	0.887324	Cupin domain
AA_WF_A-C-Q_36	636	1202	+	smart00835	1	71	152	2e-12	56.1	0.57	Cupin. This family represents the conserved barrel domain of the 'cupin' superfamily ('cupa' is the Latin term for a small barrel). This family contains 11S and 7S plant seed storage proteins, and germins. Plant seed storage proteins provide the major nitrogen source for the developing plant.
AA_WF_A-C-Q_36	636	1202	+	COG1917	1	20	138	3e-09	50.3	0.87	Cupin domain protein related to quercetin dioxygenase [General function prediction only].
AA_WF_A-C-Q_36	636	1202	+	COG2140	1	77	138	5e-08	48.2	0.3	Oxalate decarboxylase/archaeal phosphoglucose isomerase, cupin superfamily [Carbohydrate transport and metabolism].
AA_WF_A-C-Q_36	636	1202	+	COG0662	1	83	138	1e-07	45.5	0.45	Mannose-6-phosphate isomerase, cupin superfamily [Carbohydrate transport and metabolism].
AA_WF_A-C-Q_38	165	647	-	PF13673.6	1	35	140	3.5e-14	52.7	0.84252	Acetyltransferase (GNAT) domain
AA_WF_A-C-Q_38	165	647	-	cd04301	1	63	121	2e-09	49.6	0.91	N-Acyltransferase superfamily: Various enzymes that characteristically catalyze the transfer of an acyl group to a substrate. NAT (N-Acyltransferase) is a large superfamily of enzymes that mostly catalyze the transfer of an acyl group to a substrate and are implicated in a variety of functions, ranging from bacterial antibiotic resistance to circadian rhythms in mammals. Members include GCN5-rela…
AA_WF_A-C-Q_38	165	647	-	COG1247	1	5	115	4e-09	49.6	0.63	L-amino acid N-acyltransferase YncA [Amino acid transport and metabolism].
AA_WF_A-C-Q_38	165	647	-	PRK07757	1	61	155	9e-08	46.3	0.56	acetyltransferase; Provisional
AA_WF_A-C-Q_38	165	647	-	COG0456	1	1	158	5e-06	41.5	0.83	Ribosomal protein S18 acetylase RimI and related acetyltransferases [Translation, ribosomal structure and biogenesis].
AA_WF_A-C-Q_38	165	647	-	PRK03624	1	48	140	8e-06	41.1	0.66	putative acetyltransferase; Provisional
AA_WF_A-C-Q_38	165	647	-	PRK10562	1	68	140	2e-05	39.7	0.47	putative acetyltransferase; Provisional
AA_WF_A-C-Q_38	165	647	-	PRK10146	1	5	135	6e-05	38.7	0.84	aminoalkylphosphonic acid N-acetyltransferase; Provisional
AA_WF_D-U_16	3	1028	+	cd07185	1	243	339	2e-39	136	0.91	Peptidoglycan binding domains similar to the C-terminal domain of outer-membrane protein OmpA. OmpA-like domains (named after the C-terminal domain of Escherichia coli OmpA protein) have been shown to non-covalently associate with peptidoglycan, a network of glycan chains composed of disaccharides, which are crosslinked via short peptide bridges. Well-studied members of this family include the Es…
AA_WF_D-U_16	3	1028	+	COG2885	1	246	339	7e-33	120	0.49	Outer membrane protein OmpA and related peptidoglycan-associated (lipo)proteins [Cell wall/membrane/envelope biogenesis].
AA_WF_D-U_16	3	1028	+	PF00691.19	1	247	333	5.1e-19	68.4	0.894737	OmpA family
AA_WF_D-U_16	3	1028	+	PRK08126	1	267	341	5e-18	82.4	0.18	hypothetical protein; Provisional
AA_WF_D-U_16	3	1028	+	COG1360	1	243	337	4e-17	76.6	0.39	Flagellar motor protein MotB [Cell motility].
AA_WF_D-U_16	3	1028	+	PRK10510	1	260	337	1e-16	75.7	0.36	putative outer membrane lipoprotein; Provisional
AA_WF_D-U_16	3	1028	+	PRK10808	1	255	340	4e-16	76.3	0.24	outer membrane protein A; Reviewed
AA_WF_D-U_16	3	1028	+	PRK09038	1	243	337	1e-14	70.8	0.34	flagellar motor protein MotD; Reviewed
AA_WF_D-U_16	3	1028	+	PRK10802	1	246	337	3e-12	62.6	0.53	peptidoglycan-associated outer membrane lipoprotein; Provisional
AA_WF_D-U_16	3	1028	+	PRK07033	1	249	339	3e-12	65.1	0.22	hypothetical protein; Provisional
AA_WF_D-U_16	3	1028	+	PRK08457	1	247	336	1e-11	62	0.34	flagellar motor protein MotB; Reviewed
AA_WF_D-U_16	3	1028	+	PRK08944	1	267	341	2e-11	61.6	0.25	flagellar motor protein MotB; Reviewed
AA_WF_D-U_16	3	1028	+	PRK09039	1	270	337	5e-11	60.8	0.2	hypothetical protein; Validated
AA_WF_D-U_16	3	1028	+	PRK09967	1	272	334	3e-10	56.5	0.39	putative outer membrane lipoprotein; Provisional
AA_WF_D-U_16	3	1028	+	PRK06925	1	236	337	9e-08	50.1	0.41	flagellar motor protein MotS; Reviewed
AA_WF_D-U_16	3	1028	+	PRK09040	1	270	337	2e-07	48.9	0.32	hypothetical protein; Provisional
AA_WF_D-U_16	3	1028	+	PRK06667	1	214	337	5e-06	45.2	0.45	flagellar motor protein MotB; Validated
AA_WF_E-F-T_15	1392	3014	-	COG3275	1	322	504	5e-37	141	0.31	Sensor histidine kinase, LytS/YehU family [Signal transduction mechanisms].
AA_WF_E-F-T_15	1392	3014	-	COG2972	1	313	507	1e-31	124	0.42	Sensor histidine kinase YesM [Signal transduction mechanisms].
AA_WF_E-F-T_15	1392	3014	-	PF06580.12	1	335	412	4.5e-19	68.4	0.961538	Histidine kinase
AA_WF_E-F-T_15	1392	3014	-	COG0642	1	222	487	9e-08	51.3	0.78	Signal transduction histidine kinase [Signal transduction mechanisms].
AA_WF_E-F-T_15	1	1338	-	COG3292	1	3	96	1e-06	48	0.14	Periplasmic ligand-binding sensor domain [Signal transduction mechanisms].
AA_WF_E-F-T_15	1	1338	-	COG3292	1	22	94	2e-06	47.6	0.11	Periplasmic ligand-binding sensor domain [Signal transduction mechanisms].
AA_WF_E-F-T_15	1	1338	-	PF07494.10	1	29	51	3e-06	26.7	0.958333	Two component regulator propeller
AA_WF_E-F-T_15	1392	3014	-	smart00387	1	435	481	5e-06	39.9	0.38	Histidine kinase-like ATPases. Histidine kinase-, DNA gyrase B-, phytochrome-like ATPases.
AA_WF_E-F-T_15	1	1338	-	COG3292	1	30	199	6e-06	45.6	0.25	Periplasmic ligand-binding sensor domain [Signal transduction mechanisms].
AA_WF_E-F-T_15	1392	3014	-	cd00075	1	435	481	9e-06	43	0.42	Histidine kinase-like ATPases; This family includes several ATP-binding proteins for example: histidine kinase, DNA gyrase B, topoisomerases, heat shock protein HSP90, phytochrome-like ATPases and DNA mismatch repair proteins
AA_WF_E-F-T_15	1392	3014	-	COG3920	1	404	480	5e-05	41.9	0.35	Two-component sensor histidine kinase, HisKA and HATPase domains [Signal transduction mechanisms].
AA_WF_E-F-T_15	1	1338	-	PF07494.10	1	70	93	0.0077	16.2	1	Two component regulator propeller
AA_WF_E-F-T_21	530	1036	-	COG4803	1	1	162	1e-69	209	0.96	Uncharacterized membrane protein [Function unknown].
AA_WF_E-F-T_21	530	1036	-	PF06897.11	1	60	158	3.2e-38	129.9	0.99	Protein of unknown function (DUF1269)
AA_WF_E-F-T_8	332	2929	-	COG4694	1	577	780	1e-12	68.8	0.26	Wobble nucleotide-excising tRNase [Translation, ribosomal structure and biogenesis].
AA_WF_E-F-T_8	332	2929	-	PF13166.5	1	388	722	1.4e-11	43.8	0.481066	AAA domain
AA_WF_E-F-T_8	332	2929	-	PRK13638	1	613	731	2e-07	50.8	0.4	cobalt transporter ATP-binding subunit; Provisional
AA_WF_E-F-T_8	332	2929	-	COG1122	1	579	731	8e-07	48.4	0.58	Energy-coupling factor transporter ATP-binding protein EcfA2 [Inorganic ion transport and metabolism, General function prediction only].
AA_WF_E-F-T_8	332	2929	-	COG1136	1	628	699	2e-05	44	0.29	ABC-type lipoprotein export system, ATPase component [Cell wall/membrane/envelope biogenesis].
AA_WF_E-F-T_8	332	2929	-	COG4987	1	635	703	2e-05	45	0.12	ABC-type transport system involved in cytochrome bd biosynthesis, fused ATPase and permease components [Energy production and conversion, Posttranslational modification, protein turnover, chaperones].
AA_WF_E-F-T_8	332	2929	-	cd00267	1	635	704	5e-05	42.2	0.41	ATP-binding cassette transporter nucleotide-binding domain. ABC transporters are a large family of proteins involved in the transport of a wide variety of different compounds, like sugars, ions, peptides, and more complex organic molecules. The nucleotide-binding domain shows the highest similarity between all members of the family. ABC transporters are a subset of nucleotide hydrolases that cont…
AA_WF_E-F-T_8	332	2929	-	cd03299	1	629	699	6e-05	43.1	0.28	ATP-binding cassette domain similar to the molybdate transporter. Archaeal protein closely related to ModC. ModC is an ABC-type transporter and the ATPase component of a molybdate transport system that also includes the periplasmic binding protein ModA and the membrane protein ModB. ABC transporters are a large family of proteins involved in the transport of a wide variety of different compounds,…
AA_WF_E-F-T_8	332	2929	-	cd03225	1	628	704	8e-05	42.5	0.34	First domain of the ATP-binding cassette component of cobalt transport system. Domain I of the ABC component of a cobalt transport family found in bacteria, archaea, and eukaryota. The transition metal cobalt is an essential component of many enzymes and must be transported into cells in appropriate amounts when needed. This ABC transport system of the CbiMNQO family is involved in cobalt transpo…
AA_WF_E-F-T_8	332	2929	-	cd03240	1	630	727	0.0001	42.2	0.41	ATP-binding cassette domain of Rad50. The catalytic domains of Rad50 are similar to the ATP-binding cassette of ABC transporters, but are not associated with membrane-spanning domains. The conserved ATP-binding motifs common to Rad50 and the ABC transporter family include the Walker A and Walker B motifs, the Q loop, a histidine residue in the switch region, a D-loop, and a conserved LSGG sequenc…
AA_WF_G-H-W_19	246	1157	-	PF06719.12	1	29	176	1.4e-40	138.2	0.972973	AraC-type transcriptional regulator N-terminus
AA_WF_G-H-W_19	246	1157	-	COG2207	1	172	295	9e-27	101	0.98	AraC-type DNA-binding domain and AraC-containing proteins [Transcription].
AA_WF_G-H-W_19	246	1157	-	smart00342	1	207	288	6e-25	91.5	0.98	helix_turn_helix, arabinose operon control protein.
AA_WF_G-H-W_19	246	1157	-	COG4977	1	156	286	2e-21	89.3	0.4	Transcriptional regulator GlxA family, contains an amidase domain and an AraC-type DNA-binding HTH domain [Transcription].
AA_WF_G-H-W_19	246	1157	-	COG2169	1	202	286	1e-13	65.1	0.45	Methylphosphotriester-DNA--protein-cysteine methyltransferase (N-terminal fragment of Ada), contains Zn-binding and two AraC-type DNA-binding domains [Replication, recombination and repair].
AA_WF_G-H-W_19	246	1157	-	PRK09393	1	193	286	6e-13	66.1	0.3	transcriptional activator FtrA; Provisional
AA_WF_G-H-W_19	1369	3267	+	PF13360.5	1	45	164	1.3e-12	47.8	0.472574	PQQ-like domain
AA_WF_G-H-W_19	1369	3267	+	cd10276	1	53	210	3e-12	66.6	0.38	Beta-barrel assembly machinery (Bam) complex component B and related proteins. BamB (YflG) is a non-essential component of the beta-barrel assembly machinery (Bam), a multi-subunit complex that inserts proteins with beta-barrel topology into the outer membrane. BamB has been found to interact with BamA, which in turn binds and stabilizes pre-folded beta-barrel proteins; it has been suggested that…
AA_WF_G-H-W_19	1369	3267	+	PF13360.5	1	123	217	4.9e-12	45.9	0.371308	PQQ-like domain
AA_WF_G-H-W_19	1369	3267	+	PF13360.5	1	426	554	3.5e-10	39.8	0.518987	PQQ-like domain
AA_WF_G-H-W_19	1369	3267	+	PRK11138	1	57	206	4e-09	56.5	0.34	outer membrane biogenesis protein BamB; Provisional
AA_WF_G-H-W_19	1369	3267	+	COG1520	1	57	222	5e-09	55.3	0.4	Outer membrane protein assembly factor BamB, contains PQQ-like beta-propeller repeat [Cell wall/membrane/envelope biogenesis].
AA_WF_G-H-W_19	246	1157	-	PRK13503	1	211	297	6e-09	53.9	0.31	transcriptional activator RhaS; Provisional
AA_WF_G-H-W_19	246	1157	-	COG4753	1	193	288	7e-09	53.5	0.19	Two-component response regulator, YesN/AraC family, consists of REC and AraC-type DNA-binding domains [Signal transduction mechanisms, Transcription].
AA_WF_G-H-W_19	1369	3267	+	cd10276	1	59	207	3e-08	53.9	0.38	Beta-barrel assembly machinery (Bam) complex component B and related proteins. BamB (YflG) is a non-essential component of the beta-barrel assembly machinery (Bam), a multi-subunit complex that inserts proteins with beta-barrel topology into the outer membrane. BamB has been found to interact with BamA, which in turn binds and stabilizes pre-folded beta-barrel proteins; it has been suggested that…
AA_WF_G-H-W_19	1369	3267	+	PRK11138	1	42	210	7e-08	52.6	0.38	outer membrane biogenesis protein BamB; Provisional
AA_WF_G-H-W_19	246	1157	-	PRK10572	1	205	288	2e-07	49.2	0.29	DNA-binding transcriptional regulator AraC; Provisional
AA_WF_G-H-W_19	1369	3267	+	COG1520	1	445	628	3e-07	49.9	0.48	Outer membrane protein assembly factor BamB, contains PQQ-like beta-propeller repeat [Cell wall/membrane/envelope biogenesis].
AA_WF_G-H-W_19	246	1157	-	PRK13502	1	189	288	9e-07	47.4	0.36	transcriptional activator RhaR; Provisional
AA_WF_G-H-W_19	246	1157	-	PRK09685	1	110	288	1e-06	46.6	0.56	DNA-binding transcriptional activator FeaR; Provisional
AA_WF_G-H-W_19	1369	3267	+	cd00216	1	57	256	1e-06	48.8	0.39	PQQ-dependent dehydrogenases and related proteins. This family is composed of dehydrogenases with pyrroloquinoline quinone (PQQ) as a cofactor, such as ethanol, methanol, and membrane-bound glucose dehydrogenases. The alignment model contains an 8-bladed beta-propeller, and the family also includes distantly related proteins which are not enzymatically active and do not bind PQQ.
AA_WF_G-H-W_19	246	1157	-	PRK13500	1	191	288	2e-06	46.2	0.32	transcriptional activator RhaR; Provisional
AA_WF_G-H-W_19	246	1157	-	PRK13501	1	192	286	2e-06	46.4	0.33	transcriptional activator RhaR; Provisional
AA_WF_G-H-W_19	246	1157	-	PRK10130	1	193	295	6e-06	44.9	0.3	transcriptional regulator EutR; Provisional
AA_WF_G-H-W_19	246	1157	-	PRK15186	1	202	296	8e-06	44.3	0.33	AraC family transcriptional regulator; Provisional
AA_WF_G-H-W_19	1369	3267	+	COG1520	1	453	618	2e-05	44.1	0.41	Outer membrane protein assembly factor BamB, contains PQQ-like beta-propeller repeat [Cell wall/membrane/envelope biogenesis].
AA_WF_G-H-W_19	1369	3267	+	cd10276	1	450	625	2e-05	44.6	0.45	Beta-barrel assembly machinery (Bam) complex component B and related proteins. BamB (YflG) is a non-essential component of the beta-barrel assembly machinery (Bam), a multi-subunit complex that inserts proteins with beta-barrel topology into the outer membrane. BamB has been found to interact with BamA, which in turn binds and stabilizes pre-folded beta-barrel proteins; it has been suggested that…
AA_WF_G-H-W_19	246	1157	-	PRK15435	1	207	286	5e-05	42.1	0.23	bifunctional DNA-binding transcriptional dual regulator/O6-methylguanine-DNA methyltransferase; Provisional
AA_WF_G-H-W_19	246	1157	-	PRK09978	1	195	288	6e-05	41.4	0.34	DNA-binding transcriptional regulator GadX; Provisional
AA_WF_G-H-W_19	1369	3267	+	PF13360.5	1	536	590	0.00019	21	0.236287	PQQ-like domain
AA_WF_G-H-W_20	2929	3453	-	smart00387	1	62	169	4e-32	108	0.98	Histidine kinase-like ATPases. Histidine kinase-, DNA gyrase B-, phytochrome-like ATPases.
AA_WF_G-H-W_20	2929	3453	-	COG0642	1	22	173	8e-30	110	0.45	Signal transduction histidine kinase [Signal transduction mechanisms].
AA_WF_G-H-W_20	3	2513	-	PRK13560	1	375	817	2e-28	120	0.51	hypothetical protein; Provisional
AA_WF_G-H-W_20	2929	3453	-	cd00075	1	67	168	5e-28	101	1	Histidine kinase-like ATPases; This family includes several ATP-binding proteins for example: histidine kinase, DNA gyrase B, topoisomerases, heat shock protein HSP90, phytochrome-like ATPases and DNA mismatch repair proteins
AA_WF_G-H-W_20	2929	3453	-	COG2205	1	49	169	3e-25	100	0.14	K+-sensing histidine kinase KdpD [Signal transduction mechanisms].
AA_WF_G-H-W_20	3	2513	-	TIGR00229	1	642	765	1.8e-23	81	0.97619	sensory_box: PAS domain S-box protein
AA_WF_G-H-W_20	3	2513	-	TIGR00229	1	516	641	1e-22	78.5	0.992063	sensory_box: PAS domain S-box protein
AA_WF_G-H-W_20	2929	3453	-	PF02518.25	1	64	170	1.8e-22	79.9	0.963964	Histidine kinase-, DNA gyrase B-, and HSP90-like ATPase
AA_WF_G-H-W_20	3	2513	-	COG2202	1	531	765	2e-22	96.1	1	PAS domain [Signal transduction mechanisms].
AA_WF_G-H-W_20	3	2513	-	PRK13560	1	91	528	2e-22	100	0.51	hypothetical protein; Provisional
AA_WF_G-H-W_20	3	2513	-	COG2202	1	269	511	7e-22	94.1	1	PAS domain [Signal transduction mechanisms].
AA_WF_G-H-W_20	3	2513	-	COG2202	1	403	638	1e-21	93	1	PAS domain [Signal transduction mechanisms].
AA_WF_G-H-W_20	2929	3453	-	COG5002	1	49	169	5e-21	87.1	0.27	Signal transduction histidine kinase [Signal transduction mechanisms].
AA_WF_G-H-W_20	2929	3453	-	PRK10364	1	20	169	7e-21	87.1	0.3	sensor protein ZraS; Provisional
AA_WF_G-H-W_20	2929	3453	-	COG4251	1	25	169	1e-20	87.1	0.2	Bacteriophytochrome (light-regulated signal transduction histidine kinase) [Signal transduction mechanisms].
AA_WF_G-H-W_20	2929	3453	-	PRK11360	1	20	169	4e-20	85.8	0.23	sensory histidine kinase AtoS; Provisional
AA_WF_G-H-W_20	3	2513	-	TIGR00229	1	127	252	4.5e-19	66.8	0.992063	sensory_box: PAS domain S-box protein
AA_WF_G-H-W_20	3	2513	-	TIGR00229	1	388	514	4.9e-19	66.7	0.992063	sensory_box: PAS domain S-box protein
AA_WF_G-H-W_20	3	2513	-	COG2202	1	142	383	5e-19	85.3	1	PAS domain [Signal transduction mechanisms].
AA_WF_G-H-W_20	2929	3453	-	PRK09303	1	2	161	1e-17	77.3	0.42	adaptive-response sensory kinase; Validated
AA_WF_G-H-W_20	2929	3453	-	PRK13837	1	28	169	2e-17	78.2	0.17	two-component VirA-like sensor kinase; Provisional
AA_WF_G-H-W_20	3	2513	-	PRK13560	1	382	778	2e-17	85.1	0.48	hypothetical protein; Provisional
AA_WF_G-H-W_20	2929	3453	-	PRK09470	1	50	169	6e-17	75.7	0.26	two-component sensor protein; Provisional
AA_WF_G-H-W_20	2929	3453	-	PRK10604	1	26	169	1e-16	75	0.31	sensor protein RstB; Provisional
AA_WF_G-H-W_20	2929	3453	-	PRK11006	1	19	171	2e-16	74.7	0.36	phosphate regulon sensor protein; Provisional
AA_WF_G-H-W_20	3	2513	-	PF00989.24	1	646	758	6.9e-16	58.2	1	PAS fold
AA_WF_G-H-W_20	2929	3453	-	PRK10490	1	52	173	7e-16	73.9	0.14	sensor protein KdpD; Provisional
AA_WF_G-H-W_20	3	2513	-	PRK11091	1	382	520	8e-16	79.6	0.18	aerobic respiration control sensor protein ArcB; Provisional
AA_WF_G-H-W_20	3	2513	-	cd00130	1	663	758	3e-15	71.9	0.93	PAS domain; PAS motifs appear in archaea, eubacteria and eukarya. Probably the most surprising identification of a PAS domain was that in EAG-like K+-channels. PAS domains have been found to bind ligands, and to act as sensors for light and oxygen in signal transduction.
AA_WF_G-H-W_20	3	2513	-	COG2202	1	24	249	3e-15	74.1	0.97	PAS domain [Signal transduction mechanisms].
AA_WF_G-H-W_20	3	2513	-	PRK09776	1	548	778	6e-15	77	0.2	putative diguanylate cyclase; Provisional
AA_WF_G-H-W_20	2929	3453	-	PRK11100	1	23	170	1e-14	69.1	0.31	sensory histidine kinase CreC; Provisional
AA_WF_G-H-W_20	2929	3453	-	PRK09835	1	60	169	2e-14	68.3	0.23	sensor kinase CusS; Provisional
AA_WF_G-H-W_20	3	2513	-	cd00130	1	529	631	3e-14	69.6	1	PAS domain; PAS motifs appear in archaea, eubacteria and eukarya. Probably the most surprising identification of a PAS domain was that in EAG-like K+-channels. PAS domains have been found to bind ligands, and to act as sensors for light and oxygen in signal transduction.
AA_WF_G-H-W_20	3	2513	-	PRK11360	1	636	806	4e-14	73.8	0.26	sensory histidine kinase AtoS; Provisional
AA_WF_G-H-W_20	3	2513	-	TIGR00229	1	253	386	2.6e-13	48.2	1	sensory_box: PAS domain S-box protein
AA_WF_G-H-W_20	2929	3453	-	PRK10549	1	52	169	4e-13	64.7	0.26	signal transduction histidine-protein kinase BaeS; Provisional
AA_WF_G-H-W_20	2929	3453	-	PRK15347	1	102	169	5e-13	65	0.08	two component system sensor kinase SsrA; Provisional
AA_WF_G-H-W_20	2929	3453	-	COG3290	1	34	171	1e-12	63.1	0.24	Sensor histidine kinase regulating citrate/malate metabolism [Signal transduction mechanisms].
AA_WF_G-H-W_20	3	2513	-	smart00091	1	646	712	3e-12	58.9	1	PAS domain. PAS motifs appear in archaea, eubacteria and eukarya. Probably the most surprising identification of a PAS domain was that in EAG-like K+-channels.
AA_WF_G-H-W_20	2929	3453	-	COG4191	1	19	169	4e-12	61.2	0.24	Signal transduction histidine kinase regulating C4-dicarboxylate transport system [Signal transduction mechanisms].
AA_WF_G-H-W_20	2929	3453	-	PRK11466	1	67	169	4e-12	62.2	0.11	hybrid sensory histidine kinase TorS; Provisional
AA_WF_G-H-W_20	2929	3453	-	PRK09959	1	19	169	8e-12	61.3	0.12	hybrid sensory histidine kinase in two-component regulatory system with EvgA; Provisional
AA_WF_G-H-W_20	2929	3453	-	PRK09467	1	25	169	1e-11	59.9	0.33	osmolarity sensor protein; Provisional
AA_WF_G-H-W_20	3	2513	-	cd00130	1	139	242	1e-11	61.5	1	PAS domain; PAS motifs appear in archaea, eubacteria and eukarya. Probably the most surprising identification of a PAS domain was that in EAG-like K+-channels. PAS domains have been found to bind ligands, and to act as sensors for light and oxygen in signal transduction.
AA_WF_G-H-W_20	3	2513	-	PF00989.24	1	131	240	2e-11	43.8	0.973451	PAS fold
AA_WF_G-H-W_20	3	2513	-	COG3829	1	257	537	2e-11	64.2	0.45	Transcriptional regulator containing PAS, AAA-type ATPase, and DNA-binding Fis domains [Transcription, Signal transduction mechanisms].
AA_WF_G-H-W_20	3	2513	-	PRK11360	1	250	390	2e-11	65.4	0.22	sensory histidine kinase AtoS; Provisional
AA_WF_G-H-W_20	3	2513	-	PF00989.24	1	520	631	2.5e-11	43.5	0.99115	PAS fold
AA_WF_G-H-W_20	2929	3453	-	COG3852	1	52	169	3e-11	57.8	0.32	Signal transduction histidine kinase, nitrogen specific [Signal transduction mechanisms].
AA_WF_G-H-W_20	2929	3453	-	COG4585	1	52	169	3e-11	57.9	0.28	Signal transduction histidine kinase [Signal transduction mechanisms].
AA_WF_G-H-W_20	2929	3453	-	PRK10841	1	59	169	3e-11	59.6	0.12	hybrid sensory kinase in two-component regulatory system with RcsB and YojN; Provisional
AA_WF_G-H-W_20	3	2513	-	smart00091	1	519	585	2e-10	53.6	1	PAS domain. PAS motifs appear in archaea, eubacteria and eukarya. Probably the most surprising identification of a PAS domain was that in EAG-like K+-channels.
AA_WF_G-H-W_20	2929	3453	-	PRK11091	1	49	169	3e-10	56.5	0.16	aerobic respiration control sensor protein ArcB; Provisional
AA_WF_G-H-W_20	3	2513	-	PF00989.24	1	393	504	7.8e-10	38.7	0.982301	PAS fold
AA_WF_G-H-W_20	2929	3453	-	PRK11086	1	102	169	1e-09	54.5	0.12	sensory histidine kinase DcuS; Provisional
AA_WF_G-H-W_20	3	2513	-	PRK09776	1	488	767	1e-09	59.7	0.25	putative diguanylate cyclase; Provisional
AA_WF_G-H-W_20	2929	3453	-	COG0643	1	34	169	3e-09	52.3	0.18	Chemotaxis protein histidine kinase CheA [Cell motility, Signal transduction mechanisms].
AA_WF_G-H-W_20	2929	3453	-	PRK10337	1	77	167	3e-09	53.1	0.2	sensor protein QseC; Provisional
AA_WF_G-H-W_20	2929	3453	-	PRK13557	1	70	164	1e-08	50.8	0.18	histidine kinase; Provisional
AA_WF_G-H-W_20	3	2513	-	PRK09776	1	96	328	1e-08	56.2	0.21	putative diguanylate cyclase; Provisional
AA_WF_G-H-W_20	3	2513	-	smart00091	1	130	196	3e-08	47	1	PAS domain. PAS motifs appear in archaea, eubacteria and eukarya. Probably the most surprising identification of a PAS domain was that in EAG-like K+-channels.
AA_WF_G-H-W_20	3	2513	-	PRK13560	1	506	800	3e-08	55.4	0.36	hypothetical protein; Provisional
AA_WF_G-H-W_20	3	2513	-	PF00989.24	1	258	357	3.4e-08	33.4	0.831858	PAS fold
AA_WF_G-H-W_20	3	2513	-	PRK11360	1	379	511	4e-08	54.2	0.22	sensory histidine kinase AtoS; Provisional
AA_WF_G-H-W_20	2929	3453	-	PRK11107	1	77	174	5e-08	49.5	0.11	hybrid sensory histidine kinase BarA; Provisional
AA_WF_G-H-W_20	3	2513	-	COG3829	1	222	394	5e-08	53.5	0.28	Transcriptional regulator containing PAS, AAA-type ATPase, and DNA-binding Fis domains [Transcription, Signal transduction mechanisms].
AA_WF_G-H-W_20	3	2513	-	PRK09776	1	488	671	7e-08	53.9	0.17	putative diguanylate cyclase; Provisional
AA_WF_G-H-W_20	2929	3453	-	PRK11073	1	24	158	9e-08	48.2	0.36	nitrogen regulation protein NR(II); Provisional
AA_WF_G-H-W_20	3	2513	-	smart00091	1	257	313	1e-07	45.5	0.8	PAS domain. PAS motifs appear in archaea, eubacteria and eukarya. Probably the most surprising identification of a PAS domain was that in EAG-like K+-channels.
AA_WF_G-H-W_20	3	2513	-	cd00130	1	266	376	2e-07	48.8	1	PAS domain; PAS motifs appear in archaea, eubacteria and eukarya. Probably the most surprising identification of a PAS domain was that in EAG-like K+-channels. PAS domains have been found to bind ligands, and to act as sensors for light and oxygen in signal transduction.
AA_WF_G-H-W_20	2929	3453	-	COG3850	1	71	172	3e-07	46.2	0.15	Signal transduction histidine kinase, nitrate/nitrite-specific [Signal transduction mechanisms].
AA_WF_G-H-W_20	2929	3453	-	PRK10755	1	15	172	4e-07	46.5	0.42	sensor protein BasS/PmrB; Provisional
AA_WF_G-H-W_20	3	2513	-	PRK09776	1	625	779	6e-07	50.8	0.14	putative diguanylate cyclase; Provisional
AA_WF_G-H-W_20	2929	3453	-	COG5000	1	28	150	1e-06	44.4	0.17	Signal transduction histidine kinase involved in nitrogen fixation and metabolism regulation [Signal transduction mechanisms].
AA_WF_G-H-W_20	3	2513	-	COG5002	1	372	533	1e-06	49	0.32	Signal transduction histidine kinase [Signal transduction mechanisms].
AA_WF_G-H-W_20	3	2513	-	COG3829	1	392	664	1e-06	49.2	0.45	Transcriptional regulator containing PAS, AAA-type ATPase, and DNA-binding Fis domains [Transcription, Signal transduction mechanisms].
AA_WF_G-H-W_20	3	2513	-	COG3829	1	614	783	1e-06	49.2	0.29	Transcriptional regulator containing PAS, AAA-type ATPase, and DNA-binding Fis domains [Transcription, Signal transduction mechanisms].
AA_WF_G-H-W_20	3	2513	-	PRK13558	1	668	780	5e-06	47.9	0.17	bacterio-opsin activator; Provisional
AA_WF_G-H-W_20	3	2513	-	COG5002	1	628	804	6e-06	46.3	0.33	Signal transduction histidine kinase [Signal transduction mechanisms].
AA_WF_G-H-W_20	3	2513	-	PRK13558	1	498	669	1e-05	46.4	0.26	bacterio-opsin activator; Provisional
AA_WF_G-H-W_20	3	2513	-	PRK13558	1	122	260	1e-05	46.8	0.2	bacterio-opsin activator; Provisional
AA_WF_G-H-W_20	3	2513	-	smart00086	1	205	245	2e-05	38.3	0.96	Motif C-terminal to PAS motifs (likely to contribute to PAS structural domain). PAC motif occurs C-terminal to a subset of all known PAS motifs. It is proposed to contribute to the PAS domain fold.
AA_WF_G-H-W_20	2929	3453	-	COG4192	1	33	168	2e-05	40.7	0.2	Signal transduction histidine kinase regulating phosphoglycerate transport system [Signal transduction mechanisms].
AA_WF_G-H-W_20	2929	3453	-	PRK10935	1	71	171	3e-05	41.4	0.15	nitrate/nitrite sensor protein NarQ; Provisional
AA_WF_G-H-W_20	3	2513	-	PRK11360	1	481	648	3e-05	45.3	0.26	sensory histidine kinase AtoS; Provisional
AA_WF_G-H-W_20	2929	3453	-	PRK11644	1	77	170	6e-05	40.3	0.15	sensory histidine kinase UhpB; Provisional
AA_WF_G-H-W_25	2	1165	+	cd00616	1	9	370	1e-154	442	1	3-amino-5-hydroxybenzoic acid synthase family (AHBA_syn). AHBA_syn family belongs to pyridoxal phosphate (PLP)-dependent aspartate aminotransferase superfamily (fold I). The members of this CD are involved in various biosynthetic pathways for secondary metabolites. Some well studied proteins in this CD are AHBA_synthase, protein product of pleiotropic regulatory gene degT, Arnb aminotransferase a…
AA_WF_G-H-W_25	2	1165	+	COG0399	1	2	371	8e-149	427	0.96	dTDP-4-amino-4,6-dideoxygalactose transaminase [Cell wall/membrane/envelope biogenesis].
AA_WF_G-H-W_25	2	1165	+	PF01041.16	1	5	369	7.8e-126	420.1	0.994444	DegT/DnrJ/EryC1/StrS aminotransferase family
AA_WF_G-H-W_25	2	1165	+	PRK11658	1	3	373	2e-110	330	0.97	UDP-4-amino-4-deoxy-L-arabinose--oxoglutarate aminotransferase; Provisional
AA_WF_G-H-W_25	2	1165	+	PRK11706	1	1	374	1e-84	264	0.97	TDP-4-oxo-6-deoxy-D-glucose transaminase; Provisional
AA_WF_G-H-W_25	2	1165	+	PRK15407	1	5	313	5e-63	209	0.68	lipopolysaccharide biosynthesis protein RfbH; Provisional
AA_WF_G-H-W_25	2	1165	+	PRK05764	1	65	147	9e-08	51.3	0.2	aspartate aminotransferase; Provisional
AA_WF_G-H-W_25	2	1165	+	PRK07682	1	65	147	1e-07	50.5	0.21	hypothetical protein; Validated
AA_WF_G-H-W_25	2	1165	+	PRK07568	1	65	167	2e-07	49.9	0.24	aspartate aminotransferase; Provisional
AA_WF_G-H-W_25	2	1165	+	cd01494	1	39	186	2e-06	45.5	0.87	Aspartate aminotransferase (AAT) superfamily (fold type I) of pyridoxal phosphate (PLP)-dependent enzymes. PLP combines with an alpha-amino acid to form a compound called a Schiff base or aldimine intermediate, which depending on the reaction, is the substrate in four kinds of reactions (1) transamination (movement of amino groups), (2) racemization (redistribution of enantiomers), (3) decarboxyl…
AA_WF_G-H-W_25	2	1165	+	COG0436	1	65	149	2e-06	46.1	0.21	Aspartate/methionine/tyrosine aminotransferase [Amino acid transport and metabolism].
AA_WF_G-H-W_25	2	1165	+	PRK06836	1	65	119	2e-06	47.1	0.14	aspartate aminotransferase; Provisional
AA_WF_G-H-W_25	2	1165	+	PRK05994	1	64	147	4e-06	46.2	0.19	O-acetylhomoserine aminocarboxypropyltransferase; Validated
AA_WF_G-H-W_25	2	1165	+	cd00609	1	65	147	6e-06	45.4	0.23	Aspartate aminotransferase family. This family belongs to pyridoxal phosphate (PLP)-dependent aspartate aminotransferase superfamily (fold I). Pyridoxal phosphate combines with an alpha-amino acid to form a compound called a Schiff base or aldimine intermediate, which depending on the reaction, is the substrate in four kinds of reactions (1) transamination (movement of amino groups), (2) racemiza…
AA_WF_G-H-W_25	2	1165	+	PRK05957	1	64	118	2e-05	44.3	0.13	aspartate aminotransferase; Provisional
AA_WF_G-H-W_27	165	2213	-	COG1506	1	424	610	4e-13	69.5	0.27	Dipeptidyl aminopeptidase/acylaminoacyl peptidase [Amino acid transport and metabolism].
AA_WF_G-H-W_27	165	2213	-	COG0412	1	448	576	6e-10	57	0.5	Dienelactone hydrolase [Secondary metabolites biosynthesis, transport and catabolism].
AA_WF_G-H-W_27	165	2213	-	COG3458	1	441	570	8e-07	48.6	0.39	Cephalosporin-C deacetylase or related acetyl esterase [Secondary metabolites biosynthesis, transport and catabolism].
AA_WF_G-H-W_27	165	2213	-	PF05448.11	1	444	568	4.8e-06	25.4	0.413249	Acetyl xylan esterase (AXE1)
AA_WF_G-H-W_27	165	2213	-	COG2267	1	456	567	3e-05	43.5	0.33	Lysophospholipase, alpha-beta hydrolase superfamily [Lipid transport and metabolism].
AA_WF_G-H-W_27	165	2213	-	COG0596	1	451	638	4e-05	43.1	0.58	Pimeloyl-ACP methyl ester carboxylesterase [Coenzyme transport and metabolism, General function prediction only].
AA_WF_I-V_36	957	1190	+	cd03804	1	2	57	2e-11	56.4	0.16	This family is most closely related to the GT1 family of glycosyltransferases. wbaZ in Salmonella enterica has been shown to possess the mannosyl transferase activity. The members of this family are found in certain bacteria and Archaea.
AA_WF_I-V_36	3	953	+	cd00229	1	94	307	8e-06	43.6	0.97	SGNH_hydrolase, or GDSL_hydrolase, is a diverse family of lipases and esterases. The tertiary fold of the enzyme is substantially different from that of the alpha/beta hydrolase family and unique among all known hydrolases; its active site closely resembles the typical Ser-His-Asp(Glu) triad from other serine hydrolases, but may lack the carboxlic acid.
AA_WF_I-V_37	3305	3457	-	TIGR04183	1	2	50	7.4e-08	30.3	0.652778	Por_Secre_tail: Por secretion system C-terminal sorting domain
AA_WF_I-V_38	2211	2765	+	cd03470	1	56	184	2e-70	211	0.98	Iron-sulfur protein (ISP) component of the bc(1) complex family, Rieske domain; The Rieske domain is a [2Fe-2S] cluster binding domain involved in electron transfer. The bc(1) complex is a multisubunit enzyme found in many different organisms including uni- and multi-cellular eukaryotes, plants (in their mitochondria) and bacteria. The cytochrome bc(1) and b6f complexes are central components of …
AA_WF_I-V_38	2211	2765	+	TIGR01416	1	16	184	2.7e-66	220.9	0.994318	Rieske_proteo: ubiquinol-cytochrome c reductase, iron-sulfur subunit
AA_WF_I-V_38	2211	2765	+	COG0723	1	8	184	3e-52	165	0.93	Rieske Fe-S protein [Energy production and conversion].
AA_WF_I-V_38	1263	1706	+	PF06532.10	1	1	147	7.6e-42	143.2	0.724138	Protein of unknown function (DUF1109)
AA_WF_I-V_38	2942	3283	+	COG3696	1	1	113	3e-38	135	0.1	Cu/Ag efflux pump CusA [Inorganic ion transport and metabolism].
AA_WF_I-V_38	1263	1706	+	COG4944	1	4	147	1e-37	127	0.68	Uncharacterized protein [Function unknown].
AA_WF_I-V_38	2942	3283	+	PF00873.18	1	9	113	2.4e-19	68.5	0.0910872	AcrB/AcrD/AcrF family
AA_WF_I-V_38	2211	2765	+	PF10399.8	1	14	47	1.1e-18	66.2	0.829268	Ubiquitinol-cytochrome C reductase Fe-S subunit TAT signal
AA_WF_I-V_38	1051	1236	-	COG5572	1	16	55	3e-15	63.2	0.39	Uncharacterized membrane protein [Function unknown].
AA_WF_I-V_38	2942	3283	+	COG0841	1	13	113	1e-13	64.6	0.09	Multidrug efflux pump subunit AcrB [Defense mechanisms].
AA_WF_I-V_38	2211	2765	+	cd03467	1	109	181	3e-13	61.4	0.7	Rieske domain; a [2Fe-2S] cluster binding domain commonly found in Rieske non-heme iron oxygenase (RO) systems such as naphthalene and biphenyl dioxygenases, as well as in plant/cyanobacterial chloroplast b6f and mitochondrial cytochrome bc(1) complexes. The Rieske domain can be divided into two subdomains, with an incomplete six-stranded, antiparallel beta-barrel at one end, and an iron-sulfur c…
AA_WF_I-V_38	2211	2765	+	cd03471	1	118	168	2e-11	57	0.35	Iron-sulfur protein (ISP) component of the b6f complex family, Rieske domain; The Rieske domain is a [2Fe-2S] cluster binding domain involved in electron transfer. The cytochrome b6f complex from Mastigocladus laminosus, a thermophilic cyanobacterium, contains four large subunits, including cytochrome f, cytochrome b6, the Rieske ISP, and subunit IV; as well as four small hydrophobic subunits, Pe…
AA_WF_I-V_38	2211	2765	+	PRK13474	1	12	178	2e-11	57.7	0.75	cytochrome b6-f complex iron-sulfur subunit; Provisional
AA_WF_I-V_38	1051	1236	-	PF10048.8	1	14	44	1.3e-10	41.1	0.603774	Predicted integral membrane protein (DUF2282)
AA_WF_I-V_38	2211	2765	+	cd03477	1	101	170	2e-08	47.7	0.71	YhfW family, C-terminal Rieske domain; YhfW is a protein of unknown function with an N-terminal DadA-like (glycine/D-amino acid dehydrogenase) domain and a C-terminal Rieske domain. The Rieske domain is a [2Fe-2S] cluster binding domain involved in electron transfer. It is commonly found in Rieske non-heme iron oxygenase (RO) systems such as naphthalene and biphenyl dioxygenases, as well as in pl…
AA_WF_I-V_38	2942	3283	+	PRK10503	1	5	112	4e-08	49	0.1	multidrug efflux system subunit MdtB; Provisional
AA_WF_I-V_38	2942	3283	+	PRK09577	1	15	113	7e-08	47.9	0.09	multidrug efflux protein; Reviewed
AA_WF_I-V_38	2942	3283	+	PRK10555	1	11	113	2e-07	46.7	0.09	aminoglycoside/multidrug efflux system; Provisional
AA_WF_I-V_38	2942	3283	+	PRK10614	1	6	112	8e-07	44.7	0.09	multidrug efflux system subunit MdtC; Provisional
AA_WF_I-V_38	2942	3283	+	PRK15127	1	11	113	1e-06	44.1	0.09	multidrug efflux system protein AcrB; Provisional
AA_WF_I-V_38	2211	2765	+	cd03475	1	121	177	6e-06	42.5	0.32	SoxF and SoxL family, Rieske domain; The Rieske domain is a [2Fe-2S] cluster binding domain involved in electron transfer. SoxF is a subunit of the terminal oxidase supercomplex SoxM in the plasma membrane of Sulfolobus acidocaldarius that combines features of a cytochrome bc(1) complex and a cytochrome. The Rieske domain of SoxF has a 12 residue insertion which is not found in eukaryotic and bac…
AA_WF_I-V_38	2942	3283	+	PRK09579	1	3	109	1e-05	41	0.1	multidrug efflux protein; Reviewed
AA_WF_I-V_40	3	2648	+	PF01833.23	1	541	623	2.8e-10	40	1	IPT/TIG domain
AA_WF_I-V_40	3	2648	+	PF01833.23	1	149	231	6.2e-10	38.9	1	IPT/TIG domain
AA_WF_I-V_40	3	2648	+	PF01833.23	1	751	833	5.7e-07	29.4	1	IPT/TIG domain
AA_WF_I-V_40	3	2648	+	PF01833.23	1	341	396	1.3e-06	28.3	0.729412	IPT/TIG domain
AA_WF_I-V_40	3	2648	+	smart00429	1	545	596	3e-06	41.6	0.57	ig-like, plexins, transcription factors.
AA_WF_I-V_47	922	1674	+	PF13489.5	1	28	144	8.1e-17	61.4	0.678788	Methyltransferase domain
AA_WF_I-V_47	922	1674	+	cd02440	1	41	139	1e-10	55.5	0.92	S-adenosylmethionine-dependent methyltransferases (SAM or AdoMet-MTase), class I; AdoMet-MTases are enzymes that use S-adenosyl-L-methionine (SAM or AdoMet) as a substrate for methyltransfer, creating the product S-adenosyl-L-homocysteine (AdoHcy). There are at least five structurally distinct families of AdoMet-MTases, class I being the largest and most diverse. Within this class enzymes can be …
AA_WF_I-V_47	922	1674	+	COG2227	1	41	166	2e-08	50.4	0.5	2-polyprenyl-3-methyl-5-hydroxy-6-metoxy-1,4-benzoquinol methylase [Coenzyme transport and metabolism].
AA_WF_I-V_47	922	1674	+	PRK08317	1	41	137	5e-07	47.2	0.4	hypothetical protein; Provisional
AA_WF_I-V_47	922	1674	+	PRK11036	1	28	171	2e-06	45.7	0.56	putative S-adenosyl-L-methionine-dependent methyltransferase; Provisional
AA_WF_I-V_47	922	1674	+	COG0500	1	1	155	2e-05	41.8	0.61	SAM-dependent methyltransferase [Secondary metabolites biosynthesis, transport and catabolism, General function prediction only].
AA_WF_I-V_47	922	1674	+	COG2226	1	41	153	4e-05	41.1	0.47	Ubiquinone/menaquinone biosynthesis C-methylase UbiE [Coenzyme transport and metabolism].
AA_WF_I-V_49	1	1599	+	PF13385.5	1	239	394	1.4e-26	93.4	0.993421	Concanavalin A-like lectin/glucanases superfamily
AA_WF_I-V_49	1	1599	+	smart00186	1	465	510	1e-11	58.4	0.21	Fibrinogen-related domains (FReDs). Domain present at the C-termini of fibrinogen beta and gamma chains, and a variety of fibrinogen-related proteins, including tenascin and Drosophila scabrous.
AA_WF_I-V_49	1	1599	+	cd00087	1	465	532	9e-11	59.6	0.27	Fibrinogen-related domains (FReDs); C terminal globular domain of fibrinogen. Fibrinogen is involved in blood clotting, being activated by thrombin to assemble into fibrin clots. The N-termini of 2 times 3 chains come together to form a globular arrangement called the disulfide knot. The C termini of fibrinogen chains end in globular domains, which are not completely equivalent. C terminal globul…
AA_WF_I-V_49	1	1599	+	smart00560	1	257	390	9e-07	42.4	0.86	LamG-like jellyroll fold domain.
AA_WF_I-V_50	959	1531	-	cd11009	1	7	101	1e-07	48.1	0.31	Zinc dependent phospholipase C (alpha toxin). This domain conveys a zinc dependent phospholipase C activity (EC 3.1.4.3). It is found in a monomeric phospholipase C of Bacillus cereus as well as in the alpha toxin of Clostridium perfringens and Clostridium bifermentans, which is involved in haemolysis and cell rupture. It is also found in a lecithinase of Listeria monocytogenes, which is involved…
AA_WF_I-V_50	959	1531	-	smart00770	1	8	100	3e-06	40.1	0.27	Zinc dependent phospholipase C (alpha toxin). This domain conveys a zinc dependent phospholipase C activity (EC 3.1.4.3). It is found in a monomeric phospholipase C of Bacillus cereus as well as in the alpha toxin of Clostridium perfringens and Clostridium bifermentans, which is involved in haemolysis and cell rupture. It is also found in a lecithinase of Listeria monocytogenes, which is involved…
AA_WF_J-M-R_14	6311	7297	+	PF01555.17	1	27	257	6.8e-40	137.1	0.995671	DNA methylase
AA_WF_J-M-R_14	6311	7297	+	COG0863	1	1	265	5e-37	134	0.83	DNA modification methylase [Replication, recombination and repair].
AA_WF_J-M-R_14	4076	4468	+	PF05168.13	1	6	123	2.3e-21	76	0.974576	HEPN domain
AA_WF_J-M-R_14	965	1393	+	PF01934.16	1	15	133	6.6e-19	67.8	0.991597	Protein of unknown function DUF86
AA_WF_J-M-R_14	6311	7297	+	PRK11524	1	9	264	1e-15	74	0.78	putative methyltransferase; Provisional
AA_WF_J-M-R_14	2953	3489	-	PF08808.10	1	22	153	2.2e-15	56.8	0.87037	RES domain
AA_WF_J-M-R_14	469	975	+	cd05403	1	44	129	4e-15	66.3	0.92	Nucleotidyltransferase (NT) domain of Staphylococcus aureus kanamycin nucleotidyltransferase, and similar proteins. S. aureus KNTase is a plasmid encoded enzyme which confers resistance to a wide range of aminoglycoside antibiotics which have a 4'- or 4''-hydroxyl group in the equatorial position, such as kanamycin A. This enzyme transfers a nucleoside monophosphate group from a nucleotide (ATP,G…
AA_WF_J-M-R_14	965	1393	+	COG2445	1	1	140	5e-14	62.7	0.98	Uncharacterized conserved protein YutE, UPF0331/DUF86 family [Function unknown].
AA_WF_J-M-R_14	2953	3489	-	smart00953	1	43	151	9e-12	53.6	0.91	RES domain. This presumed protein contains 3 highly conserved polar groups that could form an active site. These are an arginine, glutamate and serine, hence the RES domain. RES is found widely distributed in bacteria, it has about 150 residues in length.
AA_WF_J-M-R_14	4076	4468	+	smart00748	1	9	118	1e-11	52.3	0.96	Higher Eukarytoes and Prokaryotes Nucleotide-binding domain.
AA_WF_J-M-R_14	1627	2601	-	PRK01617	1	3	22	6e-11	58.1	0.13	hypothetical protein; Provisional
AA_WF_J-M-R_14	1627	2601	-	PRK05590	1	2	22	6e-11	58.4	0.13	hypothetical protein; Provisional
AA_WF_J-M-R_14	5059	6273	+	PF13191.5	1	26	183	1.4e-10	41.8	0.882353	AAA ATPase domain
AA_WF_J-M-R_14	1627	2601	-	PF02810.14	1	6	23	1.8e-10	40.4	0.947368	SEC-C motif
AA_WF_J-M-R_14	4076	4468	+	COG2250	1	8	127	2e-10	52.4	0.91	HEPN domain [Function unknown].
AA_WF_J-M-R_14	469	975	+	COG1669	1	31	127	6e-10	51.1	0.99	Predicted nucleotidyltransferase [General function prediction only].
AA_WF_J-M-R_14	2953	3489	-	COG5654	1	18	150	6e-10	52.5	0.76	Uncharacterized conserved protein, contains RES domain [Function unknown].
AA_WF_J-M-R_14	469	975	+	PF01909.22	1	42	129	3.9e-09	36.6	0.873684	Nucleotidyltransferase domain
AA_WF_J-M-R_14	1627	2601	-	PRK10396	1	2	23	9e-09	52.8	0.1	hypothetical protein; Provisional
AA_WF_J-M-R_14	1627	2601	-	PRK02250	1	3	22	2e-08	51	0.13	hypothetical protein; Provisional
AA_WF_J-M-R_14	1627	2601	-	PRK00183	1	3	22	3e-08	50.2	0.13	hypothetical protein; Provisional
AA_WF_J-M-R_14	469	975	+	COG1708	1	35	142	1e-07	45.4	0.85	Predicted nucleotidyltransferase [General function prediction only].
AA_WF_J-M-R_14	1627	2601	-	PRK13103	1	3	21	1e-07	50.7	0.03	preprotein translocase subunit SecA; Reviewed
AA_WF_J-M-R_14	1627	2601	-	PRK12900	1	3	22	3e-07	49.8	0.02	preprotein translocase subunit SecA; Reviewed
AA_WF_J-M-R_14	1627	2601	-	PRK13107	1	3	21	4e-07	49.2	0.03	preprotein translocase subunit SecA; Reviewed
AA_WF_J-M-R_14	1627	2601	-	COG3012	1	2	22	6e-07	45.5	0.14	Uncharacterized conserved protein YchJ, contains N- and C-terminal SEC-C domains [Function unknown].
AA_WF_J-M-R_14	3493	3912	-	PF09722.9	1	90	136	6.8e-07	29.1	0.960784	Protein of unknown function (DUF2384)
AA_WF_J-M-R_14	1627	2601	-	PRK13104	1	3	21	2e-06	47	0.03	preprotein translocase subunit SecA; Reviewed
AA_WF_J-M-R_14	1627	2601	-	COG3318	1	3	23	3e-06	44.5	0.1	Uncharacterized conserved protein YecA, UPF0149 family, contains C-terminal Zn-binding SEC-C motif [Function unknown].
AA_WF_J-M-R_14	1627	2601	-	PRK12904	1	8	22	3e-06	46.2	0.02	preprotein translocase subunit SecA; Reviewed
AA_WF_J-M-R_14	6311	7297	+	PRK13699	1	10	252	7e-06	44.4	0.83	putative methylase; Provisional
AA_WF_J-M-R_14	1627	2601	-	sd00006	1	205	297	1e-05	33	0.84	Tetratricopeptide repeat. The Tetratricopeptide repeat (TPR) typically contains 34 amino acids and is found in a variety of organisms including bacteria, cyanobacteria, yeast, fungi, plants, and humans. It is present in a variety of proteins including those involved in chaperone, cell-cycle, transcription, and protein transport complexes. The number of TPR motifs varies among proteins. Those cont…
AA_WF_J-M-R_14	2	313	+	PF00565.16	1	29	97	1.8e-05	25	0.648148	Staphylococcal nuclease homologue
AA_WF_J-M-R_14	2	313	+	smart00318	1	30	80	4e-05	34.2	0.36	Staphylococcal nuclease homologues.
AA_WF_J-M-R_14	1627	2601	-	COG0653	1	2	19	5e-05	41.8	0.03	Preprotein translocase subunit SecA (ATPase, RNA helicase) [Intracellular trafficking, secretion, and vesicular transport].
AA_WF_J-M-R_20	1	4701	-	PF05345.11	1	1237	1274	4.5e-12	45.9	0.836735	Putative Ig domain
AA_WF_J-M-R_20	1	4701	-	PF05345.11	1	885	927	1.7e-11	44	1	Putative Ig domain
AA_WF_J-M-R_20	1	4701	-	PF05345.11	1	1320	1362	4.1e-11	42.8	1	Putative Ig domain
AA_WF_J-M-R_20	1	4701	-	PF05345.11	1	1408	1449	4.7e-11	42.6	0.979592	Putative Ig domain
AA_WF_J-M-R_20	1	4701	-	PF05345.11	1	16	55	6.4e-11	42.2	0.938776	Putative Ig domain
AA_WF_J-M-R_20	1	4701	-	PF05345.11	1	451	492	2e-10	40.6	0.979592	Putative Ig domain
AA_WF_J-M-R_20	1	4701	-	PF05345.11	1	974	1014	3.8e-10	39.7	0.959184	Putative Ig domain
AA_WF_J-M-R_20	1	4701	-	PF05345.11	1	1059	1101	4.5e-10	39.5	1	Putative Ig domain
AA_WF_J-M-R_20	1	4701	-	PF05345.11	1	801	840	8.8e-10	38.5	0.979592	Putative Ig domain
AA_WF_J-M-R_20	1	4701	-	PF05345.11	1	629	666	1.1e-09	38.3	0.836735	Putative Ig domain
AA_WF_J-M-R_20	1	4701	-	PF05345.11	1	194	231	1.9e-09	37.4	0.836735	Putative Ig domain
AA_WF_J-M-R_20	1	4701	-	PF05345.11	1	277	318	2.7e-09	37	0.979592	Putative Ig domain
AA_WF_J-M-R_20	1	4701	-	PF05345.11	1	711	753	6.8e-09	35.7	1	Putative Ig domain
AA_WF_J-M-R_20	1	4701	-	PF05345.11	1	540	579	3.3e-08	33.5	0.938776	Putative Ig domain
AA_WF_J-M-R_20	1	4701	-	PF05345.11	1	1151	1188	3.6e-08	33.4	0.836735	Putative Ig domain
AA_WF_J-M-R_20	1	4701	-	PF05345.11	1	1494	1536	9.6e-08	32	1	Putative Ig domain
AA_WF_J-M-R_20	1	4701	-	PF05345.11	1	103	144	9.7e-08	32	0.979592	Putative Ig domain
AA_WF_J-M-R_20	1	4701	-	PF05345.11	1	369	405	1.8e-06	27.9	0.816327	Putative Ig domain
AA_WF_J-M-R_23	1	3750	+	PF13229.5	1	719	843	1.1e-16	61	0.803797	Right handed beta helix region
AA_WF_J-M-R_23	1	3750	+	PF13229.5	1	1001	1145	1.7e-15	57.1	0.943038	Right handed beta helix region
AA_WF_J-M-R_23	1	3750	+	cd02110	1	305	386	1e-09	58.9	0.25	Subgroup of sulfite oxidase (SO) family molybdopterin binding domains that contains conserved dimerization domain. This molybdopterin cofactor (Moco) binding domain is found in a variety of oxidoreductases, main members of this family are nitrate reductase (NR) and sulfite oxidase (SO).
AA_WF_J-M-R_23	1	3750	+	PF13229.5	1	8	117	2.8e-09	36.9	0.71519	Right handed beta helix region
AA_WF_J-M-R_23	1	3750	+	TIGR03804	1	1066	1108	9.4e-07	26.4	0.954545	para_beta_helix: parallel beta-helix repeat
AA_WF_J-M-R_23	1	3750	+	cd02114	1	305	385	2e-06	49	0.22	sulfite:cytochrome c oxidoreductase subunit A (SorA), molybdopterin binding domain. SorA is involved in oxidation of sulfur compounds during chemolithothrophic growth. Together with SorB, a small c-type heme containing subunit, it forms a hetrodimer. It is a member of the sulfite oxidase (SO) family of molybdopterin binding domains. This molybdopterin cofactor (Moco) binding domain is found in a …
AA_WF_J-M-R_23	1	3750	+	TIGR03804	1	760	802	6.5e-05	20.5	0.977273	para_beta_helix: parallel beta-helix repeat
AA_WF_J-M-R_23	1	3750	+	TIGR03804	1	804	847	0.00012	19.7	0.977273	para_beta_helix: parallel beta-helix repeat
AA_WF_J-M-R_24	1	2538	+	PRK13557	1	458	844	1e-84	281	0.72	histidine kinase; Provisional
AA_WF_J-M-R_24	2696	3577	+	cd01071	1	41	285	3e-66	209	0.97	Substrate binding domain of phosphonate uptake system-like, a member of the type 2 periplasmic-binding fold superfamily. This family includes alkylphosphonate binding domain PhnD. These domains are found in PhnD-like proteins that are predicted to function as initial receptors in hypophosphite, phosphonate, or phosphate ABC transport in archaea and eubacteria. PhnD is the periplasmic binding comp…
AA_WF_J-M-R_24	1	2538	+	PRK13837	1	434	845	2e-63	227	0.49	two-component VirA-like sensor kinase; Provisional
AA_WF_J-M-R_24	2696	3577	+	cd13571	1	38	279	2e-62	199	0.95	Substrate binding domain of uncharacterized ABC-type phosphonate-like transporter; contains the type 2 periplasmic binding fold. This subfamily includes putative periplasmic binding components of an ABC transport system similar to alkylphosphonate binding domain PnhD. These domains are found in PnhD-like proteins that are predicted to function as initial receptors in hypophosphite, phosphonate, o…
AA_WF_J-M-R_24	1	2538	+	PRK11360	1	113	704	2e-58	209	0.74	sensory histidine kinase AtoS; Provisional
AA_WF_J-M-R_24	2696	3577	+	COG3221	1	1	293	2e-57	187	0.96	ABC-type phosphate/phosphonate transport system, periplasmic component [Inorganic ion transport and metabolism].
AA_WF_J-M-R_24	2696	3577	+	PF12974.6	1	43	285	3.9e-55	187	1	ABC transporter, phosphonate, periplasmic substrate-binding protein
AA_WF_J-M-R_24	2696	3577	+	TIGR01098	1	9	259	4.3e-47	158.7	0.980237	3A0109s03R: phosphate/phosphite/phosphonate ABC transporter, periplasmic binding protein
AA_WF_J-M-R_24	1	2538	+	COG0642	1	456	711	5e-42	155	0.71	Signal transduction histidine kinase [Signal transduction mechanisms].
AA_WF_J-M-R_24	2696	3577	+	cd13572	1	42	289	3e-40	141	0.97	Substrate binding domain of uncharacterized ABC-type phosphonate-like transporter; contains the type 2 periplasmic binding fold. This subfamily includes putative periplasmic binding component of an ABC transport system similar to alkylphosphonate binding domain PnhD. These domains are found in PnhD-like proteins that are predicted to function as initial receptors in hypophosphite, phosphonate, or…
AA_WF_J-M-R_24	1	2538	+	PRK10364	1	466	704	3e-39	150	0.49	sensor protein ZraS; Provisional
AA_WF_J-M-R_24	2696	3577	+	cd13574	1	37	285	4e-38	135	0.96	Substrate binding domain of uncharacterized ABC-type phosphonate-like transporter; contains the type 2 periplasmic binding fold. This subfamily includes putative periplasmic binding component of an ABC transport system similar to alkylphosphonate binding domain PnhD. These domains are found in PnhD-like proteins that are predicted to function as initial receptors in hypophosphite, phosphonate, or…
AA_WF_J-M-R_24	1	2538	+	COG4191	1	459	704	2e-37	146	0.39	Signal transduction histidine kinase regulating C4-dicarboxylate transport system [Signal transduction mechanisms].
AA_WF_J-M-R_24	1	2538	+	smart00387	1	586	706	3e-28	106	0.98	Histidine kinase-like ATPases. Histidine kinase-, DNA gyrase B-, phytochrome-like ATPases.
AA_WF_J-M-R_24	1	2538	+	TIGR00229	1	229	356	3.7e-28	96.2	0.992063	sensory_box: PAS domain S-box protein
AA_WF_J-M-R_24	1	2538	+	cd00156	1	730	844	1e-27	108	1	Signal receiver domain; originally thought to be unique to bacteria (CheY, OmpR, NtrC, and PhoB), now recently identified in eukaroytes ETR1 Arabidopsis thaliana; this domain receives the signal from the sensor partner in a two-component systems; contains a phosphoacceptor site that is phosphorylated by histidine kinase homologs; usually found N-terminal to a DNA binding effector domain; forms ho…
AA_WF_J-M-R_24	1	2538	+	COG5000	1	7	707	3e-27	115	0.78	Signal transduction histidine kinase involved in nitrogen fixation and metabolism regulation [Signal transduction mechanisms].
AA_WF_J-M-R_24	1	2538	+	COG5002	1	343	711	4e-27	112	0.73	Signal transduction histidine kinase [Signal transduction mechanisms].
AA_WF_J-M-R_24	1	2538	+	PRK09959	1	457	836	1e-24	108	0.3	hybrid sensory histidine kinase in two-component regulatory system with EvgA; Provisional
AA_WF_J-M-R_24	1	2538	+	COG2205	1	472	711	3e-23	103	0.26	K+-sensing histidine kinase KdpD [Signal transduction mechanisms].
AA_WF_J-M-R_24	1	2538	+	PF00072.23	1	729	840	4e-23	81.6	0.991071	Response regulator receiver domain
AA_WF_J-M-R_24	1	2538	+	cd00075	1	591	703	8e-23	94.3	0.99	Histidine kinase-like ATPases; This family includes several ATP-binding proteins for example: histidine kinase, DNA gyrase B, topoisomerases, heat shock protein HSP90, phytochrome-like ATPases and DNA mismatch repair proteins
AA_WF_J-M-R_24	1	2538	+	COG0784	1	726	845	4e-22	92.2	0.92	CheY chemotaxis protein or a CheY-like REC (receiver) domain [Signal transduction mechanisms].
AA_WF_J-M-R_24	1	2538	+	PRK11091	1	457	836	2e-21	98.1	0.45	aerobic respiration control sensor protein ArcB; Provisional
AA_WF_J-M-R_24	1	2538	+	COG3852	1	365	707	2e-20	91.3	0.88	Signal transduction histidine kinase, nitrogen specific [Signal transduction mechanisms].
AA_WF_J-M-R_24	2696	3577	+	cd13573	1	111	284	7e-20	84.5	0.68	Substrate binding domain of uncharacterized ABC-type phosphonate-like transporter; contains the type 2 periplasmic binding fold. This subfamily includes putative periplasmic binding component of an ABC transport system similar to alkylphosphonate binding domain PnhD. These domains are found in PnhD-like proteins that are predicted to function as initial receptors in hypophosphite, phosphonate, or…
AA_WF_J-M-R_24	1	2538	+	PRK15347	1	480	838	2e-19	91.6	0.35	two component system sensor kinase SsrA; Provisional
AA_WF_J-M-R_24	1	2538	+	COG2204	1	728	844	4e-19	88.5	0.25	DNA-binding transcriptional response regulator, NtrC family, contains REC, AAA-type ATPase, and a Fis-type DNA-binding domains [Signal transduction mechanisms].
AA_WF_J-M-R_24	1	2538	+	PRK11466	1	483	844	1e-18	88.8	0.37	hybrid sensory histidine kinase TorS; Provisional
AA_WF_J-M-R_24	1	2538	+	COG0745	1	729	836	3e-18	83.1	0.46	DNA-binding response regulator, OmpR family, contains REC and winged-helix (wHTH) domain [Signal transduction mechanisms, Transcription].
AA_WF_J-M-R_24	1	2538	+	COG2202	1	244	466	2e-16	77.6	0.94	PAS domain [Signal transduction mechanisms].
AA_WF_J-M-R_24	1	2538	+	PRK10841	1	587	841	2e-16	81.9	0.26	hybrid sensory kinase in two-component regulatory system with RcsB and YojN; Provisional
AA_WF_J-M-R_24	1	2538	+	PRK11100	1	513	704	5e-16	79.5	0.36	sensory histidine kinase CreC; Provisional
AA_WF_J-M-R_24	1	2538	+	COG4753	1	728	836	8e-16	78.2	0.22	Two-component response regulator, YesN/AraC family, consists of REC and AraC-type DNA-binding domains [Signal transduction mechanisms, Transcription].
AA_WF_J-M-R_24	1	2538	+	COG4251	1	426	711	5e-15	76.3	0.34	Bacteriophytochrome (light-regulated signal transduction histidine kinase) [Signal transduction mechanisms].
AA_WF_J-M-R_24	1	2538	+	COG3437	1	728	836	1e-14	73.5	0.29	Response regulator c-di-GMP phosphodiesterase, RpfG family, contains REC and HD-GYP domains [Signal transduction mechanisms].
AA_WF_J-M-R_24	1	2538	+	COG3290	1	354	710	5e-14	72.7	0.58	Sensor histidine kinase regulating citrate/malate metabolism [Signal transduction mechanisms].
AA_WF_J-M-R_24	1	2538	+	PRK10604	1	518	704	7e-14	72.7	0.4	sensor protein RstB; Provisional
AA_WF_J-M-R_24	1	2538	+	COG2202	1	190	352	9e-14	69.1	0.69	PAS domain [Signal transduction mechanisms].
AA_WF_J-M-R_24	1	2538	+	PRK09303	1	453	704	1e-13	71.5	0.58	adaptive-response sensory kinase; Validated
AA_WF_J-M-R_24	1	2538	+	smart00091	1	232	291	3e-13	61.6	0.9	PAS domain. PAS motifs appear in archaea, eubacteria and eukarya. Probably the most surprising identification of a PAS domain was that in EAG-like K+-channels.
AA_WF_J-M-R_24	1	2538	+	PRK11359	1	244	387	3e-13	71.3	0.18	cyclic-di-GMP phosphodiesterase; Provisional
AA_WF_J-M-R_24	1	2538	+	PRK11361	1	728	844	6e-13	69.5	0.26	acetoacetate metabolism regulatory protein AtoC; Provisional
AA_WF_J-M-R_24	1	2538	+	COG2197	1	729	844	8e-13	65.8	0.55	DNA-binding response regulator, NarL/FixJ family, contains REC and HTH domains [Signal transduction mechanisms, Transcription].
AA_WF_J-M-R_24	1	2538	+	PRK09467	1	577	704	1e-12	68.8	0.26	osmolarity sensor protein; Provisional
AA_WF_J-M-R_24	1	2538	+	COG4566	1	726	844	4e-12	63.8	0.58	Two-component response regulator, FixJ family, consists of REC and HTH domains [Signal transduction mechanisms, Transcription].
AA_WF_J-M-R_24	1	2538	+	cd00130	1	241	346	7e-12	62.3	0.99	PAS domain; PAS motifs appear in archaea, eubacteria and eukarya. Probably the most surprising identification of a PAS domain was that in EAG-like K+-channels. PAS domains have been found to bind ligands, and to act as sensors for light and oxygen in signal transduction.
AA_WF_J-M-R_24	1	2538	+	smart00448	1	728	783	2e-11	56	0.99	cheY-homologous receiver domain. CheY regulates the clockwise rotation of E. coli flagellar motors. This domain contains a phosphoacceptor site that is phosphorylated by histidine kinase homologues.
AA_WF_J-M-R_24	1	2538	+	COG4192	1	463	703	3e-11	63.8	0.32	Signal transduction histidine kinase regulating phosphoglycerate transport system [Signal transduction mechanisms].
AA_WF_J-M-R_24	1	2538	+	smart00304	1	173	221	4e-11	55.3	0.93	HAMP (Histidine kinases, Adenylyl cyclases, Methyl binding proteins, Phosphatases) domain.
AA_WF_J-M-R_24	1	2538	+	PRK13560	1	227	708	4e-11	64.7	0.52	hypothetical protein; Provisional
AA_WF_J-M-R_24	1	2538	+	PRK11006	1	334	705	5e-11	63.1	0.78	phosphate regulon sensor protein; Provisional
AA_WF_J-M-R_24	1	2538	+	COG3706	1	708	844	1e-10	61.6	0.3	Two-component response regulator, PleD family, consists of two REC domains and a diguanylate cyclase (GGDEF) domain [Signal transduction mechanisms, Transcription].
AA_WF_J-M-R_24	1	2538	+	cd06225	1	175	222	2e-10	56.9	1	Histidine kinase, Adenylyl cyclase, Methyl-accepting protein, and Phosphatase (HAMP) domain. HAMP is a signaling domain which occurs in a wide variety of signaling proteins, many of which are bacterial. The HAMP domain consists of two alpha helices connected by an extended linker. The structure of the HAMP dimer from Archaeoglobus fulgidus has been solved using nuclear magnetic resonance, reveali…
AA_WF_J-M-R_24	1	2538	+	PRK10490	1	481	715	2e-10	62.4	0.25	sensor protein KdpD; Provisional
AA_WF_J-M-R_24	1	2538	+	PRK11517	1	729	840	3e-10	59.1	0.49	transcriptional regulatory protein YedW; Provisional
AA_WF_J-M-R_24	1	2538	+	PRK11073	1	365	704	3e-10	60.5	0.88	nitrogen regulation protein NR(II); Provisional
AA_WF_J-M-R_24	1	2538	+	PRK10365	1	729	844	3e-10	61.2	0.25	transcriptional regulatory protein ZraR; Provisional
AA_WF_J-M-R_24	2696	3577	+	smart00062	1	61	270	4e-10	52.7	0.85	Bacterial periplasmic substrate-binding proteins. bacterial proteins, eukaryotic ones are in PBPe
AA_WF_J-M-R_24	1	2538	+	PRK11086	1	595	704	8e-10	59.9	0.18	sensory histidine kinase DcuS; Provisional
AA_WF_J-M-R_24	1	2538	+	PRK10529	1	728	844	2e-09	56.7	0.51	DNA-binding transcriptional activator KdpE; Provisional
AA_WF_J-M-R_24	1	2538	+	PRK09470	1	612	704	2e-09	58.8	0.18	two-component sensor protein; Provisional
AA_WF_J-M-R_24	2696	3577	+	cd13575	1	39	272	7e-09	53.2	0.9	Substrate binding domain of ABC-type phosphonate uptake system; contains the type 2 periplasmic binding fold. This subfamily includes the Escherichia coli PhnD (EcPhnD) which exhibits high affinity for the environmentally abundant 2-aminoethylphosphonate (2-AEP), a precursor in the biosynthesis of phosphonolipids, phosphonoproteins, and phosphonoglycans. The Escherichia coli phn operon encodes 14…
AA_WF_J-M-R_24	1	2538	+	COG0840	1	137	250	8e-09	55.4	0.28	Methyl-accepting chemotaxis protein [Cell motility, Signal transduction mechanisms].
AA_WF_J-M-R_24	1	2538	+	PRK09390	1	728	844	1e-08	53.5	0.57	response regulator FixJ; Provisional
AA_WF_J-M-R_24	1	2538	+	PRK11173	1	729	836	1e-08	54.3	0.44	two-component response regulator; Provisional
AA_WF_J-M-R_24	1	2538	+	COG3829	1	213	358	2e-08	55	0.24	Transcriptional regulator containing PAS, AAA-type ATPase, and DNA-binding Fis domains [Transcription, Signal transduction mechanisms].
AA_WF_J-M-R_24	1	2538	+	PRK15115	1	729	844	2e-08	55.2	0.26	response regulator GlrR; Provisional
AA_WF_J-M-R_24	1	2538	+	PRK10610	1	730	845	3e-08	51.9	0.87	chemotaxis regulatory protein CheY; Provisional
AA_WF_J-M-R_24	1	2538	+	PRK10816	1	729	836	3e-08	52.8	0.48	DNA-binding transcriptional regulator PhoP; Provisional
AA_WF_J-M-R_24	1	2538	+	PRK15479	1	729	836	3e-08	52.8	0.48	transcriptional regulatory protein TctD; Provisional
AA_WF_J-M-R_24	1	2538	+	PRK11107	1	527	839	4e-08	54.5	0.29	hybrid sensory histidine kinase BarA; Provisional
AA_WF_J-M-R_24	1	2538	+	smart00388	1	477	541	5e-08	46.4	0.94	His Kinase A (phosphoacceptor) domain. Dimerisation and phosphoacceptor domain of histidine kinases.
AA_WF_J-M-R_24	1	2538	+	PRK13560	1	243	387	5e-08	54.3	0.18	hypothetical protein; Provisional
AA_WF_J-M-R_24	1	2538	+	PRK10336	1	729	837	6e-08	52.2	0.49	DNA-binding transcriptional regulator QseB; Provisional
AA_WF_J-M-R_24	1	2538	+	COG4565	1	728	839	1e-07	50.3	0.47	Response regulator of citrate/malate metabolism [Transcription, Signal transduction mechanisms].
AA_WF_J-M-R_24	1	2538	+	PRK09468	1	726	836	1e-07	51.5	0.42	osmolarity response regulator; Provisional
AA_WF_J-M-R_24	1	2538	+	PRK10955	1	729	836	1e-07	51.7	0.43	DNA-binding transcriptional regulator CpxR; Provisional
AA_WF_J-M-R_24	1	2538	+	PRK10766	1	728	844	2e-07	50	0.52	DNA-binding transcriptional regulator TorR; Provisional
AA_WF_J-M-R_24	1	2538	+	PRK10643	1	729	836	2e-07	50.4	0.48	DNA-binding transcriptional regulator BasR; Provisional
AA_WF_J-M-R_24	1	2538	+	cd00082	1	475	541	3e-07	48	1	Histidine Kinase A (dimerization/phosphoacceptor) domain; Histidine Kinase A dimers are formed through parallel association of 2 domains creating 4-helix bundles; usually these domains contain a conserved His residue and are activated via trans-autophosphorylation by the catalytic domain of the histidine kinase. They subsequently transfer the phosphoryl group to the Asp acceptor residue of a resp…
AA_WF_J-M-R_24	1	2538	+	COG4567	1	728	845	3e-07	48.6	0.6	Two-component response regulator, ActR/RegA family, consists of REC and Fis-type HTH domains [Signal transduction mechanisms, Transcription].
AA_WF_J-M-R_24	1	2538	+	COG3850	1	143	233	3e-07	50.8	0.16	Signal transduction histidine kinase, nitrate/nitrite-specific [Signal transduction mechanisms].
AA_WF_J-M-R_24	1	2538	+	PRK13558	1	249	370	5e-07	51	0.17	bacterio-opsin activator; Provisional
AA_WF_J-M-R_24	2696	3577	+	cd13529	1	85	172	6e-07	47.8	0.29	Transferrin family of the type 2 periplasmic-binding protein superfamily. Transferrins are iron-binding blood plasma glycoproteins that regulate the level of free iron in biological fluids. Vertebrate transferrins are made of a single polypeptide chain with a molecular weight of about 80 kDa. The polypeptide is folded into two homologous lobes (the N-lobe and C-lobe), and each lobe is further sub…
AA_WF_J-M-R_24	1	2538	+	PRK09835	1	634	704	7e-07	50.2	0.15	sensor kinase CusS; Provisional
AA_WF_J-M-R_24	1	2538	+	PRK10549	1	154	223	7e-07	50.4	0.15	signal transduction histidine-protein kinase BaeS; Provisional
AA_WF_J-M-R_24	1	2538	+	COG3706	1	751	832	8e-07	49.2	0.18	Two-component response regulator, PleD family, consists of two REC domains and a diguanylate cyclase (GGDEF) domain [Signal transduction mechanisms, Transcription].
AA_WF_J-M-R_24	1	2538	+	PRK09836	1	729	844	1e-06	48.4	0.51	DNA-binding transcriptional activator CusR; Provisional
AA_WF_J-M-R_24	1	2538	+	PRK10923	1	729	844	2e-06	48.7	0.24	nitrogen regulation protein NR(I); Provisional
AA_WF_J-M-R_24	1	2538	+	PRK10693	1	756	840	4e-06	47.3	0.28	response regulator of RpoS; Provisional
AA_WF_J-M-R_24	1	2538	+	COG0643	1	633	706	5e-06	47.3	0.1	Chemotaxis protein histidine kinase CheA [Cell motility, Signal transduction mechanisms].
AA_WF_J-M-R_24	1	2538	+	PRK10935	1	140	230	6e-06	47.2	0.16	nitrate/nitrite sensor protein NarQ; Provisional
AA_WF_J-M-R_24	1	2538	+	COG3829	1	233	494	8e-06	46.1	0.42	Transcriptional regulator containing PAS, AAA-type ATPase, and DNA-binding Fis domains [Transcription, Signal transduction mechanisms].
AA_WF_J-M-R_24	1	2538	+	PRK09581	1	751	832	9e-06	46.8	0.18	response regulator PleD; Reviewed
AA_WF_J-M-R_24	1	2538	+	COG3279	1	728	840	1e-05	45	0.44	DNA-binding response regulator, LytR/AlgR family [Transcription, Signal transduction mechanisms].
AA_WF_J-M-R_24	1	2538	+	PRK10755	1	578	685	3e-05	45	0.27	sensor protein BasS/PmrB; Provisional
AA_WF_J-M-R_24	1	2538	+	PRK10549	1	570	687	5e-05	44.2	0.23	signal transduction histidine-protein kinase BaeS; Provisional
AA_WF_J-M-R_24	1	2538	+	PRK15053	1	587	711	6e-05	44.4	0.21	sensor histidine kinase DpiB; Provisional
AA_WF_J-M-R_24	2696	3577	+	cd13520	1	85	201	8e-05	41.1	0.4	Substrate binding domain of TAXI proteins of the tripartite ATP-independent periplasmic transporters; the type 2 periplasmic binding protein fold. This group includes Thermus thermophilus GluBP (TtGluBP) of TAXI-TRAP family and closely related proteins. TRAP transporters are ubiquitous in prokaryotes, but absent from eukaryotes. They are comprised of an SBP (substrate-binding protein) of the DctP…
AA_WF_J-M-R_24	1	2538	+	PRK09483	1	728	809	8e-05	42.8	0.37	response regulator; Provisional
AA_WF_J-M-R_24	1	2538	+	COG2770	1	155	222	9e-05	40.1	0.82	HAMP domain [Signal transduction mechanisms].
AA_WF_J-M-R_24	1	2538	+	COG3947	1	729	840	9e-05	42.5	0.3	Two-component response regulator, SAPR family, consists of REC, wHTH and BTAD domains [Signal transduction mechanisms, Transcription].
AA_WF_J-M-R_24	1	2538	+	PRK11100	1	119	224	9e-05	43.7	0.22	sensory histidine kinase CreC; Provisional
AA_WF_J-M-R_25	378	1739	+	smart00283	1	189	450	2e-52	174	1	Methyl-accepting chemotaxis-like domains (chemotaxis sensory transducer). Thought to undergo reversible methylation in response to attractants or repellants during bacterial chemotaxis.
AA_WF_J-M-R_25	378	1739	+	COG0840	1	20	451	4e-48	169	0.96	Methyl-accepting chemotaxis protein [Cell motility, Signal transduction mechanisms].
AA_WF_J-M-R_25	378	1739	+	cd11386	1	216	415	2e-41	146	1	Methyl-accepting chemotaxis protein (MCP), signaling domain. Methyl-accepting chemotaxis proteins (MCPs or chemotaxis receptors) are an integral part of the transmembrane protein complex that controls bacterial chemotaxis, together with the histidine kinase CheA, the receptor-coupling protein CheW, receptor-modification enzymes, and localized phosphatases. MCPs contain a four helix trans membrane…
AA_WF_J-M-R_25	378	1739	+	PF00015.20	1	234	417	2.3e-41	141.4	0.988372	Methyl-accepting chemotaxis protein (MCP) signalling domain
AA_WF_J-M-R_25	2048	3526	+	COG0840	1	229	490	9e-38	141	0.64	Methyl-accepting chemotaxis protein [Cell motility, Signal transduction mechanisms].
AA_WF_J-M-R_25	2048	3526	+	smart00283	1	338	483	7e-37	132	0.56	Methyl-accepting chemotaxis-like domains (chemotaxis sensory transducer). Thought to undergo reversible methylation in response to attractants or repellants during bacterial chemotaxis.
AA_WF_J-M-R_25	378	1739	+	PRK15048	1	139	452	3e-36	138	0.52	methyl-accepting chemotaxis protein II; Provisional
AA_WF_J-M-R_25	2048	3526	+	PF12729.6	1	7	184	1.6e-35	122.2	0.98895	Four helix bundle sensory module for signal transduction
AA_WF_J-M-R_25	2048	3526	+	PRK15048	1	285	492	4e-34	132	0.36	methyl-accepting chemotaxis protein II; Provisional
AA_WF_J-M-R_25	2048	3526	+	PRK15041	1	270	492	6e-34	132	0.38	methyl-accepting chemotaxis protein I; Provisional
AA_WF_J-M-R_25	378	1739	+	PRK15041	1	67	442	9e-33	128	0.56	methyl-accepting chemotaxis protein I; Provisional
AA_WF_J-M-R_25	2048	3526	+	cd11386	1	365	491	2e-32	121	0.64	Methyl-accepting chemotaxis protein (MCP), signaling domain. Methyl-accepting chemotaxis proteins (MCPs or chemotaxis receptors) are an integral part of the transmembrane protein complex that controls bacterial chemotaxis, together with the histidine kinase CheA, the receptor-coupling protein CheW, receptor-modification enzymes, and localized phosphatases. MCPs contain a four helix trans membrane…
AA_WF_J-M-R_25	378	1739	+	PRK09793	1	140	451	1e-31	124	0.54	methyl-accepting protein IV; Provisional
AA_WF_J-M-R_25	2048	3526	+	PRK09793	1	287	490	2e-30	121	0.36	methyl-accepting protein IV; Provisional
AA_WF_J-M-R_25	378	1739	+	smart00304	1	83	127	7e-08	44.5	0.85	HAMP (Histidine kinases, Adenylyl cyclases, Methyl binding proteins, Phosphatases) domain.
AA_WF_J-M-R_25	2048	3526	+	smart00304	1	212	263	9e-08	44.5	0.99	HAMP (Histidine kinases, Adenylyl cyclases, Methyl binding proteins, Phosphatases) domain.
AA_WF_J-M-R_25	2048	3526	+	smart00304	1	272	321	1e-06	41.5	0.95	HAMP (Histidine kinases, Adenylyl cyclases, Methyl binding proteins, Phosphatases) domain.
AA_WF_J-M-R_25	2048	3526	+	COG0840	1	211	448	1e-06	47.7	0.59	Methyl-accepting chemotaxis protein [Cell motility, Signal transduction mechanisms].
AA_WF_J-M-R_25	378	1739	+	cd06225	1	85	125	3e-06	43.8	0.86	Histidine kinase, Adenylyl cyclase, Methyl-accepting protein, and Phosphatase (HAMP) domain. HAMP is a signaling domain which occurs in a wide variety of signaling proteins, many of which are bacterial. The HAMP domain consists of two alpha helices connected by an extended linker. The structure of the HAMP dimer from Archaeoglobus fulgidus has been solved using nuclear magnetic resonance, reveali…
AA_WF_J-M-R_25	3	344	+	smart00283	1	1	106	4e-06	38	0.41	Methyl-accepting chemotaxis-like domains (chemotaxis sensory transducer). Thought to undergo reversible methylation in response to attractants or repellants during bacterial chemotaxis.
AA_WF_J-M-R_25	2048	3526	+	cd06225	1	221	261	2e-05	41.5	0.86	Histidine kinase, Adenylyl cyclase, Methyl-accepting protein, and Phosphatase (HAMP) domain. HAMP is a signaling domain which occurs in a wide variety of signaling proteins, many of which are bacterial. The HAMP domain consists of two alpha helices connected by an extended linker. The structure of the HAMP dimer from Archaeoglobus fulgidus has been solved using nuclear magnetic resonance, reveali…
AA_WF_J-M-R_25	3	344	+	COG0840	1	1	107	3e-05	38.8	0.27	Methyl-accepting chemotaxis protein [Cell motility, Signal transduction mechanisms].
AA_WF_J-M-R_25	378	1739	+	COG5002	1	60	138	5e-05	42.4	0.17	Signal transduction histidine kinase [Signal transduction mechanisms].
AA_WF_J-M-R_25	2048	3526	+	COG5000	1	212	278	7e-05	42.4	0.1	Signal transduction histidine kinase involved in nitrogen fixation and metabolism regulation [Signal transduction mechanisms].
AA_WF_J-M-R_25	378	1739	+	smart00283	1	171	251	8e-05	37.7	0.31	Methyl-accepting chemotaxis-like domains (chemotaxis sensory transducer). Thought to undergo reversible methylation in response to attractants or repellants during bacterial chemotaxis.
AA_WF_J-M-R_27	279	1478	-	cd03801	1	2	396	1e-65	214	0.97	This family is most closely related to the GT1 family of glycosyltransferases and named after YqgM in Bacillus licheniformis about which little is known. Glycosyltransferases catalyze the transfer of sugar moieties from activated donor molecules to specific acceptor molecules, forming glycosidic bonds. The acceptor molecule can be a lipid, a protein, a heterocyclic compound, or another carbohydra…
AA_WF_J-M-R_27	279	1478	-	cd03798	1	116	398	8e-47	164	0.72	This family is most closely related to the GT1 family of glycosyltransferases. wlbH in Bordetella parapertussis has been shown to be required for the biosynthesis of a trisaccharide that, when attached to the B. pertussis lipopolysaccharide (LPS) core (band B), generates band A LPS.
AA_WF_J-M-R_27	279	1478	-	COG0438	1	1	399	4e-44	157	0.98	Glycosyltransferase involved in cell wall bisynthesis [Cell wall/membrane/envelope biogenesis].
AA_WF_J-M-R_27	279	1478	-	cd03795	1	225	382	4e-41	148	0.44	This family is most closely related to the GT1 family of glycosyltransferases. Glycosyltransferases catalyze the transfer of sugar moieties from activated donor molecules to specific acceptor molecules, forming glycosidic bonds. The acceptor molecule can be a lipid, a protein, a heterocyclic compound, or another carbohydrate residue. This group of glycosyltransferases is most closely related to t…
AA_WF_J-M-R_27	279	1478	-	cd03820	1	2	377	3e-39	143	0.94	This family is most closely related to the GT1 family of glycosyltransferases. AmSD in Erwinia amylovora has been shown to be involved in the biosynthesis of amylovoran, the acidic exopolysaccharide acting as a virulence factor. This enzyme may be responsible for the formation of galactose alpha-1,6 linkages in amylovoran.
AA_WF_J-M-R_27	279	1478	-	cd03799	1	165	383	3e-37	138	0.6	This is a family of GT1 glycosyltransferases found specifically in certain bacteria. amsK in Erwinia amylovora, has been reported to be involved in the biosynthesis of amylovoran, a exopolysaccharide acting as a virulence factor.
AA_WF_J-M-R_27	279	1478	-	PF00534.19	1	217	377	2.3e-36	124.9	0.953488	Glycosyl transferases group 1
AA_WF_J-M-R_27	279	1478	-	cd03808	1	2	393	9e-36	133	0.98	This family is most closely related to the GT1 family of glycosyltransferases. cap1E in Streptococcus pneumoniae is required for the synthesis of type 1 capsular polysaccharides.
AA_WF_J-M-R_27	279	1478	-	cd03811	1	2	384	3e-35	132	0.96	This family is most closely related to the GT1 family of glycosyltransferases. WabH in Klebsiella pneumoniae has been shown to transfer a GlcNAc residue from UDP-GlcNAc onto the acceptor GalUA residue in the cellular outer core.
AA_WF_J-M-R_27	279	1478	-	cd05844	1	168	394	1e-34	130	0.59	Glycosyltransferases catalyze the transfer of sugar moieties from activated donor molecules to specific acceptor molecules, forming glycosidic bonds. The acceptor molecule can be a lipid, a protein, a heterocyclic compound, or another carbohydrate residue. This group of glycosyltransferases is most closely related to the previously defined glycosyltransferase family 1 (GT1). The members of this f…
AA_WF_J-M-R_27	279	1478	-	cd03823	1	180	397	1e-31	121	0.58	This family is most closely related to the GT1 family of glycosyltransferases. ExpE7 in Sinorhizobium meliloti has been shown to be involved in the biosynthesis of galactoglucans (exopolysaccharide II).
AA_WF_J-M-R_27	279	1478	-	cd03817	1	157	393	1e-31	122	0.63	This family is most closely related to the GT1 family of glycosyltransferases. UDP-glucose-diacylglycerol glucosyltransferase (UGDG; also known as 1,2-diacylglycerol 3-glucosyltransferase) catalyzes the transfer of glucose from UDP-glucose to 1,2-diacylglycerol forming 3-D-glucosyl-1,2-diacylglycerol.
AA_WF_J-M-R_27	279	1478	-	cd03825	1	82	398	7e-29	113	0.77	This family is most closely related to the GT1 family of glycosyltransferases. wcfI in Bacteroides fragilis has been shown to be involved in the capsular polysaccharide biosynthesis.
AA_WF_J-M-R_27	279	1478	-	cd03813	1	226	377	3e-27	110	0.32	This family is most closely related to the GT1 family of glycosyltransferases. Glycosyltransferases catalyze the transfer of sugar moieties from activated donor molecules to specific acceptor molecules, forming glycosidic bonds. The acceptor molecule can be a lipid, a protein, a heterocyclic compound, or another carbohydrate residue. This group of glycosyltransferases is most closely related to t…
AA_WF_J-M-R_27	279	1478	-	cd03809	1	2	378	7e-27	107	0.9	This family is most closely related to the GT1 family of glycosyltransferases. mtfB (mannosyltransferase B) in E. coli has been shown to direct the growth of the O9-specific polysaccharide chain. It transfers two mannoses into the position 3 of the previously synthesized polysaccharide.
AA_WF_J-M-R_27	279	1478	-	cd03814	1	180	377	2e-26	106	0.52	This family is most closely related to the GT1 family of glycosyltransferases. Glycosyltransferases catalyze the transfer of sugar moieties from activated donor molecules to specific acceptor molecules, forming glycosidic bonds. The acceptor molecule can be a lipid, a protein, a heterocyclic compound, or another carbohydrate residue. This group of glycosyltransferases is most closely related to t…
AA_WF_J-M-R_27	279	1478	-	cd03794	1	143	392	5e-26	105	0.61	This family is most closely related to the GT1 family of glycosyltransferases. wbuB in E. coli is involved in the biosynthesis of the O26 O-antigen. It has been proposed to function as an N-acetyl-L-fucosamine (L-FucNAc) transferase.
AA_WF_J-M-R_27	279	1478	-	cd03819	1	178	361	8e-25	101	0.51	This family is most closely related to the GT1 family of glycosyltransferases. WavL in Vibrio cholerae has been shown to be involved in the biosynthesis of the lipopolysaccharide core.
AA_WF_J-M-R_27	279	1478	-	cd01635	1	225	345	2e-24	98.8	0.53	Glycosyltransferases catalyze the transfer of sugar moieties from activated donor molecules to specific acceptor molecules, forming glycosidic bonds. The acceptor molecule can be a lipid, a protein, a heterocyclic compound, or another carbohydrate residue. The structures of the formed glycoconjugates are extremely diverse, reflecting a wide range of biological functions. The members of this famil…
AA_WF_J-M-R_27	279	1478	-	cd03807	1	179	371	1e-23	98.4	0.52	This family is most closely related to the GT1 family of glycosyltransferases. WbnK in Shigella dysenteriae has been shown to be involved in the type 7 O-antigen biosynthesis.
AA_WF_J-M-R_27	279	1478	-	cd03800	1	171	377	9e-23	96.5	0.52	This family is most closely related to the GT1 family of glycosyltransferases. The sucrose-phosphate synthases in this family may be unique to plants and photosynthetic bacteria. This enzyme catalyzes the synthesis of sucrose 6-phosphate from fructose 6-phosphate and uridine 5'-diphosphate-glucose, a key regulatory step of sucrose metabolism. The activity of this enzyme is regulated by phosphoryl…
AA_WF_J-M-R_27	279	1478	-	cd03821	1	2	383	2e-22	95.1	0.92	This family is most closely related to the GT1 family of glycosyltransferases. Bme6 in Brucella melitensis has been shown to be involved in the biosynthesis of a polysaccharide.
AA_WF_J-M-R_27	279	1478	-	cd04949	1	224	390	4e-22	94.2	0.44	This family is most closely related to the GT1 family of glycosyltransferases and is named after gtfA in Streptococcus gordonii, where it plays a role in the O-linked glycosylation of GspB, a cell surface glycoprotein involved in platelet binding. In general glycosyltransferases catalyze the transfer of sugar moieties from activated donor molecules to specific acceptor molecules, forming glycosid…
AA_WF_J-M-R_27	279	1478	-	PRK15484	1	179	367	5e-21	91.4	0.49	lipopolysaccharide 1,2-N-acetylglucosaminetransferase; Provisional
AA_WF_J-M-R_27	279	1478	-	cd04962	1	257	398	9e-18	81.9	0.38	This family is most closely related to the GT1 family of glycosyltransferases. Glycosyltransferases catalyze the transfer of sugar moieties from activated donor molecules to specific acceptor molecules, forming glycosidic bonds. The acceptor molecule can be a lipid, a protein, a heterocyclic compound, or another carbohydrate residue. This group of glycosyltransferases is most closely related to t…
AA_WF_J-M-R_27	279	1478	-	cd03804	1	148	346	1e-17	81.1	0.51	This family is most closely related to the GT1 family of glycosyltransferases. wbaZ in Salmonella enterica has been shown to possess the mannosyl transferase activity. The members of this family are found in certain bacteria and Archaea.
AA_WF_J-M-R_27	279	1478	-	cd03822	1	169	396	6e-16	76.5	0.6	This family is most closely related to the GT1 family of glycosyltransferases. ORF704 in E. coli has been shown to be involved in the biosynthesis of O-specific mannose homopolysaccharides.
AA_WF_J-M-R_27	279	1478	-	cd04951	1	218	397	2e-15	75	0.49	This family is most closely related to the GT1 family of glycosyltransferases and is named after WbdM in Escherichia coli. In general glycosyltransferases catalyze the transfer of sugar moieties from activated donor molecules to specific acceptor molecules, forming glycosidic bonds. The acceptor molecule can be a lipid, a protein, a heterocyclic compound, or another carbohydrate residue. This gro…
AA_WF_J-M-R_27	279	1478	-	cd03802	1	1	357	5e-15	73.4	0.87	This family is most closely related to the GT1 family of glycosyltransferases. aviGT4 in Streptomyces viridochromogenes has been shown to be involved in biosynthesis of oligosaccharide antibiotic avilamycin A. Inactivation of aviGT4 resulted in a mutant that accumulated a novel avilamycin derivative lacking the terminal eurekanate residue.
AA_WF_J-M-R_27	1506	3113	-	PF13231.5	1	64	214	1.3e-13	51.4	0.955975	Dolichyl-phosphate-mannose-protein mannosyltransferase
AA_WF_J-M-R_27	279	1478	-	cd04955	1	227	383	1e-11	63.4	0.4	This family is most closely related to the GT1 family of glycosyltransferases. Glycosyltransferases catalyze the transfer of sugar moieties from activated donor molecules to specific acceptor molecules, forming glycosidic bonds. The acceptor molecule can be a lipid, a protein, a heterocyclic compound, or another carbohydrate residue. This group of glycosyltransferases is most closely related to t…
AA_WF_J-M-R_27	279	1478	-	PRK09922	1	227	391	2e-11	62.4	0.45	UDP-D-galactose:(glucosyl)lipopolysaccharide-1,6-D-galactosyltransferase; Provisional
AA_WF_J-M-R_27	279	1478	-	cd04946	1	231	389	2e-11	62.7	0.37	This family is most closely related to the GT1 family of glycosyltransferases. AmsK is involved in the biosynthesis of amylovoran, which functions as a virulence factor. It functions as a glycosyl transferase which transfers galactose from UDP-galactose to a lipid-linked amylovoran-subunit precursor. The members of this family are found mainly in bacteria and Archaea.
AA_WF_J-M-R_27	1506	3113	-	COG1807	1	1	230	8e-10	58.3	0.42	4-amino-4-deoxy-L-arabinose transferase or related glycosyltransferase of PMT family [Cell wall/membrane/envelope biogenesis].
AA_WF_J-M-R_27	279	1478	-	PRK15427	1	165	357	1e-09	57	0.47	colanic acid biosynthesis glycosyltransferase WcaL; Provisional
AA_WF_J-M-R_27	279	1478	-	cd03792	1	225	377	4e-09	55.7	0.39	Trehalose phosphorylase (TP) reversibly catalyzes trehalose synthesis and degradation from alpha-glucose-1-phosphate (alpha-Glc-1-P) and glucose. The catalyzing activity includes the phosphorolysis of trehalose, which produce alpha-Glc-1-P and glucose, and the subsequent synthesis of trehalose. This family is most closely related to the GT1 family of glycosyltransferases.
AA_WF_J-M-R_27	279	1478	-	cd03805	1	271	382	1e-08	54.1	0.28	This family is most closely related to the GT1 family of glycosyltransferases. ALG2, a 1,3-mannosyltransferase, in yeast catalyzes the mannosylation of Man(2)GlcNAc(2)-dolichol diphosphate and Man(1)GlcNAc(2)-dolichol diphosphate to form Man(3)GlcNAc(2)-dolichol diphosphate. A deficiency of this enzyme causes an abnormal accumulation of Man1GlcNAc2-PP-dolichol and Man2GlcNAc2-PP-dolichol, which i…
AA_WF_J-M-R_27	279	1478	-	COG0297	1	225	346	3e-07	49.2	0.23	Glycogen synthase [Carbohydrate transport and metabolism].
AA_WF_J-M-R_27	279	1478	-	cd03796	1	224	331	5e-06	46	0.27	This family is most closely related to the GT1 family of glycosyltransferases. Phosphatidylinositol glycan-class A (PIG-A), an X-linked gene in humans, is necessary for the synthesis of N-acetylglucosaminyl-phosphatidylinositol, a very early intermediate in glycosyl phosphatidylinositol (GPI)-anchor biosynthesis. The GPI-anchor is an important cellular structure that facilitates the attachment of…
AA_WF_J-M-R_27	279	1478	-	cd03812	1	223	304	9e-06	44.9	0.23	This family is most closely related to the GT1 family of glycosyltransferases. capH in Staphylococcus aureus has been shown to be required for the biosynthesis of the type 1 capsular polysaccharide (CP1).
AA_WF_J-M-R_27	279	1478	-	cd03818	1	316	374	1e-05	44.5	0.15	This family is most closely related to the GT1 family of glycosyltransferases. ExpC in Rhizobium meliloti has been shown to be involved in the biosynthesis of galactoglucan (exopolysaccharide II).
AA_WF_J-M-R_27	1506	3113	-	COG1287	1	25	176	3e-05	43.6	0.2	Asparagine N-glycosylation enzyme, membrane subunit Stt3 [Posttranslational modification, protein turnover, chaperones].
AA_WF_J-M-R_28	104	1390	+	COG1373	1	10	384	5e-54	184	0.87	Predicted ATPase, AAA+ superfamily [General function prediction only].
AA_WF_J-M-R_28	2549	3001	+	COG1895	1	12	124	1e-26	96.8	0.88	Uncharacterized protein, contains HEPN domain, UPF0332 family [Function unknown].
AA_WF_J-M-R_28	104	1390	+	PF13173.5	1	22	149	2.7e-25	88.8	0.977099	AAA domain
AA_WF_J-M-R_28	2549	3001	+	PF05168.13	1	12	123	7.6e-23	80.8	0.949153	HEPN domain
AA_WF_J-M-R_28	2242	2565	+	cd05403	1	3	103	3e-10	51.3	1	Nucleotidyltransferase (NT) domain of Staphylococcus aureus kanamycin nucleotidyltransferase, and similar proteins. S. aureus KNTase is a plasmid encoded enzyme which confers resistance to a wide range of aminoglycoside antibiotics which have a 4'- or 4''-hydroxyl group in the equatorial position, such as kanamycin A. This enzyme transfers a nucleoside monophosphate group from a nucleotide (ATP,G…
AA_WF_J-M-R_28	2242	2565	+	PF01909.22	1	15	51	2.1e-08	34.3	0.347368	Nucleotidyltransferase domain
AA_WF_J-M-R_28	104	1390	+	smart00382	1	22	98	2e-05	38.1	0.53	ATPases associated with a variety of cellular activities. AAA - ATPases associated with a variety of cellular activities. This profile/alignment only detects a fraction of this vast family. The poorly conserved N-terminal helix is missing from the alignment.
AA_WF_J-M-R_30	2060	2416	-	TIGR04183	1	28	116	1e-11	42.7	0.972222	Por_Secre_tail: Por secretion system C-terminal sorting domain
AA_WF_J-M-R_30	630	2063	-	TIGR04183	1	399	475	1.1e-10	39.4	0.972222	Por_Secre_tail: Por secretion system C-terminal sorting domain
AA_WF_J-M-R_30	1	609	-	PF00150.17	1	38	191	1.6e-06	27.7	0.551601	Cellulase (glycosyl hydrolase family 5)
AA_WF_J-M-R_30	1	609	-	smart00633	1	68	189	8e-05	36.1	0.42	Glycosyl hydrolase family 10.
AA_WF_J-M-R_31	61	309	+	PF13774.5	1	1	30	6.6e-08	32.4	0.357143	Regulated-SNARE-like domain
AA_WF_J-M-R_32	165	1307	+	COG3177	1	21	367	4e-56	188	0.98	Fic family protein [Transcription].
AA_WF_J-M-R_32	165	1307	+	PF13784.5	1	38	119	1.4e-28	98.6	0.987805	Fic/DOC family N-terminal
AA_WF_J-M-R_32	1316	2011	+	cd00844	1	4	204	3e-23	93.5	0.74	Dbr1 RNA lariat debranching enzyme, N-terminal metallophosphatase domain. Dbr1 is an RNA lariat debranching enzyme that hydrolyzes 2'-5' phosphodiester bonds at the branch points of excised intron lariats. This alignment model represents the N-terminal metallophosphatase domain of Dbr1. This domain belongs to the metallophosphatase (MPP) superfamily. MPPs are functionally diverse, but all share a…
AA_WF_J-M-R_32	1316	2011	+	PF00149.27	1	3	203	1.2e-15	58.4	0.995098	Calcineurin-like phosphoesterase
AA_WF_J-M-R_32	1316	2011	+	COG2129	1	1	211	5e-09	52	0.8	Predicted phosphoesterase, related to the Icc protein [General function prediction only].
AA_WF_J-M-R_32	1316	2011	+	cd07392	1	4	211	2e-08	50.4	0.9	Pyrobaculum aerophilum PAE1087 and related proteins, metallophosphatase domain. PAE1087 is an uncharacterized Pyrobaculum aerophilum protein with a metallophosphatase domain. The domain present in members of this family belongs to the metallophosphatase (MPP) superfamily. MPPs are functionally diverse, but all share a conserved domain with an active site consisting of two metal ions (usually mang…
AA_WF_J-M-R_32	1316	2011	+	cd07379	1	156	214	6e-08	48	0.41	Homo sapiens 239FB and related proteins, metallophosphatase domain. 239FB (Fetal brain protein 239) is thought to play a role in central nervous system development, but its specific role in unknown. 239FB is expressed predominantly in human fetal brain from a gene located in the chromosome 11p13 region associated with the mental retardation component of the WAGR (Wilms tumor, Aniridia, Genitourin…
AA_WF_J-M-R_32	1316	2011	+	COG1768	1	69	209	8e-08	48.7	0.55	Predicted phosphohydrolase [General function prediction only].
AA_WF_J-M-R_32	1316	2011	+	cd07402	1	9	201	7e-07	46.5	0.67	Enterobacter aerogenes GpdQ and related proteins, metallophosphatase domain. GpdQ (glycerophosphodiesterase Q, also known as Rv0805 in Mycobacterium tuberculosis) is a binuclear metallophosphoesterase from Enterobacter aerogenes that catalyzes the hydrolysis of mono-, di-, and triester substrates, including some organophosphate pesticides and products of the degradation of nerve agents. The GpdQ …
AA_WF_J-M-R_32	1316	2011	+	cd00838	1	156	217	8e-07	45	0.48	metallophosphatase superfamily, metallophosphatase domain. Metallophosphatases (MPPs), also known as metallophosphoesterases, phosphodiesterases (PDEs), binuclear metallophosphoesterases, and dimetal-containing phosphoesterases (DMPs), represent a diverse superfamily of enzymes with a conserved domain containing an active site consisting of two metal ions (usually manganese, iron, or zinc) coordi…
AA_WF_J-M-R_32	1316	2011	+	cd07380	1	5	89	5e-06	43.1	0.49	Schizosaccharomyces pombe CWF19 and related proteins, N-terminal metallophosphatase domain. CWF19 cell cycle control protein (also known as CWF19-like 1 (CWF19L1) in Homo sapiens), N-terminal metallophosphatase domain. CWF19 contains C-terminal domains similar to that found in the CwfJ cell cycle control protein. The metallophosphatase domain belongs to the metallophosphatase (MPP) superfamily. M…
AA_WF_J-M-R_32	1316	2011	+	COG0420	1	3	202	5e-06	43.7	0.48	DNA repair exonuclease SbcCD nuclease subunit [Replication, recombination and repair].
AA_WF_J-M-R_32	1316	2011	+	COG0622	1	1	166	5e-05	39.6	0.67	Predicted phosphodiesterase [General function prediction only].
AA_WF_J-M-R_33	437	1369	-	COG0530	1	8	307	1e-37	135	0.94	Ca2+/Na+ antiporter [Inorganic ion transport and metabolism].
AA_WF_J-M-R_33	437	1369	-	PRK10734	1	1	282	5e-33	123	0.87	putative calcium/sodium:proton antiporter; Provisional
AA_WF_J-M-R_33	437	1369	-	PF01699.23	1	6	127	1.9e-23	83	0.81457	Sodium/calcium exchanger protein
AA_WF_J-M-R_33	2146	2985	+	PF03600.15	1	24	244	7.7e-20	71.2	0.576667	Citrate transporter
AA_WF_J-M-R_33	1531	1878	-	cd10449	1	27	90	7e-19	74.2	0.96	Catalytic GIY-YIG domain of yeast structure-specific endonuclease subunit SLX1 and its homologs. Structure-specific endonuclease subunit SLX1 is a highly conserved protein from yeast to human, with an N-terminal GIY-YIG endonuclease domain and a C-terminal PHD-type zinc finger postulated to mediate protein-protein or protein-DNA interaction. SLX1 forms active heterodimeric complexes with its SLX4…
AA_WF_J-M-R_33	437	1369	-	PF01699.23	1	177	308	5e-18	65.4	0.927152	Sodium/calcium exchanger protein
AA_WF_J-M-R_33	2146	2985	+	cd01116	1	46	262	3e-17	78.4	0.53	Permease P (pink-eyed dilution). Mutations in the human melanosomal P gene were responsible for classic phenotype of oculocutaneous albinism type 2 (OCA2). Although the precise function of the P protein is unknown, it was predicted to regulate the intraorganelle pH, together with the ATP-driven proton pump. It shows significant sequence similarity to the Na+/H+ antiporter NhaD from Vibrio parahae…
AA_WF_J-M-R_33	437	1369	-	COG0530	1	4	116	1e-15	73	0.36	Ca2+/Na+ antiporter [Inorganic ion transport and metabolism].
AA_WF_J-M-R_33	2	424	+	cd01116	1	6	129	1e-14	68	0.3	Permease P (pink-eyed dilution). Mutations in the human melanosomal P gene were responsible for classic phenotype of oculocutaneous albinism type 2 (OCA2). Although the precise function of the P protein is unknown, it was predicted to regulate the intraorganelle pH, together with the ATP-driven proton pump. It shows significant sequence similarity to the Na+/H+ antiporter NhaD from Vibrio parahae…
AA_WF_J-M-R_33	1531	1878	-	PF01541.23	1	25	94	5.2e-14	52.2	0.935897	GIY-YIG catalytic domain
AA_WF_J-M-R_33	2146	2985	+	COG1055	1	56	260	4e-13	66.1	0.49	Na+/H+ antiporter NhaD or related arsenite permease [Inorganic ion transport and metabolism].
AA_WF_J-M-R_33	1531	1878	-	cd10456	1	25	89	1e-12	57.4	0.95	The GIY-YIG domain of uncharacterized protein family UPF0213 related to structure-specific endonuclease SLX1. This family contains a group of uncharacterized proteins found mainly in bacteria and several in dsDNA viruses. Although their function roles have not been recognized, these proteins show significant sequence similarities with the N-terminal GIY-YIG endonuclease domain of structure-specif…
AA_WF_J-M-R_33	1531	1878	-	COG2827	1	24	107	2e-12	57	0.82	Predicted endonuclease, GIY-YIG superfamily [Replication, recombination and repair].
AA_WF_J-M-R_33	437	1369	-	COG0530	1	169	307	6e-12	62.6	0.43	Ca2+/Na+ antiporter [Inorganic ion transport and metabolism].
AA_WF_J-M-R_33	2	424	+	COG1055	1	2	134	1e-11	58.8	0.32	Na+/H+ antiporter NhaD or related arsenite permease [Inorganic ion transport and metabolism].
AA_WF_J-M-R_33	2146	2985	+	cd00625	1	65	258	2e-11	61.1	0.49	Anion permease ArsB/NhaD. These permeases have been shown to translocate sodium, arsenate, antimonite, sulfate and organic anions across biological membranes in all three kingdoms of life. A typical anion permease contains 8-13 transmembrane helices and can function either independently as a chemiosmotic transporter or as a channel-forming subunit of an ATP-driven anion pump.
AA_WF_J-M-R_33	1531	1878	-	PRK00329	1	20	103	2e-10	51.8	0.97	GIY-YIG nuclease superfamily protein; Validated
AA_WF_J-M-R_33	2	424	+	PF03600.15	1	5	85	2e-08	33.7	0.286667	Citrate transporter
AA_WF_J-M-R_33	2	424	+	cd00625	1	6	132	3e-08	48.8	0.32	Anion permease ArsB/NhaD. These permeases have been shown to translocate sodium, arsenate, antimonite, sulfate and organic anions across biological membranes in all three kingdoms of life. A typical anion permease contains 8-13 transmembrane helices and can function either independently as a chemiosmotic transporter or as a channel-forming subunit of an ATP-driven anion pump.
AA_WF_J-M-R_33	1531	1878	-	cd10455	1	25	74	6e-07	41.8	0.66	Catalytic GIY-YIG domain of yeast structure-specific endonuclease subunit SLX1 and its eukaryotic homologs. Structure-specific endonuclease subunit SLX1 is a highly conserved protein from yeast to human, with an N-terminal GIY-YIG endonuclease domain and a C-terminal PHD-type zinc finger postulated to mediate protein-protein or protein-DNA interaction. SLX1 forms active heterodimeric complexes wi…
AA_WF_J-M-R_33	1531	1878	-	cd00719	1	27	91	1e-06	41.2	0.95	GIY-YIG nuclease domain superfamily. The GIY-YIG nuclease domain superfamily includes a large and diverse group of proteins involved in many cellular processes, such as class I homing GIY-YIG family endonucleases, prokaryotic nucleotide excision repair proteins UvrC and Cho, type II restriction enzymes, the endonuclease/reverse transcriptase of eukaryotic retrotransposable elements, and a family …
AA_WF_J-M-R_33	1531	1878	-	smart00465	1	27	91	4e-06	36.2	0.78	GIY-YIG type nucleases (URI domain).
AA_WF_J-M-R_33	1531	1878	-	cd10438	1	26	53	3e-05	37.1	0.38	Catalytic GIY-YIG domain of eukaryotic DNA mismatch repair protein MutS homologs. This family represents a putative GIY-YIG nuclease domain C-terminally fused to the DNA-repair ATPase on a small group of eukaryotic DNA mismatch repair protein mutS homologs (MSH). The MSH proteins in this family do not have the zinc finger domain, but have a predicted mitochondrial localization. They might play ro…
AA_WF_J-M-R_33	2	424	+	cd01117	1	6	132	6e-05	39.2	0.33	Putative anion permease YbiR. Based on sequence similarity, YbiR proteins are predicted to function as anion translocating permeases in eubacteria, archaea and plants. They belong to ArsB/NhaD superfamily of permeases that have been shown to translocate sodium, sulfate, arsenite and organic anions. A typical ArsB/NhaD permease is composed of 8-13 transmembrane domains.
AA_WF_J-M-R_34	860	2326	-	PF02838.14	1	9	58	9.1e-06	26.4	0.395161	Glycosyl hydrolase family 20, domain 2
AA_WF_J-M-R_35	1404	2474	+	cd00431	1	160	335	2e-38	135	0.97	Cysteine hydrolases; This family contains amidohydrolases, like CSHase (N-carbamoylsarcosine amidohydrolase), involved in creatine metabolism and nicotinamidase, converting nicotinamide to nicotinic acid and ammonia in the pyridine nucleotide cycle. It also contains isochorismatase, an enzyme that catalyzes the conversion of isochorismate to 2,3-dihydroxybenzoate and pyruvate, via the hydrolysis …
AA_WF_J-M-R_35	1404	2474	+	PF00857.19	1	160	348	1e-35	123.4	0.982857	Isochorismatase family
AA_WF_J-M-R_35	1404	2474	+	COG1335	1	160	356	5e-35	126	0.95	Nicotinamidase-related amidase [Coenzyme transport and metabolism, General function prediction only].
AA_WF_J-M-R_35	1404	2474	+	cd01014	1	161	324	1e-23	93.8	0.87	Nicotinamidase_ related amidohydrolases. Cysteine hydrolases of unknown function that share the catalytic triad with other amidohydrolases, like nicotinamidase, which converts nicotinamide to nicotinic acid and ammonia.
AA_WF_J-M-R_35	233	976	-	PF01978.18	1	6	73	5.4e-14	51.7	0.985294	Sugar-specific transcriptional regulator TrmB
AA_WF_J-M-R_35	1404	2474	+	cd01011	1	161	329	3e-13	65.7	0.79	Nicotinamidase/pyrazinamidase (PZase). Nicotinamidase, a ubiquitous enzyme in prokaryotes, converts nicotinamide to nicotinic acid (niacin) and ammonia, which in turn can be recycled to make nicotinamide adenine dinucleotide (NAD). The same enzyme is also called pyrazinamidase, because in converts the tuberculosis drug pyrazinamide (PZA) into its active form pyrazinoic acid (POA).
AA_WF_J-M-R_35	233	976	-	COG1378	1	1	76	7e-11	57.8	0.31	Sugar-specific transcriptional regulator TrmB [Transcription].
AA_WF_J-M-R_35	1404	2474	+	COG1535	1	161	326	7e-11	58.3	0.67	Isochorismate hydrolase [Secondary metabolites biosynthesis, transport and catabolism].
AA_WF_J-M-R_35	1404	2474	+	cd01015	1	159	350	4e-10	56.3	0.95	N-carbamoylsarcosine amidohydrolase (CSHase) hydrolyzes N-carbamoylsarcosine to sarcosine, carbon dioxide and ammonia. CSHase is involved in one of the two alternative pathways for creatinine degradation to glycine in microorganisms.This CSHase-containing pathway degrades creatinine via N-methylhydantoin N-carbamoylsarcosine and sarcosine to glycine. Enzymes of this pathway are used in the diagno…
AA_WF_J-M-R_35	1404	2474	+	cd01012	1	160	318	7e-07	46	0.76	YcaC related amidohydrolases; E.coli YcaC is an homooctameric hydrolase with unknown specificity. Despite its weak sequence similarity, it is structurally related to other amidohydrolases and shares conserved active site residues with them. Multimerisation interface seems not to be conserved in all members.
AA_WF_J-M-R_35	1404	2474	+	cd01013	1	160	311	1e-06	46.6	0.64	Isochorismatase, also known as 2,3 dihydro-2,3 dihydroxybenzoate synthase, catalyses the conversion of isochorismate, in the presence of water, to 2,3-dihydroxybenzoate and pyruvate, via the hydrolysis of a vinyl ether, an uncommon reaction in biological systems. Isochorismatase is part of the phenazine biosynthesis pathway. Phenazines are antimicrobial compounds that provide the competitive adva…
AA_WF_J-M-R_37	222	2456	-	PRK11360	1	232	737	1e-65	229	0.68	sensory histidine kinase AtoS; Provisional
AA_WF_J-M-R_37	222	2456	-	COG0642	1	443	739	4e-44	160	0.76	Signal transduction histidine kinase [Signal transduction mechanisms].
AA_WF_J-M-R_37	222	2456	-	COG4191	1	436	734	5e-41	155	0.43	Signal transduction histidine kinase regulating C4-dicarboxylate transport system [Signal transduction mechanisms].
AA_WF_J-M-R_37	222	2456	-	smart00387	1	630	735	2e-37	131	0.96	Histidine kinase-like ATPases. Histidine kinase-, DNA gyrase B-, phytochrome-like ATPases.
AA_WF_J-M-R_37	222	2456	-	PRK10364	1	468	735	9e-37	142	0.49	sensor protein ZraS; Provisional
AA_WF_J-M-R_37	222	2456	-	PRK13837	1	450	744	1e-33	136	0.29	two-component VirA-like sensor kinase; Provisional
AA_WF_J-M-R_37	222	2456	-	cd00075	1	633	732	2e-31	118	0.98	Histidine kinase-like ATPases; This family includes several ATP-binding proteins for example: histidine kinase, DNA gyrase B, topoisomerases, heat shock protein HSP90, phytochrome-like ATPases and DNA mismatch repair proteins
AA_WF_J-M-R_37	222	2456	-	PRK13557	1	477	744	4e-30	123	0.43	histidine kinase; Provisional
AA_WF_J-M-R_37	222	2456	-	COG3852	1	330	736	2e-29	118	0.91	Signal transduction histidine kinase, nitrogen specific [Signal transduction mechanisms].
AA_WF_J-M-R_37	222	2456	-	COG5000	1	247	718	2e-28	119	0.54	Signal transduction histidine kinase involved in nitrogen fixation and metabolism regulation [Signal transduction mechanisms].
AA_WF_J-M-R_37	222	2456	-	COG2205	1	524	737	2e-26	112	0.24	K+-sensing histidine kinase KdpD [Signal transduction mechanisms].
AA_WF_J-M-R_37	222	2456	-	COG5002	1	243	743	4e-26	109	0.9	Signal transduction histidine kinase [Signal transduction mechanisms].
AA_WF_J-M-R_37	222	2456	-	PF02518.25	1	631	735	9.2e-24	84.1	0.963964	Histidine kinase-, DNA gyrase B-, and HSP90-like ATPase
AA_WF_J-M-R_37	222	2456	-	PRK11073	1	416	735	8e-23	99	0.79	nitrogen regulation protein NR(II); Provisional
AA_WF_J-M-R_37	222	2456	-	COG4192	1	461	725	2e-22	99	0.34	Signal transduction histidine kinase regulating phosphoglycerate transport system [Signal transduction mechanisms].
AA_WF_J-M-R_37	222	2456	-	COG4251	1	551	740	2e-22	99.8	0.26	Bacteriophytochrome (light-regulated signal transduction histidine kinase) [Signal transduction mechanisms].
AA_WF_J-M-R_37	222	2456	-	PRK11466	1	554	739	5e-19	89.6	0.2	hybrid sensory histidine kinase TorS; Provisional
AA_WF_J-M-R_37	222	2456	-	PRK09303	1	610	734	4e-17	81.5	0.32	adaptive-response sensory kinase; Validated
AA_WF_J-M-R_37	222	2456	-	PRK11086	1	616	733	1e-15	78.4	0.22	sensory histidine kinase DcuS; Provisional
AA_WF_J-M-R_37	222	2456	-	PRK15347	1	633	739	3e-15	77.8	0.12	two component system sensor kinase SsrA; Provisional
AA_WF_J-M-R_37	222	2456	-	PRK10490	1	622	737	4e-15	77.4	0.13	sensor protein KdpD; Provisional
AA_WF_J-M-R_37	222	2456	-	PRK09835	1	621	733	5e-15	76	0.24	sensor kinase CusS; Provisional
AA_WF_J-M-R_37	222	2456	-	TIGR00229	1	329	456	7.2e-15	53.2	0.992063	sensory_box: PAS domain S-box protein
AA_WF_J-M-R_37	222	2456	-	COG3290	1	639	741	1e-14	74.6	0.19	Sensor histidine kinase regulating citrate/malate metabolism [Signal transduction mechanisms].
AA_WF_J-M-R_37	222	2456	-	PRK09467	1	457	736	4e-14	73	0.5	osmolarity sensor protein; Provisional
AA_WF_J-M-R_37	222	2456	-	PRK11100	1	633	735	5e-14	73	0.22	sensory histidine kinase CreC; Provisional
AA_WF_J-M-R_37	222	2456	-	PRK11091	1	621	734	8e-13	69.6	0.15	aerobic respiration control sensor protein ArcB; Provisional
AA_WF_J-M-R_37	222	2456	-	PRK10549	1	622	742	2e-12	67.7	0.26	signal transduction histidine-protein kinase BaeS; Provisional
AA_WF_J-M-R_37	222	2456	-	PRK10841	1	630	738	1e-11	65.8	0.12	hybrid sensory kinase in two-component regulatory system with RcsB and YojN; Provisional
AA_WF_J-M-R_37	222	2456	-	PRK11006	1	632	733	2e-11	64.3	0.24	phosphate regulon sensor protein; Provisional
AA_WF_J-M-R_37	222	2456	-	PRK11107	1	597	733	2e-11	65.3	0.14	hybrid sensory histidine kinase BarA; Provisional
AA_WF_J-M-R_37	222	2456	-	COG0643	1	638	733	1e-10	62	0.13	Chemotaxis protein histidine kinase CheA [Cell motility, Signal transduction mechanisms].
AA_WF_J-M-R_37	222	2456	-	PRK10604	1	633	737	4e-10	60.4	0.24	sensor protein RstB; Provisional
AA_WF_J-M-R_37	222	2456	-	PRK10755	1	639	733	2e-09	58.1	0.27	sensor protein BasS/PmrB; Provisional
AA_WF_J-M-R_37	222	2456	-	PRK03660	1	646	729	2e-08	52.2	0.54	anti-sigma F factor; Provisional
AA_WF_J-M-R_37	222	2456	-	COG4585	1	536	734	2e-08	54	0.46	Signal transduction histidine kinase [Signal transduction mechanisms].
AA_WF_J-M-R_37	222	2456	-	smart00304	1	266	310	6e-08	45.7	0.85	HAMP (Histidine kinases, Adenylyl cyclases, Methyl binding proteins, Phosphatases) domain.
AA_WF_J-M-R_37	222	2456	-	COG2202	1	318	452	2e-07	50.2	0.57	PAS domain [Signal transduction mechanisms].
AA_WF_J-M-R_37	222	2456	-	PRK09470	1	576	733	3e-07	51.5	0.26	two-component sensor protein; Provisional
AA_WF_J-M-R_37	222	2456	-	PRK10604	1	273	322	5e-07	50.8	0.12	sensor protein RstB; Provisional
AA_WF_J-M-R_37	222	2456	-	PRK09959	1	630	735	8e-07	50.5	0.09	hybrid sensory histidine kinase in two-component regulatory system with EvgA; Provisional
AA_WF_J-M-R_37	222	2456	-	cd00130	1	341	446	3e-06	44.9	0.98	PAS domain; PAS motifs appear in archaea, eubacteria and eukarya. Probably the most surprising identification of a PAS domain was that in EAG-like K+-channels. PAS domains have been found to bind ligands, and to act as sensors for light and oxygen in signal transduction.
AA_WF_J-M-R_37	222	2456	-	cd06225	1	272	311	4e-06	44.2	0.84	Histidine kinase, Adenylyl cyclase, Methyl-accepting protein, and Phosphatase (HAMP) domain. HAMP is a signaling domain which occurs in a wide variety of signaling proteins, many of which are bacterial. The HAMP domain consists of two alpha helices connected by an extended linker. The structure of the HAMP dimer from Archaeoglobus fulgidus has been solved using nuclear magnetic resonance, reveali…
AA_WF_J-M-R_37	222	2456	-	COG2172	1	640	733	3e-05	41.6	0.62	Anti-sigma regulatory factor (Ser/Thr protein kinase) [Signal transduction mechanisms].
AA_WF_J-M-R_37	222	2456	-	COG2972	1	606	733	7e-05	42.8	0.26	Sensor histidine kinase YesM [Signal transduction mechanisms].
AA_WF_J-M-R_37	222	2456	-	COG0840	1	218	319	8e-05	42.7	0.25	Methyl-accepting chemotaxis protein [Cell motility, Signal transduction mechanisms].
AA_WF_J-M-R_38	2	1540	-	COG0840	1	188	484	2e-22	96.2	0.72	Methyl-accepting chemotaxis protein [Cell motility, Signal transduction mechanisms].
AA_WF_J-M-R_38	1752	2402	-	smart00283	1	1	131	6e-17	70.8	0.5	Methyl-accepting chemotaxis-like domains (chemotaxis sensory transducer). Thought to undergo reversible methylation in response to attractants or repellants during bacterial chemotaxis.
AA_WF_J-M-R_38	2	1540	-	PF00015.20	1	431	512	1.2e-13	51.2	0.389535	Methyl-accepting chemotaxis protein (MCP) signalling domain
AA_WF_J-M-R_38	2	1540	-	PRK15048	1	208	489	2e-13	70.4	0.47	methyl-accepting chemotaxis protein II; Provisional
AA_WF_J-M-R_38	1752	2402	-	PF00015.20	1	1	96	2.1e-12	47.1	0.55814	Methyl-accepting chemotaxis protein (MCP) signalling domain
AA_WF_J-M-R_38	2	1540	-	smart00283	1	298	489	6e-12	60	0.73	Methyl-accepting chemotaxis-like domains (chemotaxis sensory transducer). Thought to undergo reversible methylation in response to attractants or repellants during bacterial chemotaxis.
AA_WF_J-M-R_38	2	1540	-	smart00283	1	301	433	8e-12	59.6	0.51	Methyl-accepting chemotaxis-like domains (chemotaxis sensory transducer). Thought to undergo reversible methylation in response to attractants or repellants during bacterial chemotaxis.
AA_WF_J-M-R_38	1752	2402	-	cd11386	1	1	92	1e-11	58.8	0.46	Methyl-accepting chemotaxis protein (MCP), signaling domain. Methyl-accepting chemotaxis proteins (MCPs or chemotaxis receptors) are an integral part of the transmembrane protein complex that controls bacterial chemotaxis, together with the histidine kinase CheA, the receptor-coupling protein CheW, receptor-modification enzymes, and localized phosphatases. MCPs contain a four helix trans membrane…
AA_WF_J-M-R_38	1752	2402	-	COG0840	1	1	128	2e-11	59.2	0.32	Methyl-accepting chemotaxis protein [Cell motility, Signal transduction mechanisms].
AA_WF_J-M-R_38	2	1540	-	smart00283	1	368	512	8e-11	56.5	0.5	Methyl-accepting chemotaxis-like domains (chemotaxis sensory transducer). Thought to undergo reversible methylation in response to attractants or repellants during bacterial chemotaxis.
AA_WF_J-M-R_38	2	1540	-	COG0840	1	301	433	1e-09	57.3	0.33	Methyl-accepting chemotaxis protein [Cell motility, Signal transduction mechanisms].
AA_WF_J-M-R_38	2	1540	-	PRK15041	1	192	487	1e-09	58.4	0.5	methyl-accepting chemotaxis protein I; Provisional
AA_WF_J-M-R_38	2	1540	-	cd11386	1	402	512	4e-09	54.2	0.52	Methyl-accepting chemotaxis protein (MCP), signaling domain. Methyl-accepting chemotaxis proteins (MCPs or chemotaxis receptors) are an integral part of the transmembrane protein complex that controls bacterial chemotaxis, together with the histidine kinase CheA, the receptor-coupling protein CheW, receptor-modification enzymes, and localized phosphatases. MCPs contain a four helix trans membrane…
AA_WF_J-M-R_38	2	1540	-	cd11386	1	301	395	4e-07	48.4	0.47	Methyl-accepting chemotaxis protein (MCP), signaling domain. Methyl-accepting chemotaxis proteins (MCPs or chemotaxis receptors) are an integral part of the transmembrane protein complex that controls bacterial chemotaxis, together with the histidine kinase CheA, the receptor-coupling protein CheW, receptor-modification enzymes, and localized phosphatases. MCPs contain a four helix trans membrane…
AA_WF_J-M-R_38	2	1540	-	smart00304	1	231	282	8e-07	41.8	0.95	HAMP (Histidine kinases, Adenylyl cyclases, Methyl binding proteins, Phosphatases) domain.
AA_WF_J-M-R_38	2	1540	-	COG0840	1	287	397	3e-06	46.5	0.28	Methyl-accepting chemotaxis protein [Cell motility, Signal transduction mechanisms].
AA_WF_J-M-R_38	2	1540	-	smart00283	1	275	362	8e-06	41.1	0.34	Methyl-accepting chemotaxis-like domains (chemotaxis sensory transducer). Thought to undergo reversible methylation in response to attractants or repellants during bacterial chemotaxis.
AA_WF_J-M-R_38	2	1540	-	smart00283	1	338	439	1e-05	40.7	0.39	Methyl-accepting chemotaxis-like domains (chemotaxis sensory transducer). Thought to undergo reversible methylation in response to attractants or repellants during bacterial chemotaxis.
AA_WF_J-M-R_38	1752	2402	-	COG0840	1	1	216	1e-05	42.3	0.51	Methyl-accepting chemotaxis protein [Cell motility, Signal transduction mechanisms].
AA_WF_J-M-R_38	2	1540	-	PRK09793	1	249	416	1e-05	45.4	0.29	methyl-accepting protein IV; Provisional
AA_WF_J-M-R_38	2	1540	-	cd11386	1	354	428	2e-05	43	0.38	Methyl-accepting chemotaxis protein (MCP), signaling domain. Methyl-accepting chemotaxis proteins (MCPs or chemotaxis receptors) are an integral part of the transmembrane protein complex that controls bacterial chemotaxis, together with the histidine kinase CheA, the receptor-coupling protein CheW, receptor-modification enzymes, and localized phosphatases. MCPs contain a four helix trans membrane…
AA_WF_J-M-R_38	2	1540	-	smart00283	1	291	398	3e-05	39.6	0.42	Methyl-accepting chemotaxis-like domains (chemotaxis sensory transducer). Thought to undergo reversible methylation in response to attractants or repellants during bacterial chemotaxis.
AA_WF_J-M-R_46	558	2078	+	PF01833.23	1	350	431	3.8e-13	49.2	1	IPT/TIG domain
AA_WF_J-M-R_46	558	2078	+	cd00102	1	350	431	1e-11	60.6	0.93	Immunoglobulin-like fold, Plexins, Transcription factors (IPT). IPTs are also known as Transcription factor ImmunoGlobin (TIG) domains. They are present in intracellular transcription factors, cell surface receptors (such as plexins and scatter factor receptors), as well as, cyclodextrin glycosyltransferase and similar enzymes. Although they are involved in DNA binding in transcription factors, t…
AA_WF_J-M-R_46	558	2078	+	PF01833.23	1	438	505	3.2e-11	43	0.835294	IPT/TIG domain
AA_WF_J-M-R_46	558	2078	+	smart00429	1	350	431	3e-10	52.4	0.9	ig-like, plexins, transcription factors.
AA_WF_J-M-R_46	558	2078	+	smart00429	1	438	505	4e-09	49	0.75	ig-like, plexins, transcription factors.
AA_WF_J-M-R_46	558	2078	+	cd00603	1	350	431	3e-08	50.1	0.9	IPT domain of Plexins and Cell Surface Receptors (PCSR) and related proteins . This subgroup contains IPT domains of plexins, receptors, like the plasminogen-related growth factor receptors, the hepatocyte growth factor-scatter factors, and the macrophage-stimulating receptors and of fibrocystin. Plexins are involved in the regulation of cell proliferation and of cellular adhesion and repulsion r…
AA_WF_J-M-R_46	558	2078	+	cd00603	1	438	502	8e-08	49	0.72	IPT domain of Plexins and Cell Surface Receptors (PCSR) and related proteins . This subgroup contains IPT domains of plexins, receptors, like the plasminogen-related growth factor receptors, the hepatocyte growth factor-scatter factors, and the macrophage-stimulating receptors and of fibrocystin. Plexins are involved in the regulation of cell proliferation and of cellular adhesion and repulsion r…
AA_WF_J-M-R_46	2	523	+	PF01833.23	1	102	169	1.7e-07	31.1	0.870588	IPT/TIG domain
AA_WF_J-M-R_46	2	523	+	PF01833.23	1	17	91	2.6e-07	30.5	0.917647	IPT/TIG domain
AA_WF_J-M-R_46	558	2078	+	cd00102	1	438	506	4e-07	47.1	0.77	Immunoglobulin-like fold, Plexins, Transcription factors (IPT). IPTs are also known as Transcription factor ImmunoGlobin (TIG) domains. They are present in intracellular transcription factors, cell surface receptors (such as plexins and scatter factor receptors), as well as, cyclodextrin glycosyltransferase and similar enzymes. Although they are involved in DNA binding in transcription factors, t…
AA_WF_J-M-R_46	2	523	+	smart00429	1	104	166	7e-05	34.3	0.7	ig-like, plexins, transcription factors.
AA_WF_J-M-R_50	251	607	-	PRK05416	1	1	114	3e-29	106	0.38	glmZ(sRNA)-inactivating NTPase; Provisional
AA_WF_J-M-R_50	251	607	-	COG1660	1	3	115	3e-27	100	0.38	RNase adaptor protein for sRNA GlmZ degradation, contains a P-loop ATPase domain [Signal transduction mechanisms].
AA_WF_J-M-R_50	251	607	-	PF03668.14	1	2	115	1.1e-21	77.3	0.422535	P-loop ATPase protein family
AA_WF_J-M-R_50	1673	1831	-	PF00805.21	1	14	51	4.9e-17	61.1	0.95	Pentapeptide repeats (8 copies)
AA_WF_J-M-R_50	1673	1831	-	COG1357	1	8	52	7e-12	54.9	0.19	Uncharacterized protein YjbI, contains pentapeptide repeats [Function unknown].
AA_WF_J-M-R_50	1673	1831	-	COG1357	1	8	52	8e-12	54.9	0.19	Uncharacterized protein YjbI, contains pentapeptide repeats [Function unknown].
AA_WF_J-M-R_50	1673	1831	-	COG1357	1	8	52	1e-11	54.5	0.19	Uncharacterized protein YjbI, contains pentapeptide repeats [Function unknown].
AA_WF_J-M-R_50	1673	1831	-	COG1357	1	8	52	3e-11	53.3	0.19	Uncharacterized protein YjbI, contains pentapeptide repeats [Function unknown].
AA_WF_J-M-R_50	1673	1831	-	COG1357	1	8	52	3e-11	53.3	0.19	Uncharacterized protein YjbI, contains pentapeptide repeats [Function unknown].
AA_WF_J-M-R_50	1673	1831	-	COG1357	1	8	51	4e-11	53	0.19	Uncharacterized protein YjbI, contains pentapeptide repeats [Function unknown].
AA_WF_J-M-R_50	1673	1831	-	PF00805.21	1	7	33	5.9e-11	41.7	0.675	Pentapeptide repeats (8 copies)
AA_WF_J-M-R_50	1673	1831	-	COG1357	1	8	52	8e-11	52.2	0.19	Uncharacterized protein YjbI, contains pentapeptide repeats [Function unknown].
AA_WF_J-M-R_50	1673	1831	-	COG1357	1	8	48	9e-11	52.2	0.18	Uncharacterized protein YjbI, contains pentapeptide repeats [Function unknown].
AA_WF_J-M-R_50	1673	1831	-	COG1357	1	5	52	1e-10	51.4	0.21	Uncharacterized protein YjbI, contains pentapeptide repeats [Function unknown].
AA_WF_J-M-R_50	1673	1831	-	COG1357	1	8	52	1e-10	51.8	0.19	Uncharacterized protein YjbI, contains pentapeptide repeats [Function unknown].
AA_WF_J-M-R_50	1673	1831	-	COG1357	1	8	52	1e-10	51.8	0.19	Uncharacterized protein YjbI, contains pentapeptide repeats [Function unknown].
AA_WF_J-M-R_50	1673	1831	-	COG1357	1	8	51	2e-10	51.4	0.19	Uncharacterized protein YjbI, contains pentapeptide repeats [Function unknown].
AA_WF_J-M-R_50	1673	1831	-	COG1357	1	8	52	9e-10	49.5	0.19	Uncharacterized protein YjbI, contains pentapeptide repeats [Function unknown].
AA_WF_J-M-R_50	1673	1831	-	COG1357	1	8	52	1e-09	49.1	0.19	Uncharacterized protein YjbI, contains pentapeptide repeats [Function unknown].
AA_WF_J-M-R_50	1673	1831	-	PRK15196	1	1	48	3e-09	49.6	0.14	secreted effector protein PipB2; Provisional
AA_WF_J-M-R_50	1673	1831	-	COG1357	1	9	51	7e-09	46.8	0.19	Uncharacterized protein YjbI, contains pentapeptide repeats [Function unknown].
AA_WF_J-M-R_50	1673	1831	-	COG1357	1	8	51	1e-08	46.4	0.19	Uncharacterized protein YjbI, contains pentapeptide repeats [Function unknown].
AA_WF_J-M-R_50	1673	1831	-	COG1357	1	8	52	1e-08	46.4	0.19	Uncharacterized protein YjbI, contains pentapeptide repeats [Function unknown].
AA_WF_J-M-R_50	1673	1831	-	COG1357	1	8	52	1e-08	46.4	0.19	Uncharacterized protein YjbI, contains pentapeptide repeats [Function unknown].
AA_WF_J-M-R_50	1673	1831	-	COG1357	1	8	51	6e-08	44.5	0.19	Uncharacterized protein YjbI, contains pentapeptide repeats [Function unknown].
AA_WF_J-M-R_50	1673	1831	-	PRK15196	1	8	52	1e-07	44.6	0.13	secreted effector protein PipB2; Provisional
AA_WF_J-M-R_50	1673	1831	-	COG1357	1	8	48	5e-07	41.8	0.18	Uncharacterized protein YjbI, contains pentapeptide repeats [Function unknown].
AA_WF_J-M-R_50	1673	1831	-	PRK15196	1	9	51	2e-06	41.5	0.13	secreted effector protein PipB2; Provisional
AA_WF_J-M-R_50	1673	1831	-	PRK15196	1	8	52	3e-06	40.8	0.13	secreted effector protein PipB2; Provisional
AA_WF_J-M-R_50	1673	1831	-	PRK15196	1	8	52	5e-06	40	0.13	secreted effector protein PipB2; Provisional
AA_WF_J-M-R_50	1673	1831	-	PRK15197	1	8	48	6e-06	39.5	0.15	secreted effector protein PipB; Provisional
AA_WF_J-M-R_50	1673	1831	-	PRK15197	1	8	48	7e-06	39.5	0.15	secreted effector protein PipB; Provisional
AA_WF_J-M-R_50	1673	1831	-	PRK15197	1	10	51	8e-06	39.5	0.15	secreted effector protein PipB; Provisional
AA_WF_J-M-R_50	1673	1831	-	PRK15197	1	9	46	1e-05	38.8	0.14	secreted effector protein PipB; Provisional
AA_WF_J-M-R_50	1673	1831	-	PRK15197	1	8	46	1e-05	38.8	0.14	secreted effector protein PipB; Provisional
AA_WF_J-M-R_50	1673	1831	-	PRK15197	1	10	49	1e-05	38.8	0.14	secreted effector protein PipB; Provisional
AA_WF_J-M-R_50	1673	1831	-	PRK15197	1	4	46	1e-05	38.8	0.15	secreted effector protein PipB; Provisional
AA_WF_J-M-R_50	1673	1831	-	COG1357	1	8	52	2e-05	37.2	0.19	Uncharacterized protein YjbI, contains pentapeptide repeats [Function unknown].
AA_WF_J-M-R_50	1673	1831	-	PRK15196	1	8	51	3e-05	38.1	0.13	secreted effector protein PipB2; Provisional
AA_WF_J-M-R_50	1673	1831	-	COG1357	1	8	49	4e-05	36.4	0.18	Uncharacterized protein YjbI, contains pentapeptide repeats [Function unknown].
AA_WF_J-M-R_50	1673	1831	-	PRK15196	1	5	48	4e-05	37.3	0.13	secreted effector protein PipB2; Provisional
AA_WF_J-M-R_50	1673	1831	-	COG1357	1	9	47	5e-05	36	0.17	Uncharacterized protein YjbI, contains pentapeptide repeats [Function unknown].
AA_WF_J-M-R_50	1673	1831	-	PRK15196	1	10	48	5e-05	37.3	0.12	secreted effector protein PipB2; Provisional
AA_WF_J-M-R_55	357	1739	+	COG0265	1	200	460	5e-32	123	0.75	Periplasmic serine protease, S1-C subfamily, contain C-terminal PDZ domain [Posttranslational modification, protein turnover, chaperones].
AA_WF_J-M-R_55	357	1739	+	PF13365.5	1	231	369	1.3e-20	74.7	1	Trypsin-like peptidase domain
AA_WF_J-M-R_55	357	1739	+	PRK10139	1	178	453	4e-16	78.1	0.59	serine endoprotease; Provisional
AA_WF_J-M-R_55	357	1739	+	PRK10942	1	231	450	4e-16	78.3	0.43	serine endoprotease; Provisional
AA_WF_J-M-R_55	357	1739	+	PRK10898	1	192	445	1e-15	75.8	0.66	serine endoprotease; Provisional
AA_WF_J-M-R_55	357	1739	+	cd00060	1	3	90	1e-13	66.3	0.87	Forkhead associated domain (FHA); found in eukaryotic and prokaryotic proteins. Putative nuclear signalling domain. FHA domains may bind phosphothreonine, phosphoserine and sometimes phosphotyrosine. In eukaryotes, many FHA domain-containing proteins localize to the nucleus, where they participate in establishing or maintaining cell cycle checkpoints, DNA repair, or transcriptional regulation. Me…
AA_WF_J-M-R_55	357	1739	+	COG1716	1	15	86	1e-13	67.3	0.38	Forkhead associated (FHA) domain, binds pSer, pThr, pTyr [Signal transduction mechanisms].
AA_WF_J-M-R_55	357	1739	+	smart00240	1	22	71	3e-11	54.5	0.97	Forkhead associated domain. Found in eukaryotic and prokaryotic proteins. Putative nuclear signalling domain.
AA_WF_J-M-R_56	1	1674	-	PF13229.5	1	412	553	1.9e-08	34.2	0.860759	Right handed beta helix region
AA_WF_J-M-R_68	1	1086	+	PF08548.10	1	105	233	1.7e-10	41	0.528497	Peptidase M10 serralysin C terminal
AA_WF_J-M-R_68	1	1086	+	COG2931	1	34	310	6e-09	54.6	0.54	Ca2+-binding protein, RTX toxin-related [Secondary metabolites biosynthesis, transport and catabolism].
AA_WF_J-M-R_7	4699	6126	+	COG2204	1	1	448	8e-168	483	0.95	DNA-binding transcriptional response regulator, NtrC family, contains REC, AAA-type ATPase, and a Fis-type DNA-binding domains [Signal transduction mechanisms].
AA_WF_J-M-R_7	4699	6126	+	COG3829	1	150	454	1e-130	391	0.55	Transcriptional regulator containing PAS, AAA-type ATPase, and DNA-binding Fis domains [Transcription, Signal transduction mechanisms].
AA_WF_J-M-R_7	4699	6126	+	PRK11361	1	3	448	2e-130	388	0.95	acetoacetate metabolism regulatory protein AtoC; Provisional
AA_WF_J-M-R_7	4699	6126	+	COG3604	1	121	454	5e-121	366	0.61	Transcriptional regulator containing GAF, AAA-type ATPase, and DNA-binding Fis domains [Transcription, Signal transduction mechanisms].
AA_WF_J-M-R_7	4699	6126	+	PRK15115	1	1	456	4e-101	312	0.97	response regulator GlrR; Provisional
AA_WF_J-M-R_7	4699	6126	+	PRK10365	1	5	454	8e-99	305	0.98	transcriptional regulatory protein ZraR; Provisional
AA_WF_J-M-R_7	18989	19756	+	COG1116	1	7	249	5e-93	275	0.95	ABC-type nitrate/sulfonate/bicarbonate transport system, ATPase component [Inorganic ion transport and metabolism].
AA_WF_J-M-R_7	4699	6126	+	PRK10923	1	4	458	7e-93	291	0.95	nitrogen regulation protein NR(I); Provisional
AA_WF_J-M-R_7	4699	6126	+	PRK05022	1	120	445	2e-92	291	0.64	anaerobic nitric oxide reductase transcription regulator; Provisional
AA_WF_J-M-R_7	18989	19756	+	cd03293	1	5	218	3e-92	273	0.97	ATP-binding cassette domain of the nitrate and sulfonate transporters. NrtD and SsuB are the ATP-binding subunits of the bacterial ABC-type nitrate and sulfonate transport systems, respectively. ABC transporters are a large family of proteins involved in the transport of a wide variety of different compounds, like sugars, ions, peptides, and more complex organic molecules. The nucleotide binding …
AA_WF_J-M-R_7	4699	6126	+	COG1221	1	149	454	8e-91	283	0.76	Transcriptional regulators containing an AAA-type ATPase domain and a DNA-binding domain [Transcription, Signal transduction mechanisms].
AA_WF_J-M-R_7	4699	6126	+	COG3284	1	70	454	6e-83	268	0.61	Transcriptional regulator of acetoin/glycerol metabolism [Transcription].
AA_WF_J-M-R_7	4699	6126	+	PRK15429	1	150	458	6e-83	270	0.44	formate hydrogenlyase transcriptional activator FhlA; Provisional
AA_WF_J-M-R_7	4699	6126	+	COG3283	1	149	391	7e-78	252	0.47	Transcriptional regulator of aromatic amino acids metabolism [Transcription, Amino acid transport and metabolism].
AA_WF_J-M-R_7	4699	6126	+	PRK15424	1	154	448	3e-77	252	0.54	propionate catabolism operon regulatory protein PrpR; Provisional
AA_WF_J-M-R_7	18989	19756	+	cd03259	1	7	218	1e-74	227	0.97	ATP-binding cassette domain of the carbohydrate and solute transporters-like. This family is comprised of proteins involved in the transport of apparently unrelated solutes and proteins specific for di- and oligosaccharides and polyols. ABC transporters are a large family of proteins involved in the transport of a wide variety of different compounds, like sugars, ions, peptides and more complex o…
AA_WF_J-M-R_7	4699	6126	+	PRK10820	1	150	377	6e-74	243	0.44	DNA-binding transcriptional regulator TyrR; Provisional
AA_WF_J-M-R_7	18989	19756	+	COG3842	1	1	218	4e-68	215	0.6	ABC-type Fe3+/spermidine/putrescine transport systems, ATPase components [Amino acid transport and metabolism].
AA_WF_J-M-R_7	4699	6126	+	PF00158.25	1	151	316	7.5e-68	227.4	0.988095	Sigma-54 interaction domain
AA_WF_J-M-R_7	18989	19756	+	COG3839	1	4	218	1e-66	210	0.62	ABC-type sugar transport system, ATPase component [Carbohydrate transport and metabolism].
AA_WF_J-M-R_7	18989	19756	+	COG4525	1	9	237	3e-66	207	0.89	ABC-type taurine transport system, ATPase component [Inorganic ion transport and metabolism].
AA_WF_J-M-R_7	18989	19756	+	cd03296	1	4	218	4e-66	206	0.88	ATP-binding cassette domain of the sulfate transporter. Part of the ABC transporter complex cysAWTP involved in sulfate import. Responsible for energy coupling to the transport system. The complex is composed of two ATP-binding proteins (cysA), two transmembrane proteins (cysT and cysW), and a solute-binding protein (cysP). ABC transporters are a large family of proteins involved in the transport…
AA_WF_J-M-R_7	18132	18962	+	COG0600	1	27	270	1e-64	203	0.95	ABC-type nitrate/sulfonate/bicarbonate transport system, permease component [Inorganic ion transport and metabolism].
AA_WF_J-M-R_7	18989	19756	+	cd03255	1	5	215	3e-63	198	0.95	ATP-binding cassette domain of the transporters involved in export of lipoprotein and macrolide, and cell division protein. This family is comprised of MJ0796 ATP-binding cassette, macrolide-specific ABC-type efflux carrier (MacAB), and proteins involved in cell division (FtsE), and release of lipoproteins from the cytoplasmic membrane (LolCDE). They are clustered together phylogenetically. MacAB…
AA_WF_J-M-R_7	18989	19756	+	cd03300	1	5	218	5e-63	198	0.89	ATP-binding cassette domain of the polyamine transporter. PotA is an ABC-type transporter and the ATPase component of the spermidine/putrescine-preferential uptake system consisting of PotA, -B, -C, and -D. PotA has two domains with the N-terminal domain containing the ATPase activity and the residues required for homodimerization with PotA and heterdimerization with PotB. ABC transporters are a …
AA_WF_J-M-R_7	4699	6126	+	PRK11608	1	159	454	1e-62	207	0.89	phage shock protein operon transcriptional activator; Provisional
AA_WF_J-M-R_7	18989	19756	+	cd03294	1	5	218	1e-60	193	0.8	ATP-binding cassette domain of the osmoprotectant proline/glycine betaine uptake system. This family comprises the glycine betaine/L-proline ATP binding subunit in bacteria and its equivalents in archaea. This transport system belong to the larger ATP-Binding Cassette (ABC) transporter superfamily. The characteristic feature of these transporters is the obligatory coupling of ATP hydrolysis to su…
AA_WF_J-M-R_7	18989	19756	+	COG4175	1	1	218	1e-59	194	0.57	ABC-type proline/glycine betaine transport system, ATPase component [Amino acid transport and metabolism].
AA_WF_J-M-R_7	18989	19756	+	COG1118	1	4	220	2e-59	192	0.62	ABC-type sulfate/molybdate transport systems, ATPase component [Inorganic ion transport and metabolism].
AA_WF_J-M-R_7	18989	19756	+	COG1136	1	5	219	1e-56	181	0.94	ABC-type lipoprotein export system, ATPase component [Cell wall/membrane/envelope biogenesis].
AA_WF_J-M-R_7	18989	19756	+	COG1125	1	5	218	3e-56	183	0.67	ABC-type proline/glycine betaine transport system, ATPase component [Amino acid transport and metabolism].
AA_WF_J-M-R_7	18989	19756	+	PRK10851	1	4	218	2e-55	182	0.59	sulfate/thiosulfate transporter subunit; Provisional
AA_WF_J-M-R_7	18989	19756	+	COG1126	1	5	220	2e-54	176	0.87	ABC-type polar amino acid transport system, ATPase component [Amino acid transport and metabolism].
AA_WF_J-M-R_7	4699	6126	+	PRK11388	1	153	448	5e-54	191	0.46	DNA-binding transcriptional regulator DhaR; Provisional
AA_WF_J-M-R_7	18989	19756	+	COG1131	1	1	249	4e-53	174	0.83	ABC-type multidrug transport system, ATPase component [Defense mechanisms].
AA_WF_J-M-R_7	18989	19756	+	cd03258	1	5	215	6e-53	172	0.9	ATP-binding cassette domain of methionine transporter. MetN (also known as YusC) is an ABC-type transporter encoded by metN of the metNPQ operon in Bacillus subtilis that is involved in methionine transport. Other members of this system include the MetP permease and the MetQ substrate binding protein. ABC transporters are a subset of nucleotide hydrolases that contain a signature motif, Q-loop, a…
AA_WF_J-M-R_7	18989	19756	+	COG1135	1	5	236	3e-52	173	0.68	ABC-type methionine transport system, ATPase component [Amino acid transport and metabolism].
AA_WF_J-M-R_7	18989	19756	+	cd03295	1	5	218	1e-51	169	0.87	ATP-binding cassette domain of the osmoprotectant transporter. OpuCA is a the ATP binding component of a bacterial solute transporter that serves a protective role to cells growing in a hyperosmolar environment. ABC (ATP-binding cassette) transporter nucleotide-binding domain; ABC transporters are a large family of proteins involved in the transport of a wide variety of different compounds, like …
AA_WF_J-M-R_7	6977	8488	+	COG1032	1	53	502	1e-51	182	0.86	Radical SAM superfamily enzyme YgiQ, UPF0313 family [General function prediction only].
AA_WF_J-M-R_7	18989	19756	+	PRK11248	1	7	241	3e-51	169	0.9	taurine transporter ATP-binding subunit; Provisional
AA_WF_J-M-R_7	18989	19756	+	cd03301	1	7	218	2e-50	165	0.96	The N-terminal ATPase domain of the maltose transporter, MalK. ATP binding cassette (ABC) proteins function from bacteria to human, mediating the translocation of substances into and out of cells or organelles. ABC transporters contain two transmembrane-spanning domains (TMDs) or subunits and two nucleotide binding domains (NBDs) or subunits that couple transport to the hydrolysis of ATP. In the …
AA_WF_J-M-R_7	18989	19756	+	cd03229	1	5	211	3e-50	163	0.94	ATP-binding cassette domain of the binding protein-dependent transport systems. This class is comprised of all BPD (Binding Protein Dependent) systems that are largely represented in archaea and eubacteria and are primarily involved in scavenging solutes from the environment. ABC transporters are a large family of proteins involved in the transport of a wide variety of different compounds, like s…
AA_WF_J-M-R_7	18989	19756	+	cd03262	1	5	215	3e-50	165	0.95	ATP-binding cassette domain of the histidine and glutamine transporters. HisP and GlnQ are the ATP-binding components of the bacterial periplasmic histidine and glutamine permeases, respectively. Histidine permease is a multi-subunit complex containing the HisQ and HisM integral membrane subunits and two copies of HisP. HisP has properties intermediate between those of integral and peripheral mem…
AA_WF_J-M-R_7	18989	19756	+	PRK09452	1	5	218	4e-50	169	0.55	putrescine/spermidine ABC transporter ATPase protein; Reviewed
AA_WF_J-M-R_7	18989	19756	+	cd03225	1	7	211	5e-50	164	0.95	First domain of the ATP-binding cassette component of cobalt transport system. Domain I of the ABC component of a cobalt transport family found in bacteria, archaea, and eukaryota. The transition metal cobalt is an essential component of many enzymes and must be transported into cells in appropriate amounts when needed. This ABC transport system of the CbiMNQO family is involved in cobalt transpo…
AA_WF_J-M-R_7	18989	19756	+	PRK11247	1	5	215	5e-48	160	0.77	aliphatic sulfonates transport ATP-binding subunit; Provisional
AA_WF_J-M-R_7	18989	19756	+	cd03297	1	28	218	2e-47	157	0.88	ATP-binding cassette domain of the molybdenum transport system. ModC is an ABC-type transporter and the ATPase component of a molybdate transport system that also includes the periplasmic binding protein ModA and the membrane protein ModB. ABC transporters are a large family of proteins involved in the transport of a wide variety of different compounds, like sugars, ions, peptides and more comple…
AA_WF_J-M-R_7	18989	19756	+	cd03257	1	7	215	3e-47	157	0.91	ATP-binding cassette domain of nickel/oligopeptides specific transporters. The ABC transporter subfamily specific for the transport of dipeptides, oligopeptides (OppD), and nickel (NikDE). The NikABCDE system of E. coli belongs to this family and is composed of the periplasmic binding protein NikA, two integral membrane components (NikB and NikC), and two ATPase (NikD and NikE). The NikABCDE tran…
AA_WF_J-M-R_7	18989	19756	+	COG1124	1	4	215	3e-46	155	0.83	ABC-type dipeptide/oligopeptide/nickel transport system, ATPase component [Amino acid transport and metabolism, Inorganic ion transport and metabolism].
AA_WF_J-M-R_7	18989	19756	+	PRK09493	1	5	215	5e-46	154	0.84	glutamine ABC transporter ATP-binding protein; Reviewed
AA_WF_J-M-R_7	18989	19756	+	PRK11432	1	8	218	1e-45	156	0.59	ferric transporter ATP-binding subunit; Provisional
AA_WF_J-M-R_7	18989	19756	+	COG1122	1	7	239	2e-45	152	0.95	Energy-coupling factor transporter ATP-binding protein EcfA2 [Inorganic ion transport and metabolism, General function prediction only].
AA_WF_J-M-R_7	18989	19756	+	COG1123	1	7	250	7e-45	157	0.44	ABC-type glutathione transport system ATPase component, contains duplicated ATPase domain [Posttranslational modification, protein turnover, chaperones].
AA_WF_J-M-R_7	18989	19756	+	PRK11607	1	7	218	8e-45	155	0.55	putrescine transporter ATP-binding subunit; Provisional
AA_WF_J-M-R_7	8547	9257	+	COG3382	1	1	213	2e-44	149	0.93	B3/B4 domain (DNA/RNA-binding domain of Phe-tRNA-synthetase) [General function prediction only].
AA_WF_J-M-R_7	18989	19756	+	cd03260	1	5	218	3e-44	149	0.91	ATP-binding cassette domain of the phosphate transport system. Phosphate uptake is of fundamental importance in the cell physiology of bacteria because phosphate is required as a nutrient. The Pst system of E. coli comprises four distinct subunits encoded by the pstS, pstA, pstB, and pstC genes. The PstS protein is a phosphate-binding protein located in the periplasmic space. PstA and PstC are hy…
AA_WF_J-M-R_7	18989	19756	+	cd03261	1	5	215	3e-44	150	0.87	ATP-binding cassette transport system involved in resistant to organic solvents. ABC transporters are a large family of proteins involved in the transport of a wide variety of different compounds, like sugars, ions, peptides, and more complex organic molecules. The nucleotide binding domain shows the highest similarity between all members of the family. ABC transporters are a subset of nucleotide…
AA_WF_J-M-R_7	18989	19756	+	COG4181	1	5	215	5e-44	148	0.91	Predicted ABC-type transport system involved in lysophospholipase L1 biosynthesis, ATPase component [Secondary metabolites biosynthesis, transport and catabolism].
AA_WF_J-M-R_7	18132	18962	+	PRK10160	1	28	270	6e-44	151	0.88	taurine transporter subunit; Provisional
AA_WF_J-M-R_7	18989	19756	+	cd03299	1	7	221	1e-43	148	0.88	ATP-binding cassette domain similar to the molybdate transporter. Archaeal protein closely related to ModC. ModC is an ABC-type transporter and the ATPase component of a molybdate transport system that also includes the periplasmic binding protein ModA and the membrane protein ModB. ABC transporters are a large family of proteins involved in the transport of a wide variety of different compounds,…
AA_WF_J-M-R_7	18989	19756	+	cd03256	1	5	215	1e-42	146	0.85	ATP-binding cassette domain of the binding protein-dependent phosphonate transport system. Phosphonates are a class of organophosphorus compounds characterized by a chemically stable carbon-to-phosphorus (C-P) bond. Phosphonates are widespread among naturally occurring compounds in all kingdoms of wildlife, but only prokaryotic microorganisms are able to cleave this bond. Certain bacteria such as…
AA_WF_J-M-R_7	18989	19756	+	PRK11650	1	4	218	4e-42	147	0.58	glycerol-3-phosphate transporter ATP-binding subunit; Provisional
AA_WF_J-M-R_7	18989	19756	+	COG1127	1	1	210	5e-41	141	0.78	ABC-type transporter Mla maintaining outer membrane lipid asymmetry, ATPase component MlaF [Cell wall/membrane/envelope biogenesis].
AA_WF_J-M-R_7	18989	19756	+	COG2884	1	5	222	7e-41	140	0.96	ABC-type ATPase involved in cell division [Cell cycle control, cell division, chromosome partitioning].
AA_WF_J-M-R_7	18989	19756	+	cd03214	1	7	217	2e-40	138	0.98	ATP-binding component of iron-siderophores, vitamin B12 and hemin transporters and related proteins. ABC transporters, involved in the uptake of siderophores, heme, and vitamin B12, are widely conserved in bacteria and archaea. Only very few species lack representatives of the siderophore family transporters. The E. coli BtuCD protein is an ABC transporter mediating vitamin B12 uptake. The two AT…
AA_WF_J-M-R_7	18989	19756	+	COG1120	1	7	217	2e-40	140	0.8	ABC-type cobalamin/Fe3+-siderophores transport system, ATPase component [Inorganic ion transport and metabolism, Coenzyme transport and metabolism].
AA_WF_J-M-R_7	4699	6126	+	COG4650	1	157	389	2e-40	150	0.44	Sigma54-dependent transcription regulator containing an AAA-type ATPase domain and a DNA-binding domain [Transcription, Signal transduction mechanisms].
AA_WF_J-M-R_7	18989	19756	+	PRK11000	1	4	218	4e-40	142	0.57	maltose/maltodextrin transporter ATP-binding protein; Provisional
AA_WF_J-M-R_7	18989	19756	+	COG3638	1	4	215	5e-40	138	0.8	ABC-type phosphate/phosphonate transport system, ATPase component [Inorganic ion transport and metabolism].
AA_WF_J-M-R_7	475	1848	+	COG1032	1	19	428	6e-40	148	0.79	Radical SAM superfamily enzyme YgiQ, UPF0313 family [General function prediction only].
AA_WF_J-M-R_7	18989	19756	+	cd03235	1	7	209	1e-39	137	0.93	ATP-binding cassette domain of the metal-type transporters. This family includes transporters involved in the uptake of various metallic cations such as iron, manganese, and zinc. The ATPases of this group of transporters are very similar to members of iron-siderophore uptake family suggesting that they share a common ancestor. The best characterized metal-type ABC transporters are the YfeABCD sy…
AA_WF_J-M-R_7	18989	19756	+	cd03292	1	5	215	3e-39	136	0.96	ATP-binding cassette domain of the cell division transporter. FtsE is a hydrophilic nucleotide-binding protein that binds FtsX to form a heterodimeric ATP-binding cassette (ABC)-type transporter that associates with the bacterial inner membrane. The FtsE/X transporter is thought to be involved in cell division and is important for assembly or stability of the septal ring.
AA_WF_J-M-R_7	18989	19756	+	COG3840	1	23	215	5e-39	135	0.81	ABC-type thiamine transport system, ATPase component [Coenzyme transport and metabolism].
AA_WF_J-M-R_7	18989	19756	+	COG4608	1	7	215	8e-39	136	0.66	ABC-type oligopeptide transport system, ATPase component [Amino acid transport and metabolism].
AA_WF_J-M-R_7	18989	19756	+	cd03230	1	5	215	2e-38	132	0.98	ATP-binding cassette domain of the drug resistance transporter and related proteins, subfamily A. This family of ATP-binding proteins belongs to a multi-subunit transporter involved in drug resistance (BcrA and DrrA), nodulation, lipid transport, and lantibiotic immunity. In bacteria and archaea, these transporters usually include an ATP-binding protein and one or two integral membrane proteins. …
AA_WF_J-M-R_7	18989	19756	+	cd03298	1	23	215	3e-38	133	0.89	ATP-binding cassette domain of the thiamine transport system. Part of the binding-protein-dependent transport system tbpA-thiPQ for thiamine and TPP. Probably responsible for the translocation of thiamine across the membrane. ABC transporters are a large family of proteins involved in the transport of a wide variety of different compounds, like sugars, ions, peptides, and more complex organic mol…
AA_WF_J-M-R_7	18989	19756	+	cd00267	1	7	211	8e-38	130	0.99	ATP-binding cassette transporter nucleotide-binding domain. ABC transporters are a large family of proteins involved in the transport of a wide variety of different compounds, like sugars, ions, peptides, and more complex organic molecules. The nucleotide-binding domain shows the highest similarity between all members of the family. ABC transporters are a subset of nucleotide hydrolases that cont…
AA_WF_J-M-R_7	18989	19756	+	COG1121	1	1	207	7e-37	130	0.79	ABC-type Mn2+/Zn2+ transport system, ATPase component [Inorganic ion transport and metabolism].
AA_WF_J-M-R_7	18989	19756	+	PRK11153	1	5	197	1e-36	132	0.56	DL-methionine transporter ATP-binding subunit; Provisional
AA_WF_J-M-R_7	18989	19756	+	PRK10070	1	1	218	1e-36	133	0.55	glycine betaine transporter ATP-binding subunit; Provisional
AA_WF_J-M-R_7	18989	19756	+	PRK11264	1	5	218	1e-35	127	0.82	putative amino-acid ABC transporter ATP-binding protein YecC; Provisional
AA_WF_J-M-R_7	18989	19756	+	cd03263	1	7	216	6e-35	124	0.93	ATP-binding cassette domain of the lipid transporters, subfamily A. The ABCA subfamily mediates the transport of a variety of lipid compounds. Mutations of members of ABCA subfamily are associated with human genetic diseases, such as, familial high-density lipoprotein (HDL) deficiency, neonatal surfactant deficiency, degenerative retinopathies, and congenital keratinization disorders. The ABCA1 p…
AA_WF_J-M-R_7	18989	19756	+	PRK13641	1	3	216	8e-35	126	0.74	cobalt transporter ATP-binding subunit; Provisional
AA_WF_J-M-R_7	18989	19756	+	cd03228	1	5	214	1e-34	122	0.97	ATP-binding cassette domain of multidrug resistance protein-like transporters. The MRP (Multidrug Resistance Protein)-like transporters are involved in drug, peptide, and lipid export. They belong to the subfamily C of the ATP-binding cassette (ABC) superfamily of transport proteins. The ABCC subfamily contains transporters with a diverse functional spectrum that includes ion transport, cell surf…
AA_WF_J-M-R_7	18989	19756	+	PRK13637	1	4	215	1e-34	126	0.73	cobalt transporter ATP-binding subunit; Provisional
AA_WF_J-M-R_7	18989	19756	+	COG1123	1	7	246	1e-34	128	0.42	ABC-type glutathione transport system ATPase component, contains duplicated ATPase domain [Posttranslational modification, protein turnover, chaperones].
AA_WF_J-M-R_7	18989	19756	+	PRK11629	1	9	206	3e-34	123	0.85	lipoprotein transporter ATP-binding subunit; Provisional
AA_WF_J-M-R_7	18989	19756	+	PRK10584	1	7	206	4e-34	123	0.87	putative ABC transporter ATP-binding protein YbbA; Provisional
AA_WF_J-M-R_7	18989	19756	+	PRK11124	1	4	215	4e-33	120	0.85	arginine transporter ATP-binding subunit; Provisional
AA_WF_J-M-R_7	18989	19756	+	PRK13635	1	5	215	6e-33	121	0.73	cobalt transporter ATP-binding subunit; Provisional
AA_WF_J-M-R_7	18989	19756	+	PRK13632	1	2	217	8e-33	120	0.79	cobalt transporter ATP-binding subunit; Provisional
AA_WF_J-M-R_7	18989	19756	+	COG0411	1	7	215	2e-32	118	0.8	ABC-type branched-chain amino acid transport system, ATPase component [Amino acid transport and metabolism].
AA_WF_J-M-R_7	18989	19756	+	COG4161	1	3	233	2e-32	118	0.93	ABC-type arginine transport system, ATPase component [Amino acid transport and metabolism].
AA_WF_J-M-R_7	18132	18962	+	PRK11365	1	43	253	4e-32	119	0.79	alkanesulfonate transporter permease subunit; Provisional
AA_WF_J-M-R_7	18989	19756	+	COG0444	1	7	215	9e-32	118	0.64	ABC-type dipeptide/oligopeptide/nickel transport system, ATPase component [Amino acid transport and metabolism, Inorganic ion transport and metabolism].
AA_WF_J-M-R_7	18989	19756	+	COG4598	1	4	218	2e-31	115	0.81	ABC-type histidine transport system, ATPase component [Amino acid transport and metabolism].
AA_WF_J-M-R_7	18989	19756	+	COG4148	1	27	216	5e-31	116	0.52	ABC-type molybdate transport system, ATPase component [Inorganic ion transport and metabolism].
AA_WF_J-M-R_7	18989	19756	+	cd03265	1	5	216	6e-31	114	0.94	Daunorubicin/doxorubicin resistance ATP-binding protein. DrrA is the ATP-binding protein component of a bacterial exporter complex that confers resistance to the antibiotics daunorubicin and doxorubicin. In addition to DrrA, the complex includes an integral membrane protein called DrrB. DrrA belongs to the ABC family of transporters and shares sequence and functional similarities with a protein f…
AA_WF_J-M-R_7	18989	19756	+	COG1117	1	5	162	1e-30	113	0.61	ABC-type phosphate transport system, ATPase component [Inorganic ion transport and metabolism].
AA_WF_J-M-R_7	4699	6126	+	cd00156	1	6	128	2e-30	112	1	Signal receiver domain; originally thought to be unique to bacteria (CheY, OmpR, NtrC, and PhoB), now recently identified in eukaroytes ETR1 Arabidopsis thaliana; this domain receives the signal from the sensor partner in a two-component systems; contains a phosphoacceptor site that is phosphorylated by histidine kinase homologs; usually found N-terminal to a DNA binding effector domain; forms ho…
AA_WF_J-M-R_7	18989	19756	+	PRK10771	1	27	215	2e-30	113	0.79	thiamine transporter ATP-binding subunit; Provisional
AA_WF_J-M-R_7	18989	19756	+	PRK13634	1	5	215	3e-30	114	0.72	cobalt transporter ATP-binding subunit; Provisional
AA_WF_J-M-R_7	18989	19756	+	cd03219	1	7	215	7e-30	111	0.85	ATP-binding cassette component of branched chain amino acids transport system. The Mj1267/LivG ABC transporter subfamily is involved in the transport of the hydrophobic amino acids leucine, isoleucine and valine. MJ1267 is a branched-chain amino acid transporter with 29% similarity to both the LivF and LivG components of the E. coli branched-chain amino acid transporter. MJ1267 contains an insert…
AA_WF_J-M-R_7	18989	19756	+	COG4136	1	25	212	8e-30	110	0.88	ABC-type uncharacterized transport system YnjBCD, ATPase component [General function prediction only].
AA_WF_J-M-R_7	19886	20563	+	cd01008	1	42	225	1e-29	109	0.83	Substrate binding domain of ABC-type nitrate/sulfonate/bicarbonate transporters, a member of the type 2 periplasmic binding fold superfamily. This family represents the periplasmic binding proteins involved in nitrate, alkanesulfonate, and bicarbonate transport. These domains are found in eubacterial perisplamic-binding proteins that serve as initial receptors in the ABC transport of bicarbonate,…
AA_WF_J-M-R_7	19886	20563	+	cd13558	1	74	221	3e-29	110	0.53	Putative substrate binding domain of sulfonate binding protein, the type 2 periplasmic binding protein fold. This subfamily includes the periplasmic component of putative ABC-type sulfonate transport system similar to SsuA. These domains are found in eubacterial SsuA proteins that serve as initial receptors in the ABC transport of bicarbonate, nitrate, taurine, or a wide range of aliphatic sulfon…
AA_WF_J-M-R_7	18989	19756	+	COG4555	1	5	209	4e-29	109	0.79	ABC-type Na+ transport system, ATPase component NatA [Energy production and conversion, Inorganic ion transport and metabolism].
AA_WF_J-M-R_7	18989	19756	+	COG1129	1	7	209	6e-29	111	0.39	ABC-type sugar transport system, ATPase component [Carbohydrate transport and metabolism].
AA_WF_J-M-R_7	18989	19756	+	COG2274	1	4	217	6e-29	113	0.29	ABC-type bacteriocin/lantibiotic exporters, contain an N-terminal double-glycine peptidase domain [Defense mechanisms].
AA_WF_J-M-R_7	18989	19756	+	cd03226	1	7	197	8e-29	108	0.87	Second domain of the ATP-binding cassette component of cobalt transport system. Domain II of the ABC component of a cobalt transport family found in bacteria, archaea, and eukaryota. The transition metal cobalt is an essential component of many enzymes and must be transported into cells in appropriate amounts when needed. The CbiMNQO family ABC transport system is involved in cobalt transport in …
AA_WF_J-M-R_7	18989	19756	+	cd03268	1	5	216	8e-29	108	0.95	ATP-binding cassette domain of the bacitracin-resistance transporter. The BcrA subfamily represents ABC transporters involved in peptide antibiotic resistance. Bacitracin is a dodecapeptide antibiotic produced by B. licheniformis and B. subtilis. The synthesis of bacitracin is non-ribosomally catalyzed by a multi-enzyme complex BcrABC. Bacitracin has potent antibiotic activity against gram-positi…
AA_WF_J-M-R_7	18989	19756	+	PRK13650	1	1	215	2e-28	109	0.76	cobalt transporter ATP-binding subunit; Provisional
AA_WF_J-M-R_7	18989	19756	+	PRK10619	1	25	213	3e-28	108	0.73	histidine/lysine/arginine/ornithine transporter subunit; Provisional
AA_WF_J-M-R_7	18989	19756	+	PRK14262	1	5	209	4e-28	107	0.79	phosphate ABC transporter ATP-binding protein; Provisional
AA_WF_J-M-R_7	18989	19756	+	PRK13651	1	5	215	4e-28	108	0.69	cobalt transporter ATP-binding subunit; Provisional
AA_WF_J-M-R_7	18989	19756	+	PRK13647	1	1	253	5e-28	107	0.9	cobalt transporter ATP-binding subunit; Provisional
AA_WF_J-M-R_7	18989	19756	+	COG4172	1	23	215	8e-28	108	0.36	ABC-type microcin C transport system, duplicated ATPase component YejF [Secondary metabolites biosynthesis, transport and catabolism].
AA_WF_J-M-R_7	18989	19756	+	PRK11831	1	26	220	9e-28	107	0.72	putative ABC transporter ATP-binding protein YrbF; Provisional
AA_WF_J-M-R_7	18989	19756	+	PF00005.26	1	25	163	1.6e-27	96.6	0.992701	ABC transporter
AA_WF_J-M-R_7	18989	19756	+	PRK13642	1	1	217	2e-27	105	0.78	cobalt transporter ATP-binding subunit; Provisional
AA_WF_J-M-R_7	18989	19756	+	cd03245	1	4	215	3e-27	104	0.88	ATP-binding cassette domain of bacteriocin exporters, subfamily C. Many non-lantibiotic bacteriocins of lactic acid bacteria are produced as precursors which have N-terminal leader peptides that share similarities in amino acid sequence and contain a conserved processing site of two glycine residues in positions -1 and -2. A dedicated ATP-binding cassette (ABC) transporter is responsible for the …
AA_WF_J-M-R_7	18989	19756	+	PRK10419	1	7	215	3e-27	105	0.78	nickel transporter ATP-binding protein NikE; Provisional
AA_WF_J-M-R_7	18989	19756	+	COG4172	1	7	215	3e-27	107	0.38	ABC-type microcin C transport system, duplicated ATPase component YejF [Secondary metabolites biosynthesis, transport and catabolism].
AA_WF_J-M-R_7	18989	19756	+	COG1132	1	4	215	4e-27	107	0.35	ABC-type multidrug transport system, ATPase and permease component [Defense mechanisms].
AA_WF_J-M-R_7	18989	19756	+	cd03264	1	5	217	7e-27	103	0.97	ABC-type multidrug transport system, ATPase component. The biological function of this family is not well characterized, but display ABC domains similar to members of ABCA subfamily. ABC transporters are a large family of proteins involved in the transport of a wide variety of different compounds, like sugars, ions, peptides, and more complex organic molecules. The nucleotide binding domain shows…
AA_WF_J-M-R_7	6977	8488	+	cd02068	1	50	183	8e-27	103	0.95	B12 binding domain_like associated with radical SAM domain. This domain shows similarity with B12 (adenosylcobamide) binding domains found in several enzymes, such as glutamate mutase, methionine synthase and methylmalonyl-CoA mutase, but it lacks the signature motif Asp-X-His-X-X-Gly, which contains the histidine that acts as a cobalt ligand. The function of this domain remains unclear.
AA_WF_J-M-R_7	18989	19756	+	PRK10535	1	1	195	8e-27	107	0.3	macrolide transporter ATP-binding /permease protein; Provisional
AA_WF_J-M-R_7	18989	19756	+	PRK14267	1	1	199	2e-26	102	0.75	phosphate ABC transporter ATP-binding protein; Provisional
AA_WF_J-M-R_7	18989	19756	+	PRK13640	1	2	215	2e-26	103	0.74	cobalt transporter ATP-binding subunit; Provisional
AA_WF_J-M-R_7	18989	19756	+	PRK13648	1	5	217	2e-26	103	0.77	cobalt transporter ATP-binding subunit; Provisional
AA_WF_J-M-R_7	18989	19756	+	COG4988	1	2	218	2e-26	105	0.36	ABC-type transport system involved in cytochrome bd biosynthesis, ATPase and permease components [Energy production and conversion, Posttranslational modification, protein turnover, chaperones].
AA_WF_J-M-R_7	18989	19756	+	cd03269	1	7	216	5e-26	100	0.97	ATP-binding cassette domain of an uncharacterized transporter. This subgroup is related to the subfamily A transporters involved in drug resistance, nodulation, lipid transport, and bacteriocin and lantibiotic immunity. In eubacteria and archaea, the typical organization consists of one ABC and one or two integral membranes. ABC transporters are a large family of proteins involved in the transpor…
AA_WF_J-M-R_7	18989	19756	+	PRK14260	1	4	199	5e-26	102	0.72	phosphate ABC transporter ATP-binding protein; Provisional
AA_WF_J-M-R_7	18989	19756	+	cd03266	1	5	216	7e-26	100	0.96	ATP-binding cassette domain of the Na+ transporter. NatA is the ATPase component of a bacterial ABC-type Na+ transport system called NatAB, which catalyzes ATP-dependent electrogenic Na+ extrusion without mechanically coupled proton or K+ uptake. NatB possess six putative membrane spanning regions at its C-terminus. In B. subtilis, NatAB is inducible by agents such as ethanol and protonophores, w…
AA_WF_J-M-R_7	6977	8488	+	smart00729	1	225	420	8e-26	100	0.88	Elongator protein 3, MiaB family, Radical SAM. This superfamily contains MoaA, NifB, PqqE, coproporphyrinogen III oxidase, biotin synthase and MiaB families, and includes a representative in the eukaryotic elongator subunit, Elp-3. Some members of the family are methyltransferases.
AA_WF_J-M-R_7	18989	19756	+	PRK14270	1	1	199	8e-26	101	0.76	phosphate ABC transporter ATP-binding protein; Provisional
AA_WF_J-M-R_7	18989	19756	+	PRK14236	1	2	162	1e-25	101	0.55	phosphate transporter ATP-binding protein; Provisional
AA_WF_J-M-R_7	18989	19756	+	PRK14240	1	5	199	2e-25	100	0.74	phosphate transporter ATP-binding protein; Provisional
AA_WF_J-M-R_7	18989	19756	+	PRK14272	1	13	199	3e-25	99.7	0.72	phosphate ABC transporter ATP-binding protein; Provisional
AA_WF_J-M-R_7	18989	19756	+	PRK13649	1	4	215	3e-25	100	0.75	cobalt transporter ATP-binding subunit; Provisional
AA_WF_J-M-R_7	18989	19756	+	PRK10908	1	5	196	4e-25	98.8	0.84	cell division protein FtsE; Provisional
AA_WF_J-M-R_7	18989	19756	+	PRK14258	1	4	198	4e-25	99.3	0.72	phosphate ABC transporter ATP-binding protein; Provisional
AA_WF_J-M-R_7	18989	19756	+	cd03253	1	25	215	5e-25	98.5	0.77	ATP-binding cassette domain of iron-sulfur clusters transporter, subfamily C. ATM1 is an ABC transporter that is expressed in the mitochondria. Although the specific function of ATM1 is unknown, its disruption results in the accumulation of excess mitochondrial iron, loss of mitochondrial cytochromes, oxidative damage to mitochondrial DNA, and decreased levels of cytosolic heme proteins. ABC tran…
AA_WF_J-M-R_7	18989	19756	+	PRK13639	1	5	215	7e-25	99	0.75	cobalt transporter ATP-binding subunit; Provisional
AA_WF_J-M-R_7	19886	20563	+	cd13559	1	75	220	1e-24	97.1	0.55	Putative substrate binding domain of sulfonate binding protein-like, the type 2 periplasmic binding protein fold. This subfamily includes the periplasmic component of putative ABC-type sulfonate transport system similar to SsuA. These domains are found in eubacterial SsuA proteins that serve as initial receptors in the ABC transport of bicarbonate, nitrate, taurine, or a wide range of aliphatic s…
AA_WF_J-M-R_7	18989	19756	+	PRK14239	1	7	199	1e-24	97.5	0.74	phosphate transporter ATP-binding protein; Provisional
AA_WF_J-M-R_7	18989	19756	+	PRK13631	1	2	215	1e-24	98.4	0.66	cobalt transporter ATP-binding subunit; Provisional
AA_WF_J-M-R_7	18989	19756	+	PRK14245	1	24	199	2e-24	97	0.68	phosphate ABC transporter ATP-binding protein; Provisional
AA_WF_J-M-R_7	18989	19756	+	PRK14253	1	7	199	2e-24	97.2	0.74	phosphate ABC transporter ATP-binding protein; Provisional
AA_WF_J-M-R_7	18989	19756	+	PRK14251	1	24	199	3e-24	97	0.68	phosphate ABC transporter ATP-binding protein; Provisional
AA_WF_J-M-R_7	18989	19756	+	PRK14268	1	2	218	4e-24	96.6	0.8	phosphate ABC transporter ATP-binding protein; Provisional
AA_WF_J-M-R_7	18989	19756	+	PRK13643	1	5	215	4e-24	97.1	0.73	cobalt transporter ATP-binding subunit; Provisional
AA_WF_J-M-R_7	18989	19756	+	COG0488	1	5	255	4e-24	98.5	0.44	ATPase components of ABC transporters with duplicated ATPase domains [General function prediction only].
AA_WF_J-M-R_7	18989	19756	+	PRK14255	1	24	199	8e-24	95.4	0.68	phosphate ABC transporter ATP-binding protein; Provisional
AA_WF_J-M-R_7	18989	19756	+	COG4167	1	7	211	1e-23	94.5	0.75	ABC-type antimicrobial peptide transport system, ATPase component [Defense mechanisms].
AA_WF_J-M-R_7	18989	19756	+	PRK14275	1	8	199	1e-23	95.7	0.63	phosphate ABC transporter ATP-binding protein; Provisional
AA_WF_J-M-R_7	18989	19756	+	PRK10744	1	1	162	2e-23	94.7	0.6	phosphate transporter ATP-binding protein; Provisional
AA_WF_J-M-R_7	18989	19756	+	PRK13538	1	26	180	3e-23	92.9	0.72	cytochrome c biogenesis protein CcmA; Provisional
AA_WF_J-M-R_7	18989	19756	+	PRK09984	1	1	211	3e-23	94.3	0.79	phosphonate/organophosphate ester transporter subunit; Provisional
AA_WF_J-M-R_7	18989	19756	+	PRK14237	1	2	199	3e-23	94.4	0.69	phosphate transporter ATP-binding protein; Provisional
AA_WF_J-M-R_7	18989	19756	+	PRK14257	1	7	218	3e-23	94.8	0.63	phosphate ABC transporter ATP-binding protein; Provisional
AA_WF_J-M-R_7	18989	19756	+	COG4987	1	2	244	3e-23	96.2	0.39	ABC-type transport system involved in cytochrome bd biosynthesis, fused ATPase and permease components [Energy production and conversion, Posttranslational modification, protein turnover, chaperones].
AA_WF_J-M-R_7	19886	20563	+	cd13553	1	70	220	5e-23	91.9	0.69	Substrate binding domain of ABC-type nitrate/bicarbonate transporters, a member of the type 2 periplasmic binding fold superfamily. This subfamily includes nitrate (NrtA) and bicarbonate (CmpA) receptors. These domains are found in eubacterial perisplamic-binding proteins that serve as initial receptors in the ABC transport of bicarbonate, nitrate, taurine, or a wide range of aliphatic sulfonates…
AA_WF_J-M-R_7	18989	19756	+	PRK14252	1	7	199	7e-23	93.2	0.7	phosphate ABC transporter ATP-binding protein; Provisional
AA_WF_J-M-R_7	4699	6126	+	cd00009	1	157	320	7e-23	93.7	0.98	The AAA+ (ATPases Associated with a wide variety of cellular Activities) superfamily represents an ancient group of ATPases belonging to the ASCE (for additional strand, catalytic E) division of the P-loop NTPase fold. The ASCE division also includes ABC, RecA-like, VirD4-like, PilT-like, and SF1/2 helicases. Members of the AAA+ ATPases function as molecular chaperons, ATPase subunits of protease…
AA_WF_J-M-R_7	4699	6126	+	COG0745	1	4	128	7e-23	94.7	0.5	DNA-binding response regulator, OmpR family, contains REC and winged-helix (wHTH) domain [Signal transduction mechanisms, Transcription].
AA_WF_J-M-R_7	18989	19756	+	PRK14261	1	1	246	9e-23	92.6	0.88	phosphate ABC transporter ATP-binding protein; Provisional
AA_WF_J-M-R_7	475	1848	+	smart00729	1	207	397	1e-22	90.5	0.84	Elongator protein 3, MiaB family, Radical SAM. This superfamily contains MoaA, NifB, PqqE, coproporphyrinogen III oxidase, biotin synthase and MiaB families, and includes a representative in the eukaryotic elongator subunit, Elp-3. Some members of the family are methyltransferases.
AA_WF_J-M-R_7	18989	19756	+	PRK14263	1	9	236	1e-22	92.4	0.82	phosphate ABC transporter ATP-binding protein; Provisional
AA_WF_J-M-R_7	18989	19756	+	cd03220	1	5	219	2e-22	90.7	0.92	ATP-binding cassette component of polysaccharide transport system. The KpsT/Wzt ABC transporter subfamily is involved in extracellular polysaccharide export. Among the variety of membrane-linked or extracellular polysaccharides excreted by bacteria, only capsular polysaccharides, lipopolysaccharides, and teichoic acids have been shown to be exported by ABC transporters. A typical system is made o…
AA_WF_J-M-R_7	18989	19756	+	PRK11022	1	7	247	2e-22	92.1	0.71	dipeptide transporter ATP-binding subunit; Provisional
AA_WF_J-M-R_7	19886	20563	+	COG0715	1	35	220	3e-22	90.3	0.53	ABC-type nitrate/sulfonate/bicarbonate transport system, periplasmic component [Inorganic ion transport and metabolism].
AA_WF_J-M-R_7	18989	19756	+	cd03218	1	7	163	3e-22	90.7	0.66	ATP-binding cassette component of YhbG transport system. The ABC transporters belonging to the YhbG family are similar to members of the Mj1267_LivG family, which is involved in the transport of branched-chain amino acids. The genes yhbG and yhbN are located in a single operon and may function together in cell envelope during biogenesis. YhbG is the putative ATP-binding cassette component and Yhb…
AA_WF_J-M-R_7	18989	19756	+	PRK13633	1	1	211	3e-22	91.3	0.75	cobalt transporter ATP-binding subunit; Provisional
AA_WF_J-M-R_7	18989	19756	+	PRK14242	1	24	220	3e-22	91.4	0.77	phosphate transporter ATP-binding protein; Provisional
AA_WF_J-M-R_7	18989	19756	+	PRK14254	1	5	220	4e-22	91	0.71	phosphate ABC transporter ATP-binding protein; Provisional
AA_WF_J-M-R_7	18989	19756	+	COG1101	1	5	215	6e-22	89.7	0.8	ABC-type uncharacterized transport system, ATPase component [General function prediction only].
AA_WF_J-M-R_7	18989	19756	+	PRK14241	1	1	167	6e-22	90.2	0.63	phosphate transporter ATP-binding protein; Provisional
AA_WF_J-M-R_7	18989	19756	+	COG4559	1	4	216	7e-22	89.3	0.78	ABC-type hemin transport system, ATPase component [Inorganic ion transport and metabolism].
AA_WF_J-M-R_7	18989	19756	+	cd03250	1	5	211	9e-22	88.7	0.91	ATP-binding cassette domain 1 of multidrug resistance-associated protein, subfamily C. This subfamily is also known as MRP (multidrug resistance-associated protein). Some of the MRP members have five additional transmembrane segments in their N-terminus, but the function of these additional membrane-spanning domains is not clear. The MRP was found in the multidrug-resisting lung cancer cell in wh…
AA_WF_J-M-R_7	18989	19756	+	cd03249	1	25	217	1e-21	88.8	0.79	ATP-binding cassette domain of a mitochondrial protein MTABC3 and related proteins. MTABC3 (also known as ABCB6) is a mitochondrial ATP-binding cassette protein involved in iron homeostasis and one of four ABC transporters expressed in the mitochondrial inner membrane, the other three being MDL1(ABC7), MDL2, and ATM1. In fact, the yeast MDL1 (multidrug resistance-like protein 1) and MDL2 (multidr…
AA_WF_J-M-R_7	18989	19756	+	COG1134	1	2	222	2e-21	87.7	0.84	ABC-type polysaccharide/polyol phosphate transport system, ATPase component [Carbohydrate transport and metabolism, Cell wall/membrane/envelope biogenesis].
AA_WF_J-M-R_7	475	1848	+	cd02068	1	25	147	2e-21	88.5	0.96	B12 binding domain_like associated with radical SAM domain. This domain shows similarity with B12 (adenosylcobamide) binding domains found in several enzymes, such as glutamate mutase, methionine synthase and methylmalonyl-CoA mutase, but it lacks the signature motif Asp-X-His-X-X-Gly, which contains the histidine that acts as a cobalt ligand. The function of this domain remains unclear.
AA_WF_J-M-R_7	18989	19756	+	PRK14256	1	1	220	2e-21	88.9	0.83	phosphate ABC transporter ATP-binding protein; Provisional
AA_WF_J-M-R_7	18989	19756	+	PRK14259	1	2	200	2e-21	89.1	0.7	phosphate ABC transporter ATP-binding protein; Provisional
AA_WF_J-M-R_7	6977	8488	+	PF02310.18	1	48	169	2.4e-21	75.9	0.909091	B12 binding domain
AA_WF_J-M-R_7	8547	9257	+	PF03483.16	1	75	198	3.1e-21	75.7	0.695402	B3/4 domain
AA_WF_J-M-R_7	18989	19756	+	cd03246	1	5	215	4e-21	86.1	1	ATP-binding cassette domain of PrtD, subfamily C. This family represents the ABC component of the protease secretion system PrtD, a 60-kDa integral membrane protein sharing 37% identity with HlyB, the ABC component of the alpha-hemolysin secretion pathway, in the C-terminal domain. They export degradative enzymes by using a type I protein secretion system and lack an N-terminal signal peptide, bu…
AA_WF_J-M-R_7	18989	19756	+	PRK14250	1	5	215	4e-21	87.6	0.83	phosphate ABC transporter ATP-binding protein; Provisional
AA_WF_J-M-R_7	18989	19756	+	cd03254	1	5	215	4e-21	87.7	0.86	ATP-binding cassette domain of glucan transporter and related proteins, subfamily C. Glucan exporter ATP-binding protein. In A. tumefaciens cyclic beta-1, 2-glucan must be transported into the periplasmic space to exert its action as a virulence factor. This subfamily belongs to the MRP-like family and is involved in drug, peptide, and lipid export. The MRP-like family, similar to all ABC protein…
AA_WF_J-M-R_7	18989	19756	+	PRK14243	1	2	199	4e-21	87.9	0.71	phosphate transporter ATP-binding protein; Provisional
AA_WF_J-M-R_7	19886	20563	+	cd13562	1	79	225	5e-21	86.4	0.63	Putative substrate binding domain of sulfonate binding protein-like, the type 2 periplasmic binding protein fold. This subfamily includes sulfonate binding domains found in eubacterial SsuA proteins that serve as initial receptors in the ABC transport of bicarbonate, nitrate, taurine, or a wide range of aliphatic sulfonates, while other closest homologs are involved in thiamine (vitamin B1) biosy…
AA_WF_J-M-R_7	18989	19756	+	COG1137	1	1	163	5e-21	86.5	0.66	ABC-type lipopolysaccharide export system, ATPase component [Cell wall/membrane/envelope biogenesis].
AA_WF_J-M-R_7	1878	4724	+	COG0642	1	683	935	6e-21	92.5	0.72	Signal transduction histidine kinase [Signal transduction mechanisms].
AA_WF_J-M-R_7	18989	19756	+	cd03224	1	7	163	7e-21	86.3	0.68	ATP-binding cassette domain of branched-chain amino acid transporter. LivF (TM1139) is part of the LIV-I bacterial ABC-type two-component transport system that imports neutral, branched-chain amino acids. The E. coli branched-chain amino acid transporter comprises a heterodimer of ABC transporters (LivF and LivG), a heterodimer of six-helix TM domains (LivM and LivH), and one of two alternative s…
AA_WF_J-M-R_7	4699	6126	+	COG0784	1	1	129	7e-21	86.8	0.92	CheY chemotaxis protein or a CheY-like REC (receiver) domain [Signal transduction mechanisms].
AA_WF_J-M-R_7	18989	19756	+	PRK14266	1	5	218	8e-21	86.9	0.82	phosphate ABC transporter ATP-binding protein; Provisional
AA_WF_J-M-R_7	18989	19756	+	PRK14265	1	23	199	8e-21	87	0.64	phosphate ABC transporter ATP-binding protein; Provisional
AA_WF_J-M-R_7	18989	19756	+	COG3845	1	1	214	9e-21	88.8	0.4	ABC-type uncharacterized transport system, ATPase component [General function prediction only].
AA_WF_J-M-R_7	18989	19756	+	cd03216	1	7	209	1e-20	84.8	0.92	First domain of the ATP-binding cassette component of monosaccharide transport system. This family represents the domain I of the carbohydrate uptake proteins that transport only monosaccharides (Monos). The Carb_Monos family is involved in the uptake of monosaccharides, such as pentoses (such as xylose, arabinose, and ribose) and hexoses (such as xylose, arabinose, and ribose), that cannot be br…
AA_WF_J-M-R_7	18989	19756	+	COG4133	1	25	195	1e-20	85.4	0.78	ABC-type transport system involved in cytochrome c biogenesis, ATPase component [Posttranslational modification, protein turnover, chaperones].
AA_WF_J-M-R_7	18989	19756	+	PRK14247	1	21	218	1e-20	86.5	0.78	phosphate ABC transporter ATP-binding protein; Provisional
AA_WF_J-M-R_7	18989	19756	+	COG0488	1	7	214	1e-20	88.5	0.35	ATPase components of ABC transporters with duplicated ATPase domains [General function prediction only].
AA_WF_J-M-R_7	18989	19756	+	COG1119	1	5	200	2e-20	85.1	0.74	ABC-type molybdenum transport system, ATPase component/photorepair protein PhrA [Inorganic ion transport and metabolism].
AA_WF_J-M-R_7	18989	19756	+	cd03251	1	5	218	2e-20	85.4	0.84	ATP-binding cassette domain of the bacterial lipid flippase and related proteins, subfamily C. MsbA is an essential ABC transporter, closely related to eukaryotic MDR proteins. ABC transporters are a large family of proteins involved in the transport of a wide variety of different compounds, like sugars, ions, peptides, and more complex organic molecules. The nucleotide binding domain shows the h…
AA_WF_J-M-R_7	18989	19756	+	COG4152	1	24	167	3e-20	84.7	0.47	ABC-type uncharacterized transport system, ATPase component [General function prediction only].
AA_WF_J-M-R_7	18989	19756	+	PRK13548	1	3	215	3e-20	85.2	0.78	hemin importer ATP-binding subunit; Provisional
AA_WF_J-M-R_7	18989	19756	+	PRK14235	1	24	199	3e-20	85.6	0.62	phosphate transporter ATP-binding protein; Provisional
AA_WF_J-M-R_7	18989	19756	+	PRK14273	1	24	199	4e-20	85.1	0.69	phosphate ABC transporter ATP-binding protein; Provisional
AA_WF_J-M-R_7	18989	19756	+	PRK14264	1	5	167	5e-20	84.9	0.51	phosphate ABC transporter ATP-binding protein; Provisional
AA_WF_J-M-R_7	18989	19756	+	PRK14248	1	7	218	7e-20	84.2	0.74	phosphate ABC transporter ATP-binding protein; Provisional
AA_WF_J-M-R_7	18989	19756	+	PRK13537	1	5	217	7e-20	84.5	0.67	nodulation ABC transporter NodI; Provisional
AA_WF_J-M-R_7	18989	19756	+	PRK13645	1	5	211	7e-20	84.7	0.71	cobalt transporter ATP-binding subunit; Provisional
AA_WF_J-M-R_7	18989	19756	+	cd03221	1	7	213	8e-20	82.1	0.97	ATP-binding cassette domain of elongation factor 3, subfamily F. Elongation factor 3 (EF-3) is a cytosolic protein required by fungal ribosomes for in vitro protein synthesis and for in vivo growth. EF-3 stimulates the binding of the EF-1: GTP: aa-tRNA ternary complex to the ribosomal A site by facilitated release of the deacylated tRNA from the E site. The reaction requires ATP hydrolysis. EF-3 …
AA_WF_J-M-R_7	18989	19756	+	PRK13536	1	2	215	8e-20	84.9	0.61	nodulation factor exporter subunit NodI; Provisional
AA_WF_J-M-R_7	19886	20563	+	cd13561	1	42	216	9e-20	82.8	0.79	Putative substrate binding domain of sulfonate binding protein-like, the type 2 periplasmic binding protein fold. This subfamily includes the periplasmic component of putative ABC-type sulfonate transport system similar to SsuA. These domains are found in eubacterial SsuA proteins that serve as initial receptors in the ABC transport of bicarbonate, nitrate, taurine, or a wide range of aliphatic s…
AA_WF_J-M-R_7	18989	19756	+	PRK11144	1	40	216	1e-19	84.2	0.48	molybdate transporter ATP-binding protein; Provisional
AA_WF_J-M-R_7	18989	19756	+	COG0410	1	7	162	2e-19	81.7	0.63	ABC-type branched-chain amino acid transport system, ATPase component [Amino acid transport and metabolism].
AA_WF_J-M-R_7	18989	19756	+	COG4604	1	5	215	2e-19	82	0.81	ABC-type enterochelin transport system, ATPase component [Inorganic ion transport and metabolism].
AA_WF_J-M-R_7	18989	19756	+	cd03267	1	5	215	2e-19	82.4	0.88	ATP-binding cassette domain of an uncharacterized transporter similar in sequence to NatA. NatA is the ATPase component of a bacterial ABC-type Na+ transport system called NatAB, which catalyzes ATP-dependent electrogenic Na+ extrusion without mechanically coupled to proton or K+ uptake. NatB possess six putative membrane spanning regions at its C-terminus. In B. subtilis, NatAB is inducible by a…
AA_WF_J-M-R_7	18989	19756	+	PRK13652	1	5	215	2e-19	83.3	0.75	cobalt transporter ATP-binding subunit; Provisional
AA_WF_J-M-R_7	18989	19756	+	PRK11308	1	8	243	2e-19	83.5	0.65	dipeptide transporter ATP-binding subunit; Provisional
AA_WF_J-M-R_7	18989	19756	+	PRK14244	1	2	215	3e-19	82.2	0.82	phosphate ABC transporter ATP-binding protein; Provisional
AA_WF_J-M-R_7	18989	19756	+	PRK15112	1	7	211	3e-19	82.5	0.75	antimicrobial peptide ABC system ATP-binding protein SapF; Provisional
AA_WF_J-M-R_7	18989	19756	+	PRK15134	1	23	218	4e-19	84.4	0.36	microcin C ABC transporter ATP-binding protein YejF; Provisional
AA_WF_J-M-R_7	18989	19756	+	COG4619	1	25	223	5e-19	80.3	0.88	ABC-type iron transport system FetAB, ATPase component [Inorganic ion transport and metabolism].
AA_WF_J-M-R_7	18989	19756	+	PRK15079	1	17	209	5e-19	82.4	0.59	oligopeptide ABC transporter ATP-binding protein OppF; Provisional
AA_WF_J-M-R_7	18989	19756	+	PRK13646	1	3	211	6e-19	81.7	0.73	cobalt transporter ATP-binding subunit; Provisional
AA_WF_J-M-R_7	18132	18962	+	COG1174	1	88	274	1e-18	79.9	0.84	ABC-type proline/glycine betaine transport system, permease component [Amino acid transport and metabolism].
AA_WF_J-M-R_7	18989	19756	+	PRK14249	1	25	199	1e-18	80.9	0.68	phosphate ABC transporter ATP-binding protein; Provisional
AA_WF_J-M-R_7	4699	6126	+	COG3437	1	3	130	2e-18	83.6	0.33	Response regulator c-di-GMP phosphodiesterase, RpfG family, contains REC and HD-GYP domains [Signal transduction mechanisms].
AA_WF_J-M-R_7	8547	9257	+	smart00873	1	69	214	3e-18	74.2	0.83	B3/4 domain. This domain is found in tRNA synthetase beta subunits as well as in some non tRNA synthetase proteins.
AA_WF_J-M-R_7	18989	19756	+	PRK11300	1	24	226	3e-18	79.3	0.79	leucine/isoleucine/valine transporter ATP-binding subunit; Provisional
AA_WF_J-M-R_7	18989	19756	+	COG4778	1	1	171	4e-18	78.2	0.73	Alpha-D-ribose 1-methylphosphonate 5-triphosphate synthase subunit PhnL [Inorganic ion transport and metabolism].
AA_WF_J-M-R_7	18989	19756	+	PRK11174	1	3	217	4e-18	81.8	0.33	cysteine/glutathione ABC transporter membrane/ATP-binding component; Reviewed
AA_WF_J-M-R_7	18989	19756	+	PRK14246	1	7	199	5e-18	78.6	0.74	phosphate ABC transporter ATP-binding protein; Provisional
AA_WF_J-M-R_7	18989	19756	+	PRK14274	1	24	199	5e-18	78.8	0.66	phosphate ABC transporter ATP-binding protein; Provisional
AA_WF_J-M-R_7	18989	19756	+	PRK14238	1	24	199	6e-18	78.4	0.64	phosphate transporter ATP-binding protein; Provisional
AA_WF_J-M-R_7	18989	19756	+	COG5265	1	28	217	1e-17	78.9	0.37	ABC-type transport system involved in Fe-S cluster assembly, permease and ATPase components [Posttranslational modification, protein turnover, chaperones].
AA_WF_J-M-R_7	18989	19756	+	PRK13539	1	7	167	2e-17	76.5	0.74	cytochrome c biogenesis protein CcmA; Provisional
AA_WF_J-M-R_7	19886	20563	+	cd13557	1	67	219	2e-17	76.6	0.52	Substrate binding domain of sulfonate binding protein, a member of the type 2 periplasmic binding fold superfamily. This subfamily includes the sulfonate binding domains SsuA found in eubacterial SsuA proteins that serve as initial receptors in the ABC transport of bicarbonate, nitrate, taurine, or a wide range of aliphatic sulfonates, while other closest homologs are involved in thiamine (vitami…
AA_WF_J-M-R_7	18132	18962	+	PF00528.21	1	97	272	2.9e-17	62.9	0.978378	Binding-protein-dependent transport system inner membrane component
AA_WF_J-M-R_7	18989	19756	+	cd03213	1	3	162	3e-17	75.7	0.68	Eye pigment and drug resistance transporter subfamily G of the ATP-binding cassette superfamily. ABCG transporters are involved in eye pigment (EP) precursor transport, regulation of lipid-trafficking mechanisms, and pleiotropic drug resistance (DR). DR is a well-described phenomenon occurring in fungi and shares several similarities with processes in bacteria and higher eukaryotes. Compared to o…
AA_WF_J-M-R_7	18989	19756	+	PRK13644	1	5	216	3e-17	76.9	0.74	cobalt transporter ATP-binding subunit; Provisional
AA_WF_J-M-R_7	18989	19756	+	cd03215	1	24	215	4e-17	75.2	0.87	Second domain of the ATP-binding cassette component of monosaccharide transport system. This family represents domain II of the carbohydrate uptake proteins that transport only monosaccharides (Monos). The Carb_Monos family is involved in the uptake of monosaccharides, such as pentoses (such as xylose, arabinose, and ribose) and hexoses (such as xylose, arabinose, and ribose), that cannot be brok…
AA_WF_J-M-R_7	19886	20563	+	cd13555	1	54	225	5e-17	75.1	0.59	Sulfate ester binding protein-like, the type 2 periplasmic binding protein fold. This subfamily includes the periplasmic component of putative ABC-type sulfonate transport system similar to SsuA. These domains are found in eubacterial SsuA proteins that serve as initial receptors in the ABC transport of bicarbonate, nitrate, taurine, or a wide range of aliphatic sulfonates, while other closest ho…
AA_WF_J-M-R_7	4699	6126	+	COG2197	1	4	135	8e-17	77	0.58	DNA-binding response regulator, NarL/FixJ family, contains REC and HTH domains [Signal transduction mechanisms, Transcription].
AA_WF_J-M-R_7	18989	19756	+	cd03252	1	21	215	1e-16	74.4	0.78	ATP-binding cassette domain of hemolysin B, subfamily C. The ABC-transporter hemolysin B is a central component of the secretion machinery that translocates the toxin, hemolysin A, in a Sec-independent fashion across both membranes of E. coli. The hemolysin A (HlyA) transport machinery is composed of the ATP-binding cassette (ABC) transporter HlyB located in the inner membrane, hemolysin D (HlyD)…
AA_WF_J-M-R_7	18989	19756	+	PRK14271	1	18	199	1e-16	74.7	0.65	phosphate ABC transporter ATP-binding protein; Provisional
AA_WF_J-M-R_7	18989	19756	+	cd03369	1	4	218	2e-16	73.2	0.94	ATP-binding cassette domain 2 of NFT1, subfamily C. Domain 2 of NFT1 (New full-length MRP-type transporter 1). NFT1 belongs to the MRP (multidrug resistance-associated protein) family of ABC transporters. Some of the MRP members have five additional transmembrane segments in their N-terminus, but the function of these additional membrane-spanning domains is not clear. The MRP was found in the mul…
AA_WF_J-M-R_7	18989	19756	+	PRK11701	1	7	215	2e-16	74.2	0.78	phosphonate C-P lyase system protein PhnK; Provisional
AA_WF_J-M-R_7	4699	6126	+	smart00448	1	4	57	3e-16	68.7	0.99	cheY-homologous receiver domain. CheY regulates the clockwise rotation of E. coli flagellar motors. This domain contains a phosphoacceptor site that is phosphorylated by histidine kinase homologues.
AA_WF_J-M-R_7	19886	20563	+	cd13560	1	42	216	3e-16	72.7	0.75	Taurine-binding periplasmic protein; the type 2 periplasmic binding protein fold. This subfamily includes the periplasmic component of putative ABC-type sulfonate transport system similar to SsuA. These domains are found in eubacterial SsuA proteins that serve as initial receptors in the ABC transport of bicarbonate, nitrate, taurine, or a wide range of aliphatic sulfonates, while other closest h…
AA_WF_J-M-R_7	18989	19756	+	cd03234	1	28	162	4e-16	72.7	0.6	White pigment protein homolog of ABCG transporter subfamily. The White subfamily represents ABC transporters homologous to the Drosophila white gene, which acts as a dimeric importer for eye pigment precursors. The eye pigmentation of Drosophila is developed from the synthesis and deposition in the cells of red pigments, which are synthesized from guanine, and brown pigments, which are synthesize…
AA_WF_J-M-R_7	18989	19756	+	PRK10247	1	21	198	4e-16	72.8	0.78	putative ABC transporter ATP-binding protein YbbL; Provisional
AA_WF_J-M-R_7	18989	19756	+	cd03248	1	22	215	4e-16	72.9	0.8	ATP-binding cassette domain of the Transporter Associated with Antigen Processing, subfamily C. TAP (Transporter Associated with Antigen Processing) is essential for peptide delivery from the cytosol into the lumen of the endoplasmic reticulum (ER), where these peptides are loaded on major histocompatibility complex (MHC) I molecules. Loaded MHC I leave the ER and display their antigenic cargo on…
AA_WF_J-M-R_7	18989	19756	+	PRK10895	1	8	167	4e-16	73	0.65	lipopolysaccharide ABC transporter ATP-binding protein; Provisional
AA_WF_J-M-R_7	18989	19756	+	PRK11231	1	4	199	4e-16	73.1	0.73	iron-dicitrate transporter ATP-binding subunit; Provisional
AA_WF_J-M-R_7	18989	19756	+	PRK14269	1	24	199	4e-16	73.1	0.7	phosphate ABC transporter ATP-binding protein; Provisional
AA_WF_J-M-R_7	4699	6126	+	COG4566	1	1	145	5e-16	74.2	0.67	Two-component response regulator, FixJ family, consists of REC and HTH domains [Signal transduction mechanisms, Transcription].
AA_WF_J-M-R_7	18989	19756	+	COG4107	1	7	217	6e-16	72.1	0.79	ABC-type phosphonate transport system, ATPase component [Inorganic ion transport and metabolism].
AA_WF_J-M-R_7	18989	19756	+	COG4618	1	20	215	7e-16	74.2	0.32	ABC-type protease/lipase transport system, ATPase and permease components [Intracellular trafficking, secretion, and vesicular transport].
AA_WF_J-M-R_7	18989	19756	+	cd03223	1	5	181	1e-15	70.3	0.79	ATP-binding cassette domain of peroxisomal transporter, subfamily D. Peroxisomal ATP-binding cassette transporter (Pat) is involved in the import of very long-chain fatty acids (VLCFA) into the peroxisome. The peroxisomal membrane forms a permeability barrier for a wide variety of metabolites required for and formed during fatty acid beta-oxidation. To communicate with the cytoplasm and mitochond…
AA_WF_J-M-R_7	18989	19756	+	cd03247	1	5	215	1e-15	70.8	0.98	ATP-binding cassette domain of CydCD, subfamily C. The CYD subfamily implicated in cytochrome bd biogenesis. The CydC and CydD proteins are important for the formation of cytochrome bd terminal oxidase of E. coli and it has been proposed that they were necessary for biosynthesis of the cytochrome bd quinol oxidase and for periplasmic c-type cytochromes. CydCD were proposed to determine a heterool…
AA_WF_J-M-R_7	4699	6126	+	COG3706	1	4	129	1e-15	75.8	0.27	Two-component response regulator, PleD family, consists of two REC domains and a diguanylate cyclase (GGDEF) domain [Signal transduction mechanisms, Transcription].
AA_WF_J-M-R_7	18989	19756	+	cd03231	1	23	169	2e-15	70.6	0.7	Cytochrome c biogenesis ATP-binding export protein. CcmA, the ATP-binding component of the bacterial CcmAB transporter. The CCM family is involved in bacterial cytochrome c biogenesis. Cytochrome c maturation in E. coli requires the ccm operon, which encodes eight membrane proteins (CcmABCDEFGH). CcmE is a periplasmic heme chaperon that binds heme covalently and transfers it onto apocytochrome c …
AA_WF_J-M-R_7	18989	19756	+	COG4178	1	4	194	2e-15	73.1	0.29	ABC-type uncharacterized transport system, permease and ATPase components [General function prediction only].
AA_WF_J-M-R_7	18989	19756	+	PRK09536	1	21	218	3e-15	72.6	0.48	corrinoid ABC transporter ATPase; Reviewed
AA_WF_J-M-R_7	19886	20563	+	cd13563	1	42	220	5e-15	68.8	0.81	Putative substrate binding domain of sulfonate binding protein-like, a member of the type 2 periplasmic binding protein fold. This subfamily includes the periplasmic component of putative ABC-type sulfonate transport system similar to SsuA. These domains are found in eubacterial SsuA proteins that serve as initial receptors in the ABC transport of bicarbonate, nitrate, taurine, or a wide range of…
AA_WF_J-M-R_7	18989	19756	+	COG1129	1	25	220	5e-15	71.4	0.37	ABC-type sugar transport system, ATPase component [Carbohydrate transport and metabolism].
AA_WF_J-M-R_7	18989	19756	+	COG4674	1	24	211	7e-15	68.9	0.74	ABC-type uncharacterized transport system, ATPase component [General function prediction only].
AA_WF_J-M-R_7	18989	19756	+	PRK13543	1	30	167	9e-15	68.7	0.64	cytochrome c biogenesis protein CcmA; Provisional
AA_WF_J-M-R_7	18989	19756	+	cd03244	1	4	217	1e-14	68.7	0.9	ATP-binding cassette domain 2 of multidrug resistance-associated protein. The ABC subfamily C is also known as MRP (multidrug resistance-associated protein). Some of the MRP members have five additional transmembrane segments in their N-terminus, but the function of these additional membrane-spanning domains is not clear. The MRP was found in the multidrug-resistance lung cancer cell in which p-g…
AA_WF_J-M-R_7	18989	19756	+	PRK10253	1	16	215	2e-14	68.9	0.73	iron-enterobactin transporter ATP-binding protein; Provisional
AA_WF_J-M-R_7	4699	6126	+	COG3279	1	4	132	5e-14	68.9	0.48	DNA-binding response regulator, LytR/AlgR family [Transcription, Signal transduction mechanisms].
AA_WF_J-M-R_7	4699	6126	+	PRK09390	1	7	200	6e-14	68.9	0.82	response regulator FixJ; Provisional
AA_WF_J-M-R_7	18989	19756	+	PRK10261	1	24	218	7e-14	68.7	0.32	glutathione transporter ATP-binding protein; Provisional
AA_WF_J-M-R_7	1878	4724	+	COG5000	1	716	935	8e-14	72.5	0.3	Signal transduction histidine kinase involved in nitrogen fixation and metabolism regulation [Signal transduction mechanisms].
AA_WF_J-M-R_7	18989	19756	+	PRK13636	1	22	217	9e-14	67.2	0.69	cobalt transporter ATP-binding subunit; Provisional
AA_WF_J-M-R_7	18989	19756	+	PRK15056	1	24	196	2e-13	66.1	0.62	manganese/iron transporter ATP-binding protein; Provisional
AA_WF_J-M-R_7	18989	19756	+	PRK15134	1	7	214	2e-13	67	0.38	microcin C ABC transporter ATP-binding protein YejF; Provisional
AA_WF_J-M-R_7	18989	19756	+	PRK13657	1	24	215	2e-13	67.3	0.3	cyclic beta-1,2-glucan ABC transporter; Provisional
AA_WF_J-M-R_7	4699	6126	+	smart00382	1	173	310	4e-13	61.6	0.92	ATPases associated with a variety of cellular activities. AAA - ATPases associated with a variety of cellular activities. This profile/alignment only detects a fraction of this vast family. The poorly conserved N-terminal helix is missing from the alignment.
AA_WF_J-M-R_7	18989	19756	+	PRK10261	1	5	218	6e-13	66	0.34	glutathione transporter ATP-binding protein; Provisional
AA_WF_J-M-R_7	4699	6126	+	COG4753	1	4	137	6e-13	67.4	0.26	Two-component response regulator, YesN/AraC family, consists of REC and AraC-type DNA-binding domains [Signal transduction mechanisms, Transcription].
AA_WF_J-M-R_7	18989	19756	+	COG4586	1	19	215	7e-13	64.3	0.6	ABC-type uncharacterized transport system, ATPase component [General function prediction only].
AA_WF_J-M-R_7	18989	19756	+	PRK11160	1	2	216	7e-13	65.6	0.34	cysteine/glutathione ABC transporter membrane/ATP-binding component; Reviewed
AA_WF_J-M-R_7	4699	6126	+	PRK09468	1	2	146	1e-12	65.4	0.57	osmolarity response regulator; Provisional
AA_WF_J-M-R_7	4699	6126	+	PRK10161	1	1	150	1e-12	65.5	0.6	transcriptional regulator PhoB; Provisional
AA_WF_J-M-R_7	18989	19756	+	COG4615	1	28	195	2e-12	63.7	0.29	ABC-type siderophore export system, fused ATPase and permease components [Inorganic ion transport and metabolism].
AA_WF_J-M-R_7	4699	6126	+	PRK10955	1	4	136	2e-12	64.4	0.53	DNA-binding transcriptional regulator CpxR; Provisional
AA_WF_J-M-R_7	4699	6126	+	COG2201	1	4	115	2e-12	65.4	0.3	Chemotaxis response regulator CheB, contains REC and protein-glutamate methylesterase domains [Cell motility, Signal transduction mechanisms].
AA_WF_J-M-R_7	475	1848	+	PF02310.18	1	21	130	2.7e-12	46.7	0.92562	B12 binding domain
AA_WF_J-M-R_7	1	411	+	COG0715	1	1	124	3e-12	59.8	0.35	ABC-type nitrate/sulfonate/bicarbonate transport system, periplasmic component [Inorganic ion transport and metabolism].
AA_WF_J-M-R_7	1878	4724	+	smart00387	1	841	935	3e-12	60	0.82	Histidine kinase-like ATPases. Histidine kinase-, DNA gyrase B-, phytochrome-like ATPases.
AA_WF_J-M-R_7	19886	20563	+	cd13556	1	51	220	4e-12	61.7	0.61	Substrate binding domain of putative sulfonate binding protein, a member of the type 2 periplasmic binding fold superfamily. This subfamily includes the periplasmic component of putative ABC-type sulfonate transport system similar to SsuA. These domains are found in eubacterial SsuA proteins that serve as initial receptors in the ABC transport of bicarbonate, nitrate, taurine, or a wide range of …
AA_WF_J-M-R_7	18989	19756	+	PRK13546	1	1	221	4e-12	62.1	0.79	teichoic acids export protein ATP-binding subunit; Provisional
AA_WF_J-M-R_7	18989	19756	+	PRK09700	1	5	211	4e-12	63.3	0.4	D-allose transporter ATP-binding protein; Provisional
AA_WF_J-M-R_7	18989	19756	+	PRK11614	1	1	162	5e-12	61.4	0.66	leucine/isoleucine/valine transporter ATP-binding subunit; Provisional
AA_WF_J-M-R_7	18989	19756	+	PRK11176	1	5	217	5e-12	63.1	0.35	lipid transporter ATP-binding/permease protein; Provisional
AA_WF_J-M-R_7	4699	6126	+	PRK11173	1	2	120	5e-12	63.5	0.46	two-component response regulator; Provisional
AA_WF_J-M-R_7	18989	19756	+	PRK13545	1	1	176	6e-12	63	0.31	teichoic acids export protein ATP-binding subunit; Provisional
AA_WF_J-M-R_7	19886	20563	+	PRK11553	1	79	220	8e-12	61.3	0.42	alkanesulfonate transporter substrate-binding subunit; Provisional
AA_WF_J-M-R_7	16743	17036	-	PF13560.5	1	24	81	9.7e-12	45	0.921875	Helix-turn-helix domain
AA_WF_J-M-R_7	18989	19756	+	COG2401	1	23	165	1e-11	61	0.23	ABC-type ATPase fused to a predicted acetyltransferase domain [General function prediction only].
AA_WF_J-M-R_7	18989	19756	+	PRK10790	1	4	230	1e-11	61.7	0.36	putative multidrug transporter membrane\ATP-binding components; Provisional
AA_WF_J-M-R_7	18989	19756	+	smart00382	1	37	200	2e-11	54.7	0.82	ATPases associated with a variety of cellular activities. AAA - ATPases associated with a variety of cellular activities. This profile/alignment only detects a fraction of this vast family. The poorly conserved N-terminal helix is missing from the alignment.
AA_WF_J-M-R_7	18989	19756	+	PRK09473	1	7	218	2e-11	60.9	0.63	oligopeptide transporter ATP-binding component; Provisional
AA_WF_J-M-R_7	1878	4724	+	cd00075	1	841	933	2e-11	61.1	0.87	Histidine kinase-like ATPases; This family includes several ATP-binding proteins for example: histidine kinase, DNA gyrase B, topoisomerases, heat shock protein HSP90, phytochrome-like ATPases and DNA mismatch repair proteins
AA_WF_J-M-R_7	4699	6126	+	PRK10766	1	1	171	2e-11	61.2	0.7	DNA-binding transcriptional regulator TorR; Provisional
AA_WF_J-M-R_7	18989	19756	+	PRK11288	1	24	221	2e-11	61.5	0.38	L-arabinose transporter ATP-binding protein; Provisional
AA_WF_J-M-R_7	1878	4724	+	COG3852	1	703	934	2e-11	63.5	0.59	Signal transduction histidine kinase, nitrogen specific [Signal transduction mechanisms].
AA_WF_J-M-R_7	9313	10065	+	PF13529.5	1	83	219	2.9e-11	44	0.986111	Peptidase_C39 like family
AA_WF_J-M-R_7	18989	19756	+	cd03290	1	25	197	3e-11	59.3	0.79	ATP-binding cassette domain of the sulfonylurea receptor, subfamily C. The SUR domain 1. The sulfonylurea receptor SUR is an ATP transporter of the ABCC/MRP family with tandem ATPase binding domains. Unlike other ABC proteins, it has no intrinsic transport function, neither active nor passive, but associates with the potassium channel proteins Kir6.1 or Kir6.2 to form the ATP-sensitive potassium …
AA_WF_J-M-R_7	18989	19756	+	COG4170	1	7	197	3e-11	59.9	0.55	ABC-type antimicrobial peptide transport system, ATPase component [Defense mechanisms].
AA_WF_J-M-R_7	18989	19756	+	COG1245	1	31	210	3e-11	60	0.25	Translation initiation factor RLI1, contains Fe-S and AAA+ ATPase domains [Translation, ribosomal structure and biogenesis].
AA_WF_J-M-R_7	18989	19756	+	PRK13549	1	8	162	3e-11	60.7	0.3	xylose transporter ATP-binding subunit; Provisional
AA_WF_J-M-R_7	18989	19756	+	COG4138	1	29	196	4e-11	58.7	0.61	ABC-type cobalamin transport system, ATPase component [Coenzyme transport and metabolism].
AA_WF_J-M-R_7	18989	19756	+	cd03237	1	31	210	4e-11	59.3	0.68	The ATP-binding cassette domain 2 of RNase L inhibitor. The ABC ATPase, RNase L inhibitor (RLI), is a key enzyme in ribosomal biogenesis, formation of translation preinitiation complexes, and assembly of HIV capsids. RLI's are not transport proteins and thus cluster with a group of soluble proteins that lack the transmembrane components commonly found in other members of the family. Structurally,…
AA_WF_J-M-R_7	16743	17036	-	smart00530	1	28	82	5e-11	49.1	0.99	Helix-turn-helix XRE-family like proteins.
AA_WF_J-M-R_7	18989	19756	+	cd03291	1	25	174	5e-11	59.5	0.49	ATP-binding cassette domain of the cystic fibrosis transmembrane regulator, subfamily C. The CFTR subfamily domain 1. The cystic fibrosis transmembrane regulator (CFTR), the product of the gene mutated in patients with cystic fibrosis, has adapted the ABC transporter structural motif to form a tightly regulated anion channel at the apical surface of many epithelia. Use of the term assembly of a f…
AA_WF_J-M-R_7	18989	19756	+	PRK03695	1	28	167	6e-11	58.8	0.51	vitamin B12-transporter ATPase; Provisional
AA_WF_J-M-R_7	18989	19756	+	PRK13638	1	20	197	7e-11	58.9	0.63	cobalt transporter ATP-binding subunit; Provisional
AA_WF_J-M-R_7	19886	20563	+	cd13652	1	71	221	8e-11	57	0.65	Putative substrate binding domain of an ABC-type transporter similar to ThiY/THI5; the type 2 periplasmic binding protein fold. This subfamily is phylogenetically similar to ThiY, which is the periplasmic N-formyl-4-amino-5-(aminomethyl)-2-methylpyrimidine (FAMP) binding component of the ABC transport system (ThiXYZ). FAMP is imported into cell by the transporter, where it is then incorporated in…
AA_WF_J-M-R_7	18989	19756	+	PRK09544	1	25	196	8e-11	58.2	0.63	high-affinity zinc transporter ATPase; Reviewed
AA_WF_J-M-R_7	18989	19756	+	PRK11819	1	8	162	9e-11	59.4	0.24	putative ABC transporter ATP-binding protein; Reviewed
AA_WF_J-M-R_7	4699	6126	+	PRK10651	1	5	127	1e-10	58.9	0.53	transcriptional regulator NarL; Provisional
AA_WF_J-M-R_7	4699	6126	+	PRK11083	1	1	118	2e-10	58.8	0.48	DNA-binding response regulator CreB; Provisional
AA_WF_J-M-R_7	1878	4724	+	PRK11360	1	726	934	2e-10	62.3	0.32	sensory histidine kinase AtoS; Provisional
AA_WF_J-M-R_7	18989	19756	+	PRK15439	1	5	165	3e-10	57.8	0.3	autoinducer 2 ABC transporter ATP-binding protein LsrA; Provisional
AA_WF_J-M-R_7	18989	19756	+	PRK11147	1	25	162	4e-10	57.7	0.21	ABC transporter ATPase component; Reviewed
AA_WF_J-M-R_7	18989	19756	+	cd03233	1	4	162	5e-10	55.3	0.67	First domain of the pleiotropic drug resistance-like subfamily G of ATP-binding cassette transporters. The pleiotropic drug resistance (PDR) is a well-described phenomenon occurring in fungi and shares several similarities with processes in bacteria and higher eukaryotes. This PDR subfamily represents domain I of its (ABC-IM)2 organization. ABC transporters are a large family of proteins involved…
AA_WF_J-M-R_7	18989	19756	+	cd03289	1	5	232	5e-10	56.4	0.78	ATP-binding cassette domain 2 of CFTR,subfamily C. The cystic fibrosis transmembrane regulator (CFTR), the product of the gene mutated in patients with cystic fibrosis, has adapted the ABC transporter structural motif to form a tightly regulated anion channel at the apical surface of many epithelia. Use of the term assembly of a functional ion channel implies the coming together of subunits or at…
AA_WF_J-M-R_7	4699	6126	+	PRK10710	1	1	177	5e-10	57.4	0.64	DNA-binding transcriptional regulator BaeR; Provisional
AA_WF_J-M-R_7	18989	19756	+	PRK13409	1	31	162	8e-10	56.4	0.17	putative ATPase RIL; Provisional
AA_WF_J-M-R_7	18989	19756	+	PRK10575	1	20	199	9e-10	55.6	0.66	iron-hydroxamate transporter ATP-binding subunit; Provisional
AA_WF_J-M-R_7	6977	8488	+	cd01335	1	225	411	1e-09	55.8	0.88	Radical SAM superfamily. Enzymes of this family generate radicals by combining a 4Fe-4S cluster and S-adenosylmethionine (SAM) in close proximity. They are characterized by a conserved CxxxCxxC motif, which coordinates the conserved iron-sulfur cluster. Mechanistically, they share the transfer of a single electron from the iron-sulfur cluster to SAM, which leads to its reductive cleavage to methi…
AA_WF_J-M-R_7	16743	17036	-	cd00093	1	25	82	2e-09	48.3	1	Helix-turn-helix XRE-family like proteins. Prokaryotic DNA binding proteins belonging to the xenobiotic response element family of transcriptional regulators.
AA_WF_J-M-R_7	19886	20563	+	COG4521	1	79	216	2e-09	53.3	0.39	ABC-type taurine transport system, periplasmic component [Inorganic ion transport and metabolism].
AA_WF_J-M-R_7	4699	6126	+	COG4567	1	3	129	2e-09	54	0.63	Two-component response regulator, ActR/RegA family, consists of REC and Fis-type HTH domains [Signal transduction mechanisms, Transcription].
AA_WF_J-M-R_7	18989	19756	+	cd03236	1	37	196	2e-09	54.3	0.6	The ATP-binding cassette domain 1 of RNase L inhibitor. The ABC ATPase, RNase L inhibitor (RLI), is a key enzyme in ribosomal biogenesis, formation of translation preinitiation complexes, and assembly of HIV capsids. RLI s are not transport proteins and thus cluster with a group of soluble proteins that lack the transmembrane components commonly found in other members of the family. Structurally,…
AA_WF_J-M-R_7	18989	19756	+	PRK15093	1	24	209	2e-09	55.2	0.55	antimicrobial peptide ABC transporter ATP-binding protein; Provisional
AA_WF_J-M-R_7	1878	4724	+	PRK11100	1	793	937	2e-09	58.7	0.28	sensory histidine kinase CreC; Provisional
AA_WF_J-M-R_7	6977	8488	+	cd02065	1	92	173	3e-09	53.5	0.62	B12 binding domain (B12-BD). Most of the members bind different cobalamid derivates, like B12 (adenosylcobamide) or methylcobalamin or methyl-Co(III) 5-hydroxybenzimidazolylcobamide. This domain is found in several enzymes, such as glutamate mutase, methionine synthase and methylmalonyl-CoA mutase. Cobalamin undergoes a conformational change on binding the protein; the dimethylbenzimidazole group…
AA_WF_J-M-R_7	18989	19756	+	COG3845	1	23	215	4e-09	53.7	0.37	ABC-type uncharacterized transport system, ATPase component [General function prediction only].
AA_WF_J-M-R_7	4699	6126	+	COG4565	1	4	114	7e-09	53.4	0.46	Response regulator of citrate/malate metabolism [Transcription, Signal transduction mechanisms].
AA_WF_J-M-R_7	18989	19756	+	PRK13540	1	20	167	8e-09	51.9	0.68	cytochrome c biogenesis protein CcmA; Provisional
AA_WF_J-M-R_7	18132	18962	+	cd06261	1	83	255	1e-08	51.5	0.92	Transmembrane subunit (TM) found in Periplasmic Binding Protein (PBP)-dependent ATP-Binding Cassette (ABC) transporters which generally bind type 2 PBPs. These types of transporters consist of a PBP, two TMs, and two cytoplasmic ABC ATPase subunits, and are mainly involved in importing solutes from the environment. The solute is captured by the PBP which delivers it to a gated translocation pathw…
AA_WF_J-M-R_7	19886	20563	+	cd13569	1	87	201	1e-08	51.9	0.38	Substrate binding domain of putative TAXI proteins of the tripartite ATP-independent periplasmic transporters; the type 2 periplasmic binding protein fold. This subgroup includes uncharacterized periplasmic binding proteins that are related to Thermus thermophilus GluBP (TtGluBP) of TAXI-TRAP family. TRAP transporters are comprised of an SBP (substrate-binding protein) and two unequally sized int…
AA_WF_J-M-R_7	1878	4724	+	COG4191	1	705	902	1e-08	55.8	0.29	Signal transduction histidine kinase regulating C4-dicarboxylate transport system [Signal transduction mechanisms].
AA_WF_J-M-R_7	19886	20563	+	cd13554	1	60	220	2e-08	51	0.63	Substrate binding domain of 2'-hydroxybiphenyl-2-sulfinate desulfinase, a member of the type 2 periplasmic binding fold superfamily. This subfamily includes DszB, which converts 2'-hydroxybiphenyl-2-sulfinate to 2-hydroxybiphenyl and sulfinate at the rate-limiting step of the microbial dibenzothiophene desulfurization pathway. The overall fold of DszB is highly similar to those of periplasmic sub…
AA_WF_J-M-R_7	18132	18962	+	COG4176	1	10	230	2e-08	51.1	0.76	ABC-type proline/glycine betaine transport system, permease component [Amino acid transport and metabolism].
AA_WF_J-M-R_7	4699	6126	+	COG3707	1	1	127	2e-08	51.2	0.6	Two-component response regulator, AmiR/NasT family, consists of REC and RNA-binding antiterminator (ANTAR) domains [Signal transduction mechanisms, Transcription].
AA_WF_J-M-R_7	18989	19756	+	PRK10418	1	28	244	2e-08	52	0.74	nickel transporter ATP-binding protein NikD; Provisional
AA_WF_J-M-R_7	18989	19756	+	PRK09700	1	7	218	2e-08	52.1	0.4	D-allose transporter ATP-binding protein; Provisional
AA_WF_J-M-R_7	1878	4724	+	PRK10364	1	782	934	2e-08	55.6	0.32	sensor protein ZraS; Provisional
AA_WF_J-M-R_7	19886	20563	+	PF12974.6	1	85	173	2.3e-08	33.8	0.399177	ABC transporter, phosphonate, periplasmic substrate-binding protein
AA_WF_J-M-R_7	18989	19756	+	PRK10789	1	19	217	3e-08	51.6	0.33	putative multidrug transporter membrane\ATP-binding components; Provisional
AA_WF_J-M-R_7	18989	19756	+	COG0396	1	25	162	5e-08	49.9	0.54	Fe-S cluster assembly ATPase SufC [Posttranslational modification, protein turnover, chaperones].
AA_WF_J-M-R_7	18989	19756	+	PRK11819	1	2	162	5e-08	50.9	0.24	putative ABC transporter ATP-binding protein; Reviewed
AA_WF_J-M-R_7	4699	6126	+	PRK00742	1	1	114	6e-08	52.1	0.3	chemotaxis-specific methylesterase; Provisional
AA_WF_J-M-R_7	18989	19756	+	PRK10522	1	28	195	9e-08	50.4	0.29	multidrug transporter membrane component/ATP-binding component; Provisional
AA_WF_J-M-R_7	18989	19756	+	PRK13541	1	40	161	1e-07	48.3	0.6	cytochrome c biogenesis protein CcmA; Provisional
AA_WF_J-M-R_7	19886	20563	+	cd13564	1	71	223	1e-07	48.3	0.68	Substrate binding domain of ABC-type transporter for thiamin biosynthetic pathway intermediates and similar proteins; the type 2 periplasmic binding protein fold. ThiY is the periplasmic N-formyl-4-amino-5-(aminomethyl)-2-methylpyrimidine (FAMP) binding component of the ABC transport system (ThiXYZ). FAMP is imported into cell by the transporter, where it is then incorporated into the thiamin bio…
AA_WF_J-M-R_7	4699	6126	+	PRK09581	1	1	88	1e-07	51.8	0.18	response regulator PleD; Reviewed
AA_WF_J-M-R_7	16743	17036	-	COG1813	1	17	79	2e-07	43.6	0.39	Archaeal ribosome-binding protein aMBF1, putative translation factor, contains Zn-ribbon and HTH domains [Translation, ribosomal structure and biogenesis].
AA_WF_J-M-R_7	18989	19756	+	cd03288	1	5	190	2e-07	48.4	0.69	ATP-binding cassette domain 2 of the sulfonylurea receptor SUR. The SUR domain 2. The sulfonylurea receptor SUR is an ATP binding cassette (ABC) protein of the ABCC/MRP family. Unlike other ABC proteins, it has no intrinsic transport function, neither active nor passive, but associates with the potassium channel proteins Kir6.1 or Kir6.2 to form the ATP-sensitive potassium (K(ATP)) channel. Withi…
AA_WF_J-M-R_7	18989	19756	+	cd03222	1	31	210	3e-07	47.2	0.72	ATP-binding cassette domain of RNase L inhibitor. The ABC ATPase RNase L inhibitor (RLI) is a key enzyme in ribosomal biogenesis, formation of translation preinitiation complexes, and assembly of HIV capsids. RLI's are not transport proteins, and thus cluster with a group of soluble proteins that lack the transmembrane components commonly found in other members of the family. Structurally, RLI's …
AA_WF_J-M-R_7	1878	4724	+	PRK10490	1	792	934	4e-07	52	0.15	sensor protein KdpD; Provisional
AA_WF_J-M-R_7	4699	6126	+	PRK12555	1	4	114	5e-07	49.1	0.31	chemotaxis-specific methylesterase; Provisional
AA_WF_J-M-R_7	1878	4724	+	COG2205	1	841	946	5e-07	50.7	0.12	K+-sensing histidine kinase KdpD [Signal transduction mechanisms].
AA_WF_J-M-R_7	4699	6126	+	PRK10403	1	4	126	6e-07	47.9	0.53	transcriptional regulator NarP; Provisional
AA_WF_J-M-R_7	4699	6126	+	PRK13856	1	3	139	7e-07	48.3	0.53	two-component response regulator VirG; Provisional
AA_WF_J-M-R_7	4699	6126	+	COG3947	1	4	149	9e-07	47.9	0.37	Two-component response regulator, SAPR family, consists of REC, wHTH and BTAD domains [Signal transduction mechanisms, Transcription].
AA_WF_J-M-R_7	16743	17036	-	COG1396	1	24	97	1e-06	40.8	0.62	Transcriptional regulator, contains XRE-family HTH domain [Transcription].
AA_WF_J-M-R_7	19886	20563	+	smart00062	1	71	218	1e-06	41.5	0.57	Bacterial periplasmic substrate-binding proteins. bacterial proteins, eukaryotic ones are in PBPe
AA_WF_J-M-R_7	4699	6126	+	PRK10529	1	5	137	1e-06	47.1	0.55	DNA-binding transcriptional activator KdpE; Provisional
AA_WF_J-M-R_7	4699	6126	+	COG0714	1	158	383	1e-06	47.4	0.64	MoxR-like ATPase [General function prediction only].
AA_WF_J-M-R_7	1878	4724	+	PF02518.25	1	841	934	1.9e-06	28.3	0.900901	Histidine kinase-, DNA gyrase B-, and HSP90-like ATPase
AA_WF_J-M-R_7	4699	6126	+	PRK09836	1	4	129	3e-06	46.5	0.52	DNA-binding transcriptional activator CusR; Provisional
AA_WF_J-M-R_7	1878	4724	+	PRK10755	1	845	935	3e-06	48.4	0.24	sensor protein BasS/PmrB; Provisional
AA_WF_J-M-R_7	18989	19756	+	cd03279	1	28	214	4e-06	44.2	0.81	ATP-binding cassette domain of sbcCD. SbcCD and other Mre11/Rad50 (MR) complexes are implicated in the metabolism of DNA ends. They cleave ends sealed by hairpin structures and are thought to play a role in removing protein bound to DNA termini.
AA_WF_J-M-R_7	4699	6126	+	PRK10610	1	4	124	6e-06	43.8	0.87	chemotaxis regulatory protein CheY; Provisional
AA_WF_J-M-R_7	1878	4724	+	COG2172	1	845	931	6e-06	44.3	0.57	Anti-sigma regulatory factor (Ser/Thr protein kinase) [Signal transduction mechanisms].
AA_WF_J-M-R_7	18132	18962	+	COG4986	1	43	220	6e-06	44.4	0.34	ABC-type anion transport system, duplicated permease component [Inorganic ion transport and metabolism].
AA_WF_J-M-R_7	4699	6126	+	PRK11517	1	4	129	6e-06	45.3	0.52	transcriptional regulatory protein YedW; Provisional
AA_WF_J-M-R_7	475	1848	+	cd02065	1	25	131	7e-06	43.1	0.81	B12 binding domain (B12-BD). Most of the members bind different cobalamid derivates, like B12 (adenosylcobamide) or methylcobalamin or methyl-Co(III) 5-hydroxybenzimidazolylcobamide. This domain is found in several enzymes, such as glutamate mutase, methionine synthase and methylmalonyl-CoA mutase. Cobalamin undergoes a conformational change on binding the protein; the dimethylbenzimidazole group…
AA_WF_J-M-R_7	9313	10065	+	cd02549	1	153	243	8e-06	42	0.61	A sub-family of peptidase family C39. Peptidase family C39 mostly contains bacteriocin-processing endopeptidases from bacteria. The cysteine peptidases in family C39 cleave the "double-glycine" leader peptides from the precursors of various bacteriocins (mostly non-lantibiotic). The cleavage is mediated by the transporter as part of the secretion process. Bacteriocins are antibiotic proteins secr…
AA_WF_J-M-R_7	4699	6126	+	PRK13557	1	2	128	1e-05	45.4	0.22	histidine kinase; Provisional
AA_WF_J-M-R_7	19886	20563	+	COG3221	1	87	172	2e-05	41.6	0.29	ABC-type phosphate/phosphonate transport system, periplasmic component [Inorganic ion transport and metabolism].
AA_WF_J-M-R_7	19886	20563	+	cd13520	1	115	222	2e-05	41.8	0.36	Substrate binding domain of TAXI proteins of the tripartite ATP-independent periplasmic transporters; the type 2 periplasmic binding protein fold. This group includes Thermus thermophilus GluBP (TtGluBP) of TAXI-TRAP family and closely related proteins. TRAP transporters are ubiquitous in prokaryotes, but absent from eukaryotes. They are comprised of an SBP (substrate-binding protein) of the DctP…
AA_WF_J-M-R_7	18989	19756	+	cd03240	1	133	200	2e-05	42.2	0.34	ATP-binding cassette domain of Rad50. The catalytic domains of Rad50 are similar to the ATP-binding cassette of ABC transporters, but are not associated with membrane-spanning domains. The conserved ATP-binding motifs common to Rad50 and the ABC transporter family include the Walker A and Walker B motifs, the Q loop, a histidine residue in the switch region, a D-loop, and a conserved LSGG sequenc…
AA_WF_J-M-R_7	18132	18962	+	PRK10952	1	65	230	2e-05	43.2	0.47	glycine betaine transporter membrane protein; Provisional
AA_WF_J-M-R_7	475	1848	+	PRK14338	1	207	397	2e-05	44.4	0.38	(dimethylallyl)adenosine tRNA methylthiotransferase; Provisional
AA_WF_J-M-R_7	18989	19756	+	PRK15439	1	28	209	3e-05	42.3	0.34	autoinducer 2 ABC transporter ATP-binding protein LsrA; Provisional
AA_WF_J-M-R_7	4699	6126	+	PRK15479	1	4	136	3e-05	42.8	0.56	transcriptional regulatory protein TctD; Provisional
AA_WF_J-M-R_7	1	411	+	cd13559	1	4	46	4e-05	39.3	0.17	Putative substrate binding domain of sulfonate binding protein-like, the type 2 periplasmic binding protein fold. This subfamily includes the periplasmic component of putative ABC-type sulfonate transport system similar to SsuA. These domains are found in eubacterial SsuA proteins that serve as initial receptors in the ABC transport of bicarbonate, nitrate, taurine, or a wide range of aliphatic s…
AA_WF_J-M-R_7	19886	20563	+	cd13649	1	71	220	4e-05	41	0.65	Substrate binding domain of an uncharacterized protein similar to ABC-type transporter for thiamin biosynthetic pathway intermediates; a member of the type 2 periplasmic binding fold superfamily. This subfamily includes the periplamic-binding protein Cae31940 which is phylogenetically similar to the ThiY/THI5 family. ThiY is the periplasmic N-formyl-4-amino-5-(aminomethyl)-2-methylpyrimidine (FAM…
AA_WF_J-M-R_7	19886	20563	+	cd13574	1	91	179	4e-05	41.5	0.35	Substrate binding domain of uncharacterized ABC-type phosphonate-like transporter; contains the type 2 periplasmic binding fold. This subfamily includes putative periplasmic binding component of an ABC transport system similar to alkylphosphonate binding domain PnhD. These domains are found in PnhD-like proteins that are predicted to function as initial receptors in hypophosphite, phosphonate, or…
AA_WF_J-M-R_7	19886	20563	+	cd13568	1	115	201	6e-05	40.8	0.29	Substrate binding domain of putative TAXI proteins of the tripartite ATP-independent periplasmic transporters; the type 2 periplasmic binding protein fold. This subgroup includes uncharacterized periplasmic binding proteins that are related to Thermus thermophilus GluBP (TtGluBP) of TAXI-TRAP family. TRAP transporters are comprised of an SBP (substrate-binding protein) and two unequally sized int…
AA_WF_J-M-R_7	19886	20563	+	PRK11480	1	132	216	6e-05	41.1	0.24	taurine transporter substrate binding subunit; Provisional
AA_WF_J-M-R_7	4699	6126	+	PRK09958	1	3	88	6e-05	41.8	0.39	DNA-binding transcriptional activator EvgA; Provisional
AA_WF_J-M-R_7	6977	8488	+	COG1243	1	269	382	6e-05	42.3	0.22	Histone acetyltransferase, component of the RNA polymerase elongator complex [Transcription, Chromatin structure and dynamics].
AA_WF_J-M-R_7	19886	20563	+	cd00996	1	127	200	7e-05	40.3	0.29	Polar amino acids-binding domain of ATP-binding cassette transporter-like systems that belong to the type 2 periplasmic binding fold protein superfamily. This subfamily includes periplasmic binding domain of ATP-binding cassette transporter-like systems that serve as initial receptors in the ABC transport of amino acids and their derivatives in eubacteria. After binding their ligand with high aff…
AA_WF_J-M-R_7	18989	19756	+	PRK10982	1	24	165	7e-05	41.3	0.29	galactose/methyl galaxtoside transporter ATP-binding protein; Provisional
AA_WF_J-M-R_7	19886	20563	+	cd13572	1	80	172	8e-05	40.4	0.36	Substrate binding domain of uncharacterized ABC-type phosphonate-like transporter; contains the type 2 periplasmic binding fold. This subfamily includes putative periplasmic binding component of an ABC transport system similar to alkylphosphonate binding domain PnhD. These domains are found in PnhD-like proteins that are predicted to function as initial receptors in hypophosphite, phosphonate, or…
AA_WF_J-M-R_7	18989	19756	+	PRK10762	1	24	162	0.0001	40.8	0.27	D-ribose transporter ATP binding protein; Provisional
AA_WF_K-L-S_10	5367	6548	+	COG1565	1	19	371	3e-88	272	0.93	SAM-dependent methyltransferase, MidA family [General function prediction only].
AA_WF_K-L-S_10	7676	8854	+	TIGR02032	1	3	295	1e-64	217	1	GG-red-SF: geranylgeranyl reductase family
AA_WF_K-L-S_10	7676	8854	+	COG0644	1	1	343	2e-52	179	0.87	Dehydrogenase (flavoprotein) [Energy production and conversion].
AA_WF_K-L-S_10	5367	6548	+	PF02636.16	1	79	314	3.3e-44	151.4	0.996198	Putative S-adenosyl-L-methionine-dependent methyltransferase
AA_WF_K-L-S_10	4594	5031	+	cd00907	1	7	142	7e-35	119	0.88	Bacterioferritin, ferritin-like diiron-binding domain. Bacterioferritins, also known as cytochrome b1, are members of a broad superfamily of ferritin-like diiron-carboxylate proteins. Similar to ferritin in architecture, Bfr forms an oligomer of 24 subunits that assembles to form a hollow sphere with 432 symmetry. Up to 12 heme cofactor groups (iron protoporphyrin IX or coproporphyrin III) are bo…
AA_WF_K-L-S_10	3880	4080	+	COG1278	1	1	65	2e-30	101	0.98	Cold shock protein, CspA family [Transcription].
AA_WF_K-L-S_10	4594	5031	+	PF00210.23	1	13	142	2.4e-30	105.2	0.957746	Ferritin-like domain
AA_WF_K-L-S_10	3880	4080	+	PF00313.21	1	3	64	3.7e-29	100.3	0.954545	'Cold-shock' DNA-binding domain
AA_WF_K-L-S_10	3880	4080	+	cd04458	1	3	65	1e-26	92.6	0.97	Cold-Shock Protein (CSP) contains an S1-like cold-shock domain (CSD) that is found in eukaryotes, prokaryotes, and archaea. CSP's include the major cold-shock proteins CspA and CspB in bacteria and the eukaryotic gene regulatory factor Y-box protein. CSP expression is up-regulated by an abrupt drop in growth temperature. CSP's are also expressed under normal condition at lower level. The function…
AA_WF_K-L-S_10	4594	5031	+	COG2193	1	9	143	3e-26	96.6	0.86	Bacterioferritin (cytochrome b1) [Inorganic ion transport and metabolism].
AA_WF_K-L-S_10	3880	4080	+	PRK09507	1	4	64	1e-23	84.7	0.89	cold shock protein CspE; Reviewed
AA_WF_K-L-S_10	4594	5031	+	cd00657	1	13	141	3e-23	88.3	0.95	Ferritin-like superfamily of diiron-containing four-helix-bundle proteins. Ferritin-like, diiron-carboxylate proteins participate in a range of functions including iron regulation, mono-oxygenation, and reactive radical production. These proteins are characterized by the fact that they catalyze dioxygen-dependent oxidation-hydroxylation reactions within diiron centers; one exception is manganese …
AA_WF_K-L-S_10	3880	4080	+	PRK09937	1	1	65	8e-22	80.5	0.88	stationary phase/starvation inducible regulatory protein CspD; Provisional
AA_WF_K-L-S_10	3880	4080	+	PRK14998	1	1	65	3e-21	78.9	0.9	cold shock-like protein CspD; Provisional
AA_WF_K-L-S_10	3880	4080	+	PRK10354	1	3	65	5e-21	78.5	0.9	RNA chaperone/anti-terminator; Provisional
AA_WF_K-L-S_10	3880	4080	+	PRK10943	1	4	63	6e-20	75.5	0.87	cold shock-like protein CspC; Provisional
AA_WF_K-L-S_10	10037	11008	-	PF00892.19	1	155	286	2.5e-18	66.5	0.985401	EamA-like transporter family
AA_WF_K-L-S_10	3880	4080	+	PRK09890	1	3	64	4e-18	70.9	0.89	cold shock protein CspG; Provisional
AA_WF_K-L-S_10	10037	11008	-	COG0697	1	8	289	9e-18	79.1	0.97	Permease of the drug/metabolite transporter (DMT) superfamily [Carbohydrate transport and metabolism, Amino acid transport and metabolism, General function prediction only].
AA_WF_K-L-S_10	7676	8854	+	COG0654	1	1	341	3e-17	79.7	0.89	2-polyprenyl-6-methoxyphenol hydroxylase and related FAD-dependent oxidoreductases [Coenzyme transport and metabolism, Energy production and conversion].
AA_WF_K-L-S_10	3880	4080	+	smart00357	1	3	64	1e-16	63.4	0.93	Cold shock protein domain. RNA-binding domain that functions as a RNA-chaperone in bacteria and is involved in regulating translation in eukaryotes. Contains sub-family of RNA-binding domains in the Rho transcription termination factor.
AA_WF_K-L-S_10	7137	7676	+	cd01045	1	11	154	2e-16	71.2	0.97	Uncharacterized family of ferritin-like proteins found in archaea and bacteria. Ferritin-like domain found in archaea and bacteria (Ferritin_like_AB). This uncharacterized domain is a member of a broad superfamily of ferritin-like diiron-carboxylate proteins whose function is unknown. This family includes unknown or hypothetical proteins which were sequenced from mostly anaerobic or microaerophil…
AA_WF_K-L-S_10	4594	5031	+	cd07908	1	22	138	5e-16	69.6	0.73	Manganese catalase-like protein, ferritin-like diiron-binding domain. This uncharacterized bacterial protein family has a ferritin-like domain similar to that of the manganese catalase protein of Lactobacillus plantarum and the bll3758 protein of Bradyrhizobium japonicum. Ferritin-like, diiron-carboxylate proteins participate in a range of functions including iron regulation, mono-oxygenation, an…
AA_WF_K-L-S_10	10037	11008	-	PF00892.19	1	10	142	2.5e-15	56.7	0.978102	EamA-like transporter family
AA_WF_K-L-S_10	4594	5031	+	cd01052	1	9	133	8e-15	66.2	0.84	DPS-like protein, ferritin-like diiron-binding domain. DPSL (DPS-like). DPSL is a phylogenetically distinct class within the ferritin-like superfamily, and similar in many ways to the DPS (DNA Protecting protein under Starved conditions) proteins. Like DPS, these proteins are expressed in response to oxidative stress, form dodecameric cage-like particles, preferentially utilize hydrogen peroxide …
AA_WF_K-L-S_10	7137	7676	+	COG1633	1	11	167	3e-14	64.8	0.85	Rubrerythrin [Inorganic ion transport and metabolism].
AA_WF_K-L-S_10	4594	5031	+	PRK10635	1	9	141	3e-13	61.8	0.85	bacterioferritin; Provisional
AA_WF_K-L-S_10	7676	8854	+	PRK10015	1	2	355	3e-12	65.8	0.82	oxidoreductase; Provisional
AA_WF_K-L-S_10	4594	5031	+	COG0783	1	5	134	5e-12	57.7	0.84	DNA-binding ferritin-like protein (oxidative damage protectant) [Inorganic ion transport and metabolism, Defense mechanisms].
AA_WF_K-L-S_10	7137	7676	+	PF02915.16	1	11	154	1.2e-10	41.8	0.963504	Rubrerythrin
AA_WF_K-L-S_10	7676	8854	+	PRK10157	1	3	355	2e-09	56.5	0.82	putative oxidoreductase FixC; Provisional
AA_WF_K-L-S_10	2305	3552	+	COG2020	1	310	412	4e-08	50.1	0.55	Protein-S-isoprenylcysteine O-methyltransferase Ste14 [Posttranslational modification, protein turnover, chaperones].
AA_WF_K-L-S_10	7137	7676	+	PRK12775	1	7	158	3e-07	47.6	0.14	putative trifunctional 2-polyprenylphenol hydroxylase/glutamate synthase subunit beta/ferritin domain-containing protein; Provisional
AA_WF_K-L-S_10	7676	8854	+	PRK07333	1	100	312	9e-07	48.1	0.5	2-octaprenyl-6-methoxyphenyl hydroxylase; Provisional
AA_WF_K-L-S_10	4594	5031	+	cd01043	1	62	134	1e-06	42.9	0.53	DPS protein, ferritin-like diiron-binding domain. DPS (DNA Protecting protein under Starved conditions) domain is a member of a broad superfamily of ferritin-like diiron-carboxylate proteins. Some DPS proteins nonspecifically bind DNA, protecting it from cleavage caused by reactive oxygen species such as the hydroxyl radicals produced during oxidation of Fe(II) by hydrogen peroxide. These protein…
AA_WF_K-L-S_10	7676	8854	+	PRK06847	1	90	147	1e-06	47.6	0.16	hypothetical protein; Provisional
AA_WF_K-L-S_10	4594	5031	+	COG1633	1	7	134	2e-06	42	0.7	Rubrerythrin [Inorganic ion transport and metabolism].
AA_WF_K-L-S_10	7676	8854	+	PRK08163	1	81	147	8e-06	45.4	0.17	salicylate hydroxylase; Provisional
AA_WF_K-L-S_10	7137	7676	+	cd00657	1	11	154	2e-05	39.8	0.97	Ferritin-like superfamily of diiron-containing four-helix-bundle proteins. Ferritin-like, diiron-carboxylate proteins participate in a range of functions including iron regulation, mono-oxygenation, and reactive radical production. These proteins are characterized by the fact that they catalyze dioxygen-dependent oxidation-hydroxylation reactions within diiron centers; one exception is manganese …
AA_WF_K-L-S_10	3880	4080	+	PRK15463	1	3	63	5e-05	35.3	0.88	cold shock-like protein CspF; Provisional
AA_WF_K-L-S_10	3	1907	+	PF09699.9	1	7	62	0.00022	20.8	0.857143	Doubled CXXCH motif (Paired_CXXCH_1)
AA_WF_K-L-S_14	1554	2477	-	cd11009	1	112	274	3e-06	45.4	0.61	Zinc dependent phospholipase C (alpha toxin). This domain conveys a zinc dependent phospholipase C activity (EC 3.1.4.3). It is found in a monomeric phospholipase C of Bacillus cereus as well as in the alpha toxin of Clostridium perfringens and Clostridium bifermentans, which is involved in haemolysis and cell rupture. It is also found in a lecithinase of Listeria monocytogenes, which is involved…
AA_WF_K-L-S_15	2762	3091	-	PF06155.11	1	14	98	7.1e-23	81	0.952941	Protein of unknown function (DUF971)
AA_WF_K-L-S_15	1392	2015	+	COG0053	1	1	191	2e-17	76.1	0.62	Divalent metal cation (Fe/Co/Zn/Cd) transporter [Inorganic ion transport and metabolism].
AA_WF_K-L-S_15	2762	3091	-	COG3536	1	7	100	8e-16	66.7	0.75	Uncharacterized conserved protein, DUF971 family [Function unknown].
AA_WF_K-L-S_15	590	1249	+	PF13649.5	1	38	126	2.5e-12	47.3	1	Methyltransferase domain
AA_WF_K-L-S_15	590	1249	+	cd02440	1	37	134	3e-10	53.6	0.92	S-adenosylmethionine-dependent methyltransferases (SAM or AdoMet-MTase), class I; AdoMet-MTases are enzymes that use S-adenosyl-L-methionine (SAM or AdoMet) as a substrate for methyltransfer, creating the product S-adenosyl-L-homocysteine (AdoHcy). There are at least five structurally distinct families of AdoMet-MTases, class I being the largest and most diverse. Within this class enzymes can be …
AA_WF_K-L-S_15	590	1249	+	PRK12335	1	32	90	4e-09	53	0.21	tellurite resistance protein TehB; Provisional
AA_WF_K-L-S_15	1392	2015	+	PF01545.20	1	17	193	7.6e-09	35.5	0.929648	Cation efflux family
AA_WF_K-L-S_15	590	1249	+	COG0500	1	35	174	7e-07	46	0.55	SAM-dependent methyltransferase [Secondary metabolites biosynthesis, transport and catabolism, General function prediction only].
AA_WF_K-L-S_15	590	1249	+	PRK11207	1	18	91	1e-06	45.5	0.38	tellurite resistance protein TehB; Provisional
AA_WF_K-L-S_15	590	1249	+	PRK08317	1	29	130	1e-05	42.6	0.43	hypothetical protein; Provisional
AA_WF_K-L-S_15	590	1249	+	COG2227	1	32	130	5e-05	40	0.4	2-polyprenyl-3-methyl-5-hydroxy-6-metoxy-1,4-benzoquinol methylase [Coenzyme transport and metabolism].
AA_WF_K-L-S_15	590	1249	+	PRK14968	1	36	130	8e-05	39.9	0.48	putative methyltransferase; Provisional
AA_WF_K-L-S_16	1401	3041	-	PF07603.10	1	257	369	7e-30	103.7	0.991304	Protein of unknown function (DUF1566)
AA_WF_K-L-S_16	1401	3041	-	PF07603.10	1	427	543	5.4e-28	97.6	0.991304	Protein of unknown function (DUF1566)
AA_WF_K-L-S_16	632	850	+	PF01954.15	1	1	42	3.2e-13	49.8	0.694915	Protein of unknown function DUF104
AA_WF_K-L-S_16	1401	3041	-	smart00060	1	21	91	2e-06	40.7	0.84	Fibronectin type 3 domain. One of three types of internal repeat within the plasma protein, fibronectin. The tenth fibronectin type III repeat contains a RGD cell recognition sequence in a flexible loop between 2 strands. Type III modules are present in both extracellular and intracellular proteins.
AA_WF_K-L-S_16	840	1319	+	COG5573	1	1	127	1e-05	39.8	0.84	Predicted nucleic acid-binding protein, contains PIN domain [General function prediction only].
AA_WF_K-L-S_18	1213	2340	+	cd11579	1	6	369	2e-177	499	1	Glycosyl hydrolase family 99-like domain of WbsX-like glycosyltransferases. Members of this domain family are found in proteins within O-antigen biosynthesis clusters in Gram negative bacteria, where they may function as glycosyl hydrolases and typically co-occur with glycosyltransferase domains. They bear resemblance to GH71 and the GH99 family of alpha-1,2-mannosidases and may share a similar c…
AA_WF_K-L-S_18	1213	2340	+	PF14307.5	1	9	363	2.9e-132	441.2	0.991379	Glycosyltransferase WbsX
AA_WF_K-L-S_18	3	1193	+	cd03806	1	168	385	4e-24	100	0.49	This family is most closely related to the GT1 family of glycosyltransferases. ALG11 in yeast is involved in adding the final 1,2-linked Man to the Man5GlcNAc2-PP-Dol synthesized on the cytosolic face of the ER. The deletion analysis of ALG11 was shown to block the early steps of core biosynthesis that takes place on the cytoplasmic face of the ER and lead to a defect in the assembly of lipid-lin…
AA_WF_K-L-S_18	3	1193	+	cd03820	1	1	396	2e-23	97.7	0.94	This family is most closely related to the GT1 family of glycosyltransferases. AmSD in Erwinia amylovora has been shown to be involved in the biosynthesis of amylovoran, the acidic exopolysaccharide acting as a virulence factor. This enzyme may be responsible for the formation of galactose alpha-1,6 linkages in amylovoran.
AA_WF_K-L-S_18	3	1193	+	PF00534.19	1	204	374	3.9e-21	75.3	0.924419	Glycosyl transferases group 1
AA_WF_K-L-S_18	3	1193	+	cd03805	1	153	389	8e-21	90.7	0.56	This family is most closely related to the GT1 family of glycosyltransferases. ALG2, a 1,3-mannosyltransferase, in yeast catalyzes the mannosylation of Man(2)GlcNAc(2)-dolichol diphosphate and Man(1)GlcNAc(2)-dolichol diphosphate to form Man(3)GlcNAc(2)-dolichol diphosphate. A deficiency of this enzyme causes an abnormal accumulation of Man1GlcNAc2-PP-dolichol and Man2GlcNAc2-PP-dolichol, which i…
AA_WF_K-L-S_18	3	1193	+	COG0438	1	2	396	9e-20	87.3	0.96	Glycosyltransferase involved in cell wall bisynthesis [Cell wall/membrane/envelope biogenesis].
AA_WF_K-L-S_18	3	1193	+	cd03804	1	168	390	1e-18	84.1	0.52	This family is most closely related to the GT1 family of glycosyltransferases. wbaZ in Salmonella enterica has been shown to possess the mannosyl transferase activity. The members of this family are found in certain bacteria and Archaea.
AA_WF_K-L-S_18	1213	2340	+	cd11573	1	55	358	2e-16	76.8	0.86	Glycoside hydrolase families 71, 99, and related domains. This superfamily of glycoside hydrolases contains families GH71 and GH99 (following the CAZY nomenclature), as well as other members with undefined function and specificity.
AA_WF_K-L-S_18	3	1193	+	cd03801	1	1	394	4e-14	70.9	0.94	This family is most closely related to the GT1 family of glycosyltransferases and named after YqgM in Bacillus licheniformis about which little is known. Glycosyltransferases catalyze the transfer of sugar moieties from activated donor molecules to specific acceptor molecules, forming glycosidic bonds. The acceptor molecule can be a lipid, a protein, a heterocyclic compound, or another carbohydra…
AA_WF_K-L-S_18	3	1193	+	cd03811	1	1	385	3e-13	68.1	0.93	This family is most closely related to the GT1 family of glycosyltransferases. WabH in Klebsiella pneumoniae has been shown to transfer a GlcNAc residue from UDP-GlcNAc onto the acceptor GalUA residue in the cellular outer core.
AA_WF_K-L-S_18	3	1193	+	cd03798	1	168	395	9e-11	60.5	0.54	This family is most closely related to the GT1 family of glycosyltransferases. wlbH in Bordetella parapertussis has been shown to be required for the biosynthesis of a trisaccharide that, when attached to the B. pertussis lipopolysaccharide (LPS) core (band B), generates band A LPS.
AA_WF_K-L-S_18	3	1193	+	cd01635	1	213	339	3e-10	57.6	0.49	Glycosyltransferases catalyze the transfer of sugar moieties from activated donor molecules to specific acceptor molecules, forming glycosidic bonds. The acceptor molecule can be a lipid, a protein, a heterocyclic compound, or another carbohydrate residue. The structures of the formed glycoconjugates are extremely diverse, reflecting a wide range of biological functions. The members of this famil…
AA_WF_K-L-S_18	1213	2340	+	COG3754	1	10	162	3e-10	59	0.22	Lipopolysaccharide biosynthesis protein [Cell wall/membrane/envelope biogenesis].
AA_WF_K-L-S_18	3	1193	+	cd03809	1	162	380	1e-08	53.9	0.54	This family is most closely related to the GT1 family of glycosyltransferases. mtfB (mannosyltransferase B) in E. coli has been shown to direct the growth of the O9-specific polysaccharide chain. It transfers two mannoses into the position 3 of the previously synthesized polysaccharide.
AA_WF_K-L-S_18	1213	2340	+	cd11578	1	55	369	2e-08	52.8	0.86	Uncharacterized glycoside hydrolase family 99-like domain. This family of putative glycoside hydrolases resembles glycosyl hydrolase families 71 and 99 (following the CAZY nomenclature) and may share a similar catalytic site and mechanism.
AA_WF_K-L-S_18	1213	2340	+	cd11575	1	46	367	7e-08	51.6	0.69	Uncharacterized glycoside hydrolase family 99-like domain. This family of putative glycoside hydrolases resembles glycosyl hydrolase families 71 and 99 (following the CAZY nomenclature) and may share a similar catalytic site and mechanism.
AA_WF_K-L-S_18	3	1193	+	cd03821	1	205	390	3e-07	49.2	0.42	This family is most closely related to the GT1 family of glycosyltransferases. Bme6 in Brucella melitensis has been shown to be involved in the biosynthesis of a polysaccharide.
AA_WF_K-L-S_18	3	1193	+	cd03819	1	168	385	4e-06	45.7	0.55	This family is most closely related to the GT1 family of glycosyltransferases. WavL in Vibrio cholerae has been shown to be involved in the biosynthesis of the lipopolysaccharide core.
AA_WF_K-L-S_18	3	1193	+	cd03817	1	210	383	5e-06	45.7	0.4	This family is most closely related to the GT1 family of glycosyltransferases. UDP-glucose-diacylglycerol glucosyltransferase (UGDG; also known as 1,2-diacylglycerol 3-glucosyltransferase) catalyzes the transfer of glucose from UDP-glucose to 1,2-diacylglycerol forming 3-D-glucosyl-1,2-diacylglycerol.
AA_WF_K-L-S_18	3	1193	+	cd04962	1	310	396	8e-06	45.3	0.22	This family is most closely related to the GT1 family of glycosyltransferases. Glycosyltransferases catalyze the transfer of sugar moieties from activated donor molecules to specific acceptor molecules, forming glycosidic bonds. The acceptor molecule can be a lipid, a protein, a heterocyclic compound, or another carbohydrate residue. This group of glycosyltransferases is most closely related to t…
AA_WF_K-L-S_18	3	1193	+	COG0297	1	209	340	2e-05	43.4	0.24	Glycogen synthase [Carbohydrate transport and metabolism].
AA_WF_K-L-S_18	3	1193	+	cd03791	1	247	340	2e-05	44.5	0.17	This family is most closely related to the GT1 family of glycosyltransferases. Glycogen synthase catalyzes the formation and elongation of the alpha-1,4-glucose backbone using ADP-glucose, the second and key step of glycogen biosynthesis. This family includes starch synthases of plants, such as DULL1 in Zea mays and glycogen synthases of various organisms.
AA_WF_K-L-S_18	3	1193	+	cd03814	1	306	392	8e-05	41.8	0.24	This family is most closely related to the GT1 family of glycosyltransferases. Glycosyltransferases catalyze the transfer of sugar moieties from activated donor molecules to specific acceptor molecules, forming glycosidic bonds. The acceptor molecule can be a lipid, a protein, a heterocyclic compound, or another carbohydrate residue. This group of glycosyltransferases is most closely related to t…
AA_WF_K-L-S_19	1	2064	-	PF00754.24	1	544	665	1.4e-07	31.6	0.874016	F5/8 type C domain
AA_WF_K-L-S_19	1	2064	-	COG1807	1	16	403	7e-06	45.9	0.7	4-amino-4-deoxy-L-arabinose transferase or related glycosyltransferase of PMT family [Cell wall/membrane/envelope biogenesis].
AA_WF_K-L-S_20	162	1397	-	COG2223	1	7	392	5e-84	264	0.93	Nitrate/nitrite transporter NarK [Inorganic ion transport and metabolism].
AA_WF_K-L-S_20	162	1397	-	PF07690.15	1	19	336	9.2e-35	120.1	0.966006	Major Facilitator Superfamily
AA_WF_K-L-S_20	162	1397	-	PRK15034	1	27	363	5e-20	89.6	0.73	nitrate/nitrite transport protein NarU; Provisional
[truncated: 16,334 more rows]
