# Supplementary material for: Mixed waste contamination selects for a mobile genetic element population enriched in multiple heavy metal resistance genes
Source: ISME Commun. 2024 May 9;4(1):ycae064. doi: 10.1093/ismeco/ycae064 (PMC11128244; doi:10.1093/ismeco/ycae064)
Supplement: Table_S11_MGE_Annotations-eggNOGmapper_ycae064 [file table_s11_mge_annotations-eggnogmapper_ycae064.xlsx]

## Sheet: Sheet1
MGE ID	seed_ortholog	evalue	score	eggNOG_OGs	max_annot_lvl	COG_category	Description	Preferred_name	GOs	EC	KEGG_ko	KEGG_Pathway	KEGG_Module	KEGG_Reaction	KEGG_rclass	BRITE	KEGG_TC	CAZy	BiGG_Reaction	PFAMs
AA_WF_A-C-Q_2	1175306.GWL_17610	6.45e-175	490.0	COG3667@1|root,COG3667@2|Bacteria,1MXW6@1224|Proteobacteria,2VIAG@28216|Betaproteobacteria,4726E@75682|Oxalobacteraceae	28216|Betaproteobacteria	P	Copper resistance protein B precursor (CopB)	copB2	-	-	ko:K07233	-	-	-	-	ko00000	-	-	-	CopB
AA_WF_A-C-Q_2	1175306.GWL_17620	1.1e-83	247.0	COG2372@1|root,COG2372@2|Bacteria,1RANJ@1224|Proteobacteria,2VQMB@28216|Betaproteobacteria,474PH@75682|Oxalobacteraceae	28216|Betaproteobacteria	S	CopC domain	copC2	-	-	ko:K07156	-	-	-	-	ko00000,ko02000	9.B.62.2	-	-	CopC
AA_WF_A-C-Q_2	1175306.GWL_17630	3.09e-161	458.0	COG1276@1|root,COG1276@2|Bacteria,1NHA2@1224|Proteobacteria,2W204@28216|Betaproteobacteria,4747F@75682|Oxalobacteraceae	28216|Betaproteobacteria	P	Copper resistance protein D	copD2	-	-	ko:K07245	-	-	-	-	ko00000,ko02000	9.B.62.1	-	-	CopD
AA_WF_A-C-Q_2	1007105.PT7_1803	1.19e-53	172.0	COG3019@1|root,COG3019@2|Bacteria,1MZ9V@1224|Proteobacteria,2VSDN@28216|Betaproteobacteria,3T44R@506|Alcaligenaceae	28216|Betaproteobacteria	S	metal-binding protein	-	-	-	-	-	-	-	-	-	-	-	-	DUF411
AA_WF_A-C-Q_2	1175306.GWL_17650	2.57e-21	90.5	2B6K9@1|root,31ZIP@2|Bacteria,1RH2V@1224|Proteobacteria,2VXAS@28216|Betaproteobacteria	28216|Betaproteobacteria	-	-	-	-	-	-	-	-	-	-	-	-	-	-	-
AA_WF_A-C-Q_2	1175306.GWL_17660	0.0	1381.0	COG2217@1|root,COG2217@2|Bacteria,1MU08@1224|Proteobacteria,2VH8J@28216|Betaproteobacteria,473HV@75682|Oxalobacteraceae	28216|Betaproteobacteria	P	Evidence 2a Function of homologous gene experimentally demonstrated in an other organism	copF	-	3.6.3.54	ko:K17686	ko01524,ko04016,map01524,map04016	-	R00086	RC00002	ko00000,ko00001,ko01000	3.A.3.5	-	-	E1-E2_ATPase,Hydrolase,YHS
AA_WF_A-C-Q_2	1175306.GWL_17670	1.07e-80	258.0	COG1196@1|root,COG1196@2|Bacteria,1QVHG@1224|Proteobacteria,2WG8S@28216|Betaproteobacteria,478T1@75682|Oxalobacteraceae	1224|Proteobacteria	D	Plasmid replication region DNA-binding N-term	-	-	-	-	-	-	-	-	-	-	-	-	KfrA_N
AA_WF_A-C-Q_2	522306.CAP2UW1_4542	3.6e-78	234.0	COG0789@1|root,COG0789@2|Bacteria,1MZ3P@1224|Proteobacteria,2VSF9@28216|Betaproteobacteria,1KQWE@119066|unclassified Betaproteobacteria	28216|Betaproteobacteria	K	MerR, DNA binding	-	-	-	-	-	-	-	-	-	-	-	-	MerR,MerR-DNA-bind,MerR_1
AA_WF_A-C-Q_2	748280.NH8B_2057	0.0	1130.0	COG2217@1|root,COG2217@2|Bacteria,1MU08@1224|Proteobacteria,2VHKE@28216|Betaproteobacteria,2KQA5@206351|Neisseriales	206351|Neisseriales	P	E1-E2 ATPase	-	-	3.6.3.3,3.6.3.5	ko:K01534	-	-	-	-	ko00000,ko01000	3.A.3.6	-	-	E1-E2_ATPase,HMA,Hydrolase
AA_WF_A-C-Q_2	1007105.PT7_0587	5.91e-134	380.0	COG1961@1|root,COG1961@2|Bacteria,1PE5D@1224|Proteobacteria,2W9Z4@28216|Betaproteobacteria,3T8A2@506|Alcaligenaceae	28216|Betaproteobacteria	L	Resolvase, N terminal domain	-	-	-	ko:K14060	-	-	-	-	ko00000	-	-	-	Resolvase
AA_WF_A-C-Q_2	1007105.PT7_0588	2.19e-289	790.0	2C5W7@1|root,2Z8WC@2|Bacteria,1PE75@1224|Proteobacteria,2VM9N@28216|Betaproteobacteria	28216|Betaproteobacteria	S	TniQ	-	-	-	-	-	-	-	-	-	-	-	-	TniQ
AA_WF_A-C-Q_2	1097668.BYI23_E002800	4.7e-207	573.0	COG2842@1|root,COG2842@2|Bacteria,1PSN7@1224|Proteobacteria,2VM9C@28216|Betaproteobacteria,1K5PA@119060|Burkholderiaceae	28216|Betaproteobacteria	S	PFAM TniB family protein	tniB	-	-	-	-	-	-	-	-	-	-	-	TniB
AA_WF_A-C-Q_2	596154.Alide2_1930	0.0	1004.0	COG2801@1|root,COG2801@2|Bacteria,1MXCK@1224|Proteobacteria,2VK4Q@28216|Betaproteobacteria,4AFQG@80864|Comamonadaceae	28216|Betaproteobacteria	L	PFAM Integrase, catalytic	tniA	-	-	ko:K07497	-	-	-	-	ko00000	-	-	-	HTH_28,HTH_Tnp_Mu_2,Mu-transpos_C,rve
AA_WF_A-C-Q_2	1175306.GWL_18030	6.8e-250	684.0	COG2200@1|root,COG2200@2|Bacteria,1N299@1224|Proteobacteria,2WGR2@28216|Betaproteobacteria	28216|Betaproteobacteria	T	Diguanylate phosphodiesterase	-	-	-	-	-	-	-	-	-	-	-	-	DUF3330,EAL,PTS_EIIC
AA_WF_A-C-Q_2	1042876.PPS_5232	6.08e-51	160.0	2C8CA@1|root,32RKU@2|Bacteria,1N0S9@1224|Proteobacteria,1S8RY@1236|Gammaproteobacteria,1YZ7N@136845|Pseudomonas putida group	1236|Gammaproteobacteria	S	MerE protein	merE	-	-	ko:K19059	-	-	-	-	ko00000,ko02000	1.A.72.5	-	-	MerE
AA_WF_A-C-Q_2	1042876.PPS_5233	2.03e-78	233.0	COG0789@1|root,COG0789@2|Bacteria,1REDD@1224|Proteobacteria,1S56Q@1236|Gammaproteobacteria,1YYMF@136845|Pseudomonas putida group	1236|Gammaproteobacteria	K	MerR HTH family regulatory protein	merD	-	-	ko:K19057	-	-	-	-	ko00000,ko03000	-	-	-	MerR_1
AA_WF_A-C-Q_2	1156919.QWC_13382	0.0	1078.0	COG1249@1|root,COG1249@2|Bacteria,1MU2U@1224|Proteobacteria,2VH3T@28216|Betaproteobacteria,3T6YV@506|Alcaligenaceae	28216|Betaproteobacteria	H	Resistance to Hg(2 ) in bacteria appears to be governed by a specialized system which includes mercuric reductase. MerA protein is responsible for volatilizing mercury as Hg(0)	merA	-	1.16.1.1	ko:K00520	-	-	-	-	ko00000,ko01000	-	-	-	HMA,Pyr_redox_2,Pyr_redox_dim
AA_WF_A-C-Q_2	1042876.PPS_5235	3.24e-52	165.0	COG2608@1|root,COG2608@2|Bacteria,1N95B@1224|Proteobacteria,1S6PK@1236|Gammaproteobacteria,1YZ1V@136845|Pseudomonas putida group	1236|Gammaproteobacteria	P	Mercury scavenger that specifically binds to one mercury ion and which passes it to the mercuric reductase (MerA) via the MerT protein	merP	-	-	ko:K07213,ko:K08364	ko04978,map04978	-	-	-	ko00000,ko00001,ko02000	1.A.72.1	-	-	HMA
AA_WF_A-C-Q_2	1212548.B381_03157	4.7e-77	229.0	2DKV9@1|root,30FUH@2|Bacteria,1QVHI@1224|Proteobacteria,1T2PI@1236|Gammaproteobacteria	1236|Gammaproteobacteria	S	MerT mercuric transport protein	-	-	-	ko:K08363	-	-	-	-	ko00000,ko02000	1.A.72.1	-	-	MerT
AA_WF_A-C-Q_2	1042876.PPS_5237	1.61e-95	278.0	COG0789@1|root,COG0789@2|Bacteria,1MZ3P@1224|Proteobacteria,1S459@1236|Gammaproteobacteria	1236|Gammaproteobacteria	K	Transcriptional	merR	-	-	ko:K08365	-	-	-	-	ko00000,ko03000	-	-	-	MerR,MerR-DNA-bind,MerR_1
AA_WF_A-C-Q_2	339670.Bamb_6594	3.24e-67	204.0	COG3668@1|root,COG3668@2|Bacteria,1N105@1224|Proteobacteria,2VUBU@28216|Betaproteobacteria,1KAQ7@119060|Burkholderiaceae	28216|Betaproteobacteria	S	ParE toxin of type II toxin-antitoxin system, parDE	-	-	-	-	-	-	-	-	-	-	-	-	ParE_toxin
AA_WF_A-C-Q_2	339670.Bamb_6595	2.05e-54	170.0	COG3609@1|root,COG3609@2|Bacteria,1N05M@1224|Proteobacteria,2VUE6@28216|Betaproteobacteria,1KAMS@119060|Burkholderiaceae	28216|Betaproteobacteria	K	Bacterial antitoxin of ParD toxin-antitoxin type II system and RHH	-	-	-	-	-	-	-	-	-	-	-	-	ParD_antitoxin
AA_WF_A-C-Q_2	339670.Bamb_6596	6.11e-99	287.0	2921C@1|root,2ZPKK@2|Bacteria,1REBZ@1224|Proteobacteria,2VU5W@28216|Betaproteobacteria,1K886@119060|Burkholderiaceae	28216|Betaproteobacteria	S	Antirestriction protein	-	-	-	-	-	-	-	-	-	-	-	-	Antirestrict
AA_WF_A-C-Q_2	339670.Bamb_6597	4.59e-289	789.0	2DBDN@1|root,2Z8N5@2|Bacteria,1R9H1@1224|Proteobacteria,2VUQG@28216|Betaproteobacteria	28216|Betaproteobacteria	-	-	-	-	-	-	-	-	-	-	-	-	-	-	-
AA_WF_A-C-Q_2	339670.Bamb_6598	3.34e-58	179.0	2E68H@1|root,330WQ@2|Bacteria,1ND48@1224|Proteobacteria,2W3M8@28216|Betaproteobacteria,1KAUX@119060|Burkholderiaceae	28216|Betaproteobacteria	-	-	-	-	-	-	-	-	-	-	-	-	-	-	-
AA_WF_A-C-Q_2	339670.Bamb_6599	2.31e-46	149.0	2CB6Q@1|root,335V1@2|Bacteria,1NCHD@1224|Proteobacteria,2W4XN@28216|Betaproteobacteria	28216|Betaproteobacteria	S	Uncharacterized KorC regulated protein A	-	-	-	-	-	-	-	-	-	-	-	-	kleA_kleC
AA_WF_A-C-Q_2	339670.Bamb_6600	2.5e-62	192.0	2E7X7@1|root,332BS@2|Bacteria,1NG4S@1224|Proteobacteria,2W3NW@28216|Betaproteobacteria	28216|Betaproteobacteria	S	Uncharacterized KleE stable inheritance protein	-	-	-	-	-	-	-	-	-	-	-	-	KleE
AA_WF_A-C-Q_2	339670.Bamb_6601	1.34e-123	352.0	2F6R9@1|root,33Z7J@2|Bacteria,1NY3I@1224|Proteobacteria,2W37M@28216|Betaproteobacteria	28216|Betaproteobacteria	S	Protein of unknown function (DUF2761)	-	-	-	-	-	-	-	-	-	-	-	-	DUF2761
AA_WF_A-C-Q_2	76114.p2D2	4.78e-42	140.0	2D5I5@1|root,32TJ6@2|Bacteria,1N597@1224|Proteobacteria	1224|Proteobacteria	S	TrfB plasmid transcriptional repressor	-	-	-	-	-	-	-	-	-	-	-	-	KORA
AA_WF_A-C-Q_2	339670.Bamb_6602	2.83e-172	486.0	COG1192@1|root,COG1192@2|Bacteria,1MV43@1224|Proteobacteria,2VHNK@28216|Betaproteobacteria,1JZVF@119060|Burkholderiaceae	28216|Betaproteobacteria	D	PFAM Cobyrinic acid a,c-diamide synthase	-	-	-	ko:K03496	-	-	-	-	ko00000,ko03036,ko04812	-	-	-	AAA_31
AA_WF_A-C-Q_2	339670.Bamb_6603	5.85e-252	691.0	COG1475@1|root,COG1475@2|Bacteria,1R634@1224|Proteobacteria,2VPF5@28216|Betaproteobacteria	28216|Betaproteobacteria	K	Belongs to the ParB family	-	-	-	ko:K03497	-	-	-	-	ko00000,ko03000,ko03036,ko04812	-	-	-	KorB,KorB_C,ParBc
AA_WF_A-C-Q_2	339670.Bamb_6604	6.82e-91	282.0	COG2433@1|root,COG2433@2|Bacteria,1QZ7B@1224|Proteobacteria	1224|Proteobacteria	S	Plasmid replication region DNA-binding N-term	-	-	-	-	-	-	-	-	-	-	-	-	KfrA_N
AA_WF_A-C-Q_2	339670.Bamb_6605	1.25e-76	228.0	2AIUI@1|root,319BQ@2|Bacteria,1RK7Q@1224|Proteobacteria,2VTMT@28216|Betaproteobacteria	28216|Betaproteobacteria	-	-	-	-	-	-	-	-	-	-	-	-	-	-	-
AA_WF_A-C-Q_2	339670.Bamb_6606	2.1e-138	393.0	COG0503@1|root,COG0503@2|Bacteria,1RAYC@1224|Proteobacteria,2VZB7@28216|Betaproteobacteria	28216|Betaproteobacteria	F	Catalyzes a salvage reaction resulting in the formation of AMP, that is energically less costly than de novo synthesis	-	-	-	-	-	-	-	-	-	-	-	-	-
AA_WF_A-C-Q_2	339670.Bamb_6607	9.59e-89	261.0	29Q8M@1|root,30B7N@2|Bacteria,1REQN@1224|Proteobacteria,2VSU3@28216|Betaproteobacteria	28216|Betaproteobacteria	S	Transcriptional activator TraM	-	-	-	-	-	-	-	-	-	-	-	-	Activator-TraM
AA_WF_A-C-Q_2	339670.Bamb_6608	4.48e-170	475.0	COG0003@1|root,COG0003@2|Bacteria,1QXJB@1224|Proteobacteria,2WH5J@28216|Betaproteobacteria	28216|Betaproteobacteria	P	Anion-transporting ATPase	-	-	-	-	-	-	-	-	-	-	-	-	CbiA
AA_WF_A-C-Q_2	339670.Bamb_6609	8.25e-81	240.0	2ED1F@1|root,336YE@2|Bacteria,1N7TE@1224|Proteobacteria,2VW3Q@28216|Betaproteobacteria	28216|Betaproteobacteria	S	Family of unknown function (DUF5338)	-	-	-	-	-	-	-	-	-	-	-	-	DUF5338
AA_WF_A-C-Q_2	339670.Bamb_6610	6.73e-83	245.0	2C092@1|root,31AZX@2|Bacteria,1RH67@1224|Proteobacteria,2VTRJ@28216|Betaproteobacteria	28216|Betaproteobacteria	-	-	-	-	-	-	-	-	-	-	-	-	-	-	-
AA_WF_A-C-Q_2	339670.Bamb_6611	0.0	1434.0	COG3843@1|root,COG3843@2|Bacteria,1QUDG@1224|Proteobacteria,2VNBT@28216|Betaproteobacteria,1K7IC@119060|Burkholderiaceae	28216|Betaproteobacteria	U	Relaxase mobilization nuclease family protein	traI	-	-	-	-	-	-	-	-	-	-	-	Relaxase
AA_WF_A-C-Q_2	339670.Bamb_6612	0.0	1285.0	COG3505@1|root,COG3505@2|Bacteria,1MV1G@1224|Proteobacteria,2VH7W@28216|Betaproteobacteria,1K0Q9@119060|Burkholderiaceae	28216|Betaproteobacteria	U	PFAM TRAG family protein	-	-	-	ko:K03205	ko03070,map03070	M00333	-	-	ko00000,ko00001,ko00002,ko02044	3.A.7	-	-	T4SS-DNA_transf
AA_WF_A-C-Q_2	339670.Bamb_6613	5.24e-122	348.0	COG4959@1|root,COG4959@2|Bacteria,1RBHE@1224|Proteobacteria,2VQ0M@28216|Betaproteobacteria	28216|Betaproteobacteria	OU	Signal peptidase, peptidase S26	-	-	-	-	-	-	-	-	-	-	-	-	Peptidase_S26
AA_WF_A-C-Q_2	339670.Bamb_6614	0.0	1352.0	COG0550@1|root,COG0550@2|Bacteria,1MUFZ@1224|Proteobacteria,2VHUF@28216|Betaproteobacteria,1K2G6@119060|Burkholderiaceae	28216|Betaproteobacteria	L	DNA topoisomerase	-	-	5.99.1.2	ko:K03169	-	-	-	-	ko00000,ko01000,ko03032	-	-	-	Topoisom_bac,Toprim,zf-C4_Topoisom
AA_WF_A-C-Q_2	339670.Bamb_6615	2.49e-85	251.0	2ECPN@1|root,336MF@2|Bacteria,1N5T3@1224|Proteobacteria,2VY3U@28216|Betaproteobacteria	28216|Betaproteobacteria	-	-	-	-	-	-	-	-	-	-	-	-	-	-	-
AA_WF_A-C-Q_2	339670.Bamb_6616	0.0	2744.0	COG4227@1|root,COG4643@1|root,COG4227@2|Bacteria,COG4643@2|Bacteria,1MU8I@1224|Proteobacteria,2VMTV@28216|Betaproteobacteria,1K9ZZ@119060|Burkholderiaceae	28216|Betaproteobacteria	L	Domain of unknown function (DUF1738)	-	-	-	-	-	-	-	-	-	-	-	-	DUF1738,Toprim_3,Toprim_4
AA_WF_A-C-Q_2	1097668.BYI23_E002790	1.08e-255	711.0	COG2801@1|root,COG2801@2|Bacteria,1MXCK@1224|Proteobacteria,2VK4Q@28216|Betaproteobacteria,1K2S9@119060|Burkholderiaceae	28216|Betaproteobacteria	L	Mu transposase, C-terminal	tniA	-	-	ko:K07497	-	-	-	-	ko00000	-	-	-	HTH_28,HTH_Tnp_Mu_2,Mu-transpos_C,rve
AA_WF_A-C-Q_2	1007105.PT7_0589	7.89e-165	464.0	COG0542@1|root,COG0542@2|Bacteria,1QTSH@1224|Proteobacteria,2WH51@28216|Betaproteobacteria	28216|Betaproteobacteria	O	PFAM TniB family protein	-	-	-	-	-	-	-	-	-	-	-	-	TniB
AA_WF_A-C-Q_2	1007105.PT7_0588	1.54e-314	854.0	2C5W7@1|root,2Z8WC@2|Bacteria,1PE75@1224|Proteobacteria,2VM9N@28216|Betaproteobacteria	28216|Betaproteobacteria	S	TniQ	-	-	-	-	-	-	-	-	-	-	-	-	TniQ
AA_WF_A-C-Q_2	1007105.PT7_0587	4.63e-31	114.0	COG1961@1|root,COG1961@2|Bacteria,1PE5D@1224|Proteobacteria,2W9Z4@28216|Betaproteobacteria,3T8A2@506|Alcaligenaceae	28216|Betaproteobacteria	L	Resolvase, N terminal domain	-	-	-	ko:K14060	-	-	-	-	ko00000	-	-	-	Resolvase
AA_WF_A-C-Q_2	232721.Ajs_0738	1.48e-167	471.0	COG1484@1|root,COG1484@2|Bacteria,1MWQX@1224|Proteobacteria,2VHN6@28216|Betaproteobacteria,4ACDX@80864|Comamonadaceae	28216|Betaproteobacteria	L	PFAM IstB domain protein ATP-binding protein	-	-	-	-	-	-	-	-	-	-	-	-	IstB_IS21
AA_WF_A-C-Q_2	426114.THI_3067	0.0	941.0	COG4584@1|root,COG4584@2|Bacteria,1MWIV@1224|Proteobacteria,2VH6U@28216|Betaproteobacteria,1KN6A@119065|unclassified Burkholderiales	28216|Betaproteobacteria	L	Evidence 2b Function of strongly homologous gene	-	-	-	-	-	-	-	-	-	-	-	-	HTH_23,IstB_IS21,rve
AA_WF_A-C-Q_2	596154.Alide2_1934	4.39e-100	290.0	28IYH@1|root,2Z8W7@2|Bacteria,1PDS3@1224|Proteobacteria,2VTZ6@28216|Betaproteobacteria,4AHIC@80864|Comamonadaceae	28216|Betaproteobacteria	S	Protein of unknown function (Hypoth_ymh)	-	-	-	-	-	-	-	-	-	-	-	-	Hypoth_Ymh
AA_WF_A-C-Q_2	596154.Alide2_1935	1.02e-260	714.0	COG3173@1|root,COG3173@2|Bacteria,1NRUX@1224|Proteobacteria,2VZIY@28216|Betaproteobacteria	28216|Betaproteobacteria	S	Phosphotransferase enzyme family	-	-	-	-	-	-	-	-	-	-	-	-	APH
AA_WF_A-C-Q_2	596154.Alide2_1936	0.0	1110.0	COG1132@1|root,COG1132@2|Bacteria,1MUBM@1224|Proteobacteria,2VHAN@28216|Betaproteobacteria,4AARD@80864|Comamonadaceae	28216|Betaproteobacteria	V	ABC transporter, transmembrane region	mdlB	-	-	ko:K06147,ko:K18890	ko02010,map02010	M00707	-	-	ko00000,ko00001,ko00002,ko02000	3.A.1.106,3.A.1.106.13,3.A.1.106.5,3.A.1.109,3.A.1.21	-	-	ABC_membrane,ABC_tran
AA_WF_A-C-Q_2	596154.Alide2_1937	0.0	1123.0	COG1132@1|root,COG1132@2|Bacteria,1MUBM@1224|Proteobacteria,2VHAN@28216|Betaproteobacteria,4AARD@80864|Comamonadaceae	28216|Betaproteobacteria	V	ABC transporter, transmembrane region	-	-	-	ko:K06147,ko:K06148,ko:K18889	ko02010,map02010	M00707	-	-	ko00000,ko00001,ko00002,ko02000	3.A.1,3.A.1.106,3.A.1.106.13,3.A.1.106.5,3.A.1.109,3.A.1.21	-	-	ABC_membrane,ABC_tran
AA_WF_A-C-Q_2	596154.Alide2_1938	1.28e-81	242.0	2DQQF@1|root,3382U@2|Bacteria,1NB4X@1224|Proteobacteria,2VWE2@28216|Betaproteobacteria,4AJN1@80864|Comamonadaceae	28216|Betaproteobacteria	-	-	-	-	-	-	-	-	-	-	-	-	-	-	-
AA_WF_A-C-Q_2	596154.Alide2_1939	1.53e-211	585.0	COG1388@1|root,COG1388@2|Bacteria,1MY1S@1224|Proteobacteria,2VZIM@28216|Betaproteobacteria	28216|Betaproteobacteria	M	Domain of Unknown Function (DUF1259)	-	-	-	-	-	-	-	-	-	-	-	-	DUF1529
AA_WF_A-C-Q_2	266265.Bxe_C1203	3.25e-87	256.0	2DQQF@1|root,3382U@2|Bacteria,1NB4X@1224|Proteobacteria,2VWE2@28216|Betaproteobacteria,1KF9K@119060|Burkholderiaceae	28216|Betaproteobacteria	-	-	-	-	-	-	-	-	-	-	-	-	-	-	-
AA_WF_A-C-Q_2	266265.Bxe_C1204	3.45e-112	321.0	COG4275@1|root,COG4275@2|Bacteria,1MYDE@1224|Proteobacteria,2VQ0S@28216|Betaproteobacteria,1K79X@119060|Burkholderiaceae	28216|Betaproteobacteria	S	Chromate resistance exported protein	-	-	-	-	-	-	-	-	-	-	-	-	Chrome_Resist
AA_WF_A-C-Q_2	266265.Bxe_C1205	1.05e-219	605.0	COG0605@1|root,COG0607@1|root,COG0605@2|Bacteria,COG0607@2|Bacteria,1R4Z3@1224|Proteobacteria,2VN2K@28216|Betaproteobacteria,1K7D3@119060|Burkholderiaceae	28216|Betaproteobacteria	P	Iron/manganese superoxide dismutases, C-terminal domain	-	-	1.15.1.1	ko:K04564	ko04013,ko04068,ko04146,ko04211,ko04212,ko04213,ko05016,map04013,map04068,map04146,map04211,map04212,map04213,map05016	-	-	-	ko00000,ko00001,ko01000	-	-	-	Rhodanese,Sod_Fe_C
AA_WF_A-C-Q_2	266265.Bxe_C1206	3.06e-281	769.0	COG2059@1|root,COG2059@2|Bacteria,1MUBW@1224|Proteobacteria,2VHPW@28216|Betaproteobacteria,1K55C@119060|Burkholderiaceae	28216|Betaproteobacteria	P	TIGRFAM chromate transporter, chromate ion transporter (CHR) family	chrA	-	-	ko:K07240	-	-	-	-	ko00000,ko02000	2.A.51.1	-	-	Chromate_transp
AA_WF_A-C-Q_2	266265.Bxe_C1207	1.75e-227	627.0	COG4275@1|root,COG4275@2|Bacteria,1MYDE@1224|Proteobacteria,2VKAX@28216|Betaproteobacteria,1K3UW@119060|Burkholderiaceae	28216|Betaproteobacteria	S	Chromate resistance	chrB	-	-	-	-	-	-	-	-	-	-	-	Chrome_Resist
AA_WF_A-C-Q_2	269482.Bcep1808_6095	3.25e-140	395.0	2BY3X@1|root,32S68@2|Bacteria,1N49S@1224|Proteobacteria,2W4VU@28216|Betaproteobacteria,1KB95@119060|Burkholderiaceae	28216|Betaproteobacteria	-	-	-	-	-	-	-	-	-	-	-	-	-	-	-
AA_WF_A-C-Q_2	269482.Bcep1808_6093	0.0	2018.0	COG4644@1|root,COG4644@2|Bacteria,1MUIU@1224|Proteobacteria,2VJZ3@28216|Betaproteobacteria,1K6BF@119060|Burkholderiaceae	28216|Betaproteobacteria	L	PFAM transposase Tn3 family protein	-	-	-	-	-	-	-	-	-	-	-	-	DDE_Tnp_Tn3,DUF4158
AA_WF_A-C-Q_2	269482.Bcep1808_6092	0.0	1127.0	COG0582@1|root,COG0582@2|Bacteria,1QTYJ@1224|Proteobacteria,2WGHX@28216|Betaproteobacteria,1K2IW@119060|Burkholderiaceae	28216|Betaproteobacteria	L	Belongs to the 'phage' integrase family	-	-	-	-	-	-	-	-	-	-	-	-	DUF3701,Phage_integrase
AA_WF_A-C-Q_2	375286.mma_2423	1.21e-24	103.0	2CD2Z@1|root,325N3@2|Bacteria,1N556@1224|Proteobacteria,2VW3A@28216|Betaproteobacteria	28216|Betaproteobacteria	-	-	-	-	-	-	-	-	-	-	-	-	-	-	-
AA_WF_A-C-Q_2	296591.Bpro_1573	4.7e-58	186.0	COG3316@1|root,COG3316@2|Bacteria,1MWZ2@1224|Proteobacteria,2VTE1@28216|Betaproteobacteria,4AHUB@80864|Comamonadaceae	28216|Betaproteobacteria	L	DDE domain	-	-	-	-	-	-	-	-	-	-	-	-	DDE_Tnp_IS240
AA_WF_A-C-Q_2	1454004.AW11_02894	2.1e-58	181.0	2D16E@1|root,32TA0@2|Bacteria,1MZ7W@1224|Proteobacteria,2VU9S@28216|Betaproteobacteria	28216|Betaproteobacteria	S	Motility quorum-sensing regulator, toxin of MqsA	-	-	-	ko:K13651	-	-	-	-	ko00000,ko02048	-	-	-	MqsR_toxin
AA_WF_A-C-Q_2	637390.AFOH01000056_gene1573	1.41e-91	268.0	COG1396@1|root,COG1396@2|Bacteria,1QVJF@1224|Proteobacteria,1T2EB@1236|Gammaproteobacteria	1236|Gammaproteobacteria	K	Antitoxin component of bacterial toxin-antitoxin system, MqsA	-	-	-	ko:K13655	-	-	-	-	ko00000,ko02048,ko03000	-	-	-	MqsA_antitoxin
AA_WF_A-C-Q_2	94624.Bpet1094	3.53e-37	130.0	COG2963@1|root,COG2963@2|Bacteria,1N7SX@1224|Proteobacteria,2VVQR@28216|Betaproteobacteria,3T89D@506|Alcaligenaceae	28216|Betaproteobacteria	L	Transposase	-	-	-	-	-	-	-	-	-	-	-	-	HTH_Tnp_1
AA_WF_A-C-Q_2	388051.AUFE01000188_gene5682	5.5e-63	194.0	COG3436@1|root,COG3436@2|Bacteria,1RHJ1@1224|Proteobacteria,2VTHQ@28216|Betaproteobacteria,1K7MF@119060|Burkholderiaceae	28216|Betaproteobacteria	L	IS66 Orf2 like protein	-	-	-	-	-	-	-	-	-	-	-	-	TnpB_IS66
AA_WF_A-C-Q_2	1169143.KB911034_gene707	2.18e-12	65.5	COG4372@1|root,COG4372@2|Bacteria,1MUCX@1224|Proteobacteria,2WGN9@28216|Betaproteobacteria,1K1R2@119060|Burkholderiaceae	28216|Betaproteobacteria	S	transposase IS66	-	-	-	-	-	-	-	-	-	-	-	-	DDE_Tnp_IS66,DDE_Tnp_IS66_C,LZ_Tnp_IS66,zf-IS66
AA_WF_A-C-Q_2	1071679.BG57_32755	2.35e-105	311.0	COG2186@1|root,COG2186@2|Bacteria,1N551@1224|Proteobacteria,2W2TA@28216|Betaproteobacteria,1K49G@119060|Burkholderiaceae	28216|Betaproteobacteria	K	GntR family transcriptional regulator	-	-	-	-	-	-	-	-	-	-	-	-	FCD,GntR
AA_WF_A-C-Q_2	1159870.KB907784_gene1950	5.01e-158	449.0	COG0179@1|root,COG0179@2|Bacteria,1MUPF@1224|Proteobacteria,2VMWW@28216|Betaproteobacteria,3T6KS@506|Alcaligenaceae	28216|Betaproteobacteria	Q	Fumarylacetoacetate (FAA) hydrolase family	-	-	-	-	-	-	-	-	-	-	-	-	FAA_hydrolase
AA_WF_A-C-Q_2	1157708.KB907461_gene1665	8.16e-102	304.0	COG2267@1|root,COG2267@2|Bacteria,1RG5G@1224|Proteobacteria	1224|Proteobacteria	I	Serine aminopeptidase, S33	-	-	-	-	-	-	-	-	-	-	-	-	Abhydrolase_1
AA_WF_A-C-Q_2	1218076.BAYB01000054_gene6108	7.01e-251	696.0	COG1228@1|root,COG1228@2|Bacteria,1MVAF@1224|Proteobacteria,2VP3I@28216|Betaproteobacteria,1K3X7@119060|Burkholderiaceae	28216|Betaproteobacteria	Q	PFAM amidohydrolase	-	-	-	-	-	-	-	-	-	-	-	-	Amidohydro_1
AA_WF_A-C-Q_2	1298867.AUES01000040_gene980	6.08e-150	437.0	COG1234@1|root,COG1234@2|Bacteria,1R64Z@1224|Proteobacteria,2TU6T@28211|Alphaproteobacteria,3JX4C@41294|Bradyrhizobiaceae	28211|Alphaproteobacteria	S	Beta-lactamase superfamily domain	-	-	-	-	-	-	-	-	-	-	-	-	Lactamase_B_2
AA_WF_A-C-Q_2	94624.Bpet0202	2.09e-138	397.0	COG2801@1|root,COG2801@2|Bacteria,1MVN5@1224|Proteobacteria,2VKH2@28216|Betaproteobacteria,3T30Q@506|Alcaligenaceae	28216|Betaproteobacteria	L	Transposase and inactivated derivatives	-	-	-	ko:K07497	-	-	-	-	ko00000	-	-	-	HTH_21,rve,rve_3
AA_WF_A-C-Q_2	153948.NAL212_3182	1.67e-205	588.0	COG2131@1|root,COG2131@2|Bacteria,1PNTH@1224|Proteobacteria,2VPVS@28216|Betaproteobacteria,373Z8@32003|Nitrosomonadales	28216|Betaproteobacteria	F	MafB19-like deaminase	-	-	3.5.4.5	ko:K01489	ko00240,ko00983,ko01100,map00240,map00983,map01100	-	R01878,R02485,R08221	RC00074,RC00514	ko00000,ko00001,ko01000	-	-	-	dCMP_cyt_deam_1
AA_WF_A-C-Q_2	1245471.PCA10_06900	6.71e-22	92.0	COG4226@1|root,COG4226@2|Bacteria,1MZYR@1224|Proteobacteria,1SB6C@1236|Gammaproteobacteria,1YJQN@136841|Pseudomonas aeruginosa group	1236|Gammaproteobacteria	S	HicB family	-	-	-	-	-	-	-	-	-	-	-	-	HicB
AA_WF_A-C-Q_2	1472716.KBK24_0111755	4.4e-127	372.0	COG2253@1|root,COG2253@2|Bacteria,1R8IR@1224|Proteobacteria,2VQU9@28216|Betaproteobacteria,1KCH6@119060|Burkholderiaceae	28216|Betaproteobacteria	S	Nucleotidyl transferase AbiEii toxin, Type IV TA system	-	-	-	-	-	-	-	-	-	-	-	-	AbiEii
AA_WF_A-C-Q_2	1472716.KBK24_0111750	9.29e-56	178.0	2E5X4@1|root,330M2@2|Bacteria,1N1EX@1224|Proteobacteria,2VV0I@28216|Betaproteobacteria	28216|Betaproteobacteria	-	-	-	-	-	-	-	-	-	-	-	-	-	-	-
AA_WF_A-C-Q_2	69328.PVLB_26167	2.96e-13	70.1	COG4928@1|root,COG4928@2|Bacteria	2|Bacteria	G	KAP family P-loop domain	-	-	-	-	-	-	-	-	-	-	-	-	KAP_NTPase
AA_WF_A-C-Q_2	1366050.N234_35485	4.78e-239	660.0	COG3335@1|root,COG3335@2|Bacteria,1MW7X@1224|Proteobacteria,2VMDX@28216|Betaproteobacteria,1K2WH@119060|Burkholderiaceae	28216|Betaproteobacteria	L	Elements of external origin	-	-	-	ko:K07494	-	-	-	-	ko00000	-	-	-	DDE_3,HTH_23,HTH_32
AA_WF_A-C-Q_2	1348657.M622_06600	4.73e-202	578.0	COG0398@1|root,COG1249@1|root,COG0398@2|Bacteria,COG1249@2|Bacteria,1MU2U@1224|Proteobacteria,2VH3T@28216|Betaproteobacteria,2KUS4@206389|Rhodocyclales	206389|Rhodocyclales	C	Belongs to the class-I pyridine nucleotide-disulfide oxidoreductase family	-	-	-	-	-	-	-	-	-	-	-	-	Pyr_redox_2,Pyr_redox_dim,SNARE_assoc
AA_WF_A-C-Q_2	1348657.M622_03195	4.03e-111	327.0	28JXP@1|root,2Z9N4@2|Bacteria,1MXG4@1224|Proteobacteria,2W448@28216|Betaproteobacteria	28216|Betaproteobacteria	S	Permuted papain-like amidase enzyme, YaeF/YiiX, C92 family	-	-	-	-	-	-	-	-	-	-	-	-	-
AA_WF_A-C-Q_2	1304275.C41B8_03811	2.82e-55	182.0	COG3222@1|root,COG3222@2|Bacteria,1RB1V@1224|Proteobacteria,1S971@1236|Gammaproteobacteria	1236|Gammaproteobacteria	M	protein conserved in bacteria	-	-	-	ko:K09931	-	-	-	-	ko00000	-	-	-	DUF2064
AA_WF_A-C-Q_2	1304275.C41B8_03816	1.2e-88	269.0	COG1215@1|root,COG1215@2|Bacteria,1RA75@1224|Proteobacteria,1S3RM@1236|Gammaproteobacteria	1236|Gammaproteobacteria	M	COG0463 Glycosyltransferases involved in cell wall biogenesis	-	-	-	-	-	-	-	-	-	-	-	-	Glycos_transf_2
AA_WF_A-C-Q_2	626418.bglu_2p1030	1.09e-142	410.0	COG0005@1|root,COG0005@2|Bacteria,1MUWW@1224|Proteobacteria,2VJQQ@28216|Betaproteobacteria,1K9FB@119060|Burkholderiaceae	28216|Betaproteobacteria	F	Catalyzes the reversible phosphorylation of S-methyl-5'- thioadenosine (MTA) to adenine and 5-methylthioribose-1-phosphate. Involved in the breakdown of MTA, a major by-product of polyamine biosynthesis. Responsible for the first step in the methionine salvage pathway after MTA has been generated from S- adenosylmethionine. Has broad substrate specificity with 6- aminopurine nucleosides as prefer…	mtnP	-	2.4.2.28	ko:K00772,ko:K03815	ko00230,ko00270,ko01100,ko01110,map00230,map00270,map01100,map01110	M00034	R01402,R02297	RC00063,RC00122,RC02819	ko00000,ko00001,ko00002,ko01000	-	-	-	PNP_UDP_1
AA_WF_A-C-Q_2	626418.bglu_2p1060	2.7e-249	693.0	COG0477@1|root,COG0477@2|Bacteria,1NS3F@1224|Proteobacteria,2WGGT@28216|Betaproteobacteria,1KIE5@119060|Burkholderiaceae	28216|Betaproteobacteria	EGP	Sugar (and other) transporter	-	-	-	-	-	-	-	-	-	-	-	-	Sugar_tr
AA_WF_A-C-Q_2	1159870.KB907784_gene3358	1.17e-12	63.5	COG5660@1|root,COG5660@2|Bacteria,1NH4R@1224|Proteobacteria	1224|Proteobacteria	S	Transmembrane anti-sigma factor	-	-	-	-	-	-	-	-	-	-	-	-	zf-HC2
AA_WF_A-C-Q_2	626418.bglu_2p1080	6.92e-81	246.0	COG1595@1|root,COG1595@2|Bacteria,1RHKM@1224|Proteobacteria,2VRMP@28216|Betaproteobacteria,1K198@119060|Burkholderiaceae	28216|Betaproteobacteria	K	Belongs to the sigma-70 factor family. ECF subfamily	-	-	-	ko:K03088	-	-	-	-	ko00000,ko03021	-	-	-	Sigma70_r2,Sigma70_r4_2
AA_WF_A-C-Q_2	269482.Bcep1808_6075	2.52e-311	862.0	COG0582@1|root,COG0582@2|Bacteria,1QTYJ@1224|Proteobacteria,2WGHX@28216|Betaproteobacteria,1K2IW@119060|Burkholderiaceae	28216|Betaproteobacteria	L	Belongs to the 'phage' integrase family	-	-	-	-	-	-	-	-	-	-	-	-	DUF3701,Phage_integrase
AA_WF_A-C-Q_2	1158292.JPOE01000002_gene3803	3.86e-202	563.0	COG3547@1|root,COG3547@2|Bacteria,1MXKJ@1224|Proteobacteria,2VP05@28216|Betaproteobacteria	28216|Betaproteobacteria	L	transposase IS116 IS110 IS902 family protein	-	-	-	ko:K07486	-	-	-	-	ko00000	-	-	-	DEDD_Tnp_IS110,Transposase_20
AA_WF_A-C-Q_2	640511.BC1002_0147	3.34e-250	688.0	COG3039@1|root,COG3039@2|Bacteria,1MUVI@1224|Proteobacteria,2VK9J@28216|Betaproteobacteria,1K4IS@119060|Burkholderiaceae	28216|Betaproteobacteria	L	Product type h extrachromosomal origin	-	-	-	-	-	-	-	-	-	-	-	-	DDE_Tnp_1,DUF772
AA_WF_A-C-Q_2	1565129.JSFF01000021_gene605	7.31e-13	62.4	2EIRS@1|root,33CH5@2|Bacteria,1NKZ1@1224|Proteobacteria,1SJ2M@1236|Gammaproteobacteria	1236|Gammaproteobacteria	-	-	-	-	-	-	-	-	-	-	-	-	-	-	-
AA_WF_A-C-Q_2	216591.BCAL0460	1.16e-69	221.0	COG0111@1|root,COG0111@2|Bacteria,1MW0R@1224|Proteobacteria,2VHIZ@28216|Betaproteobacteria,1K2W9@119060|Burkholderiaceae	28216|Betaproteobacteria	C	D-isomer specific 2-hydroxyacid dehydrogenase	serA	-	1.1.1.399,1.1.1.95	ko:K00058	ko00260,ko00680,ko01100,ko01120,ko01130,ko01200,ko01230,map00260,map00680,map01100,map01120,map01130,map01200,map01230	M00020	R01513	RC00031	ko00000,ko00001,ko00002,ko01000,ko04147	-	-	-	2-Hacid_dh,2-Hacid_dh_C
AA_WF_A-C-Q_2	397945.Aave_3212	4.43e-124	363.0	COG2897@1|root,COG2897@2|Bacteria,1MW4B@1224|Proteobacteria,2VHAX@28216|Betaproteobacteria,4AAE1@80864|Comamonadaceae	28216|Betaproteobacteria	P	PFAM Rhodanese domain protein	sseA	-	2.8.1.1,2.8.1.2	ko:K01011	ko00270,ko00920,ko01100,ko01120,ko04122,map00270,map00920,map01100,map01120,map04122	-	R01931,R03105,R03106	RC00214	ko00000,ko00001,ko01000	-	-	-	Rhodanese
AA_WF_A-C-Q_2	595537.Varpa_0284	2.7e-12	69.3	COG3181@1|root,COG3181@2|Bacteria,1P25R@1224|Proteobacteria,2VMA6@28216|Betaproteobacteria,4ABJH@80864|Comamonadaceae	28216|Betaproteobacteria	S	Tripartite tricarboxylate transporter family receptor	-	-	-	-	-	-	-	-	-	-	-	-	TctC
AA_WF_A-C-Q_2	1178482.BJB45_08240	8.69e-64	206.0	2BXMF@1|root,32TH6@2|Bacteria,1P5E9@1224|Proteobacteria	1224|Proteobacteria	-	-	-	-	-	-	-	-	-	-	-	-	-	-	-
AA_WF_A-C-Q_2	1458357.BG58_07745	5.55e-249	690.0	COG3328@1|root,COG3328@2|Bacteria,1MU4P@1224|Proteobacteria,2VP71@28216|Betaproteobacteria,1K4B1@119060|Burkholderiaceae	28216|Betaproteobacteria	L	Transposase, Mutator family	-	-	-	-	-	-	-	-	-	-	-	-	Transposase_mut
AA_WF_A-C-Q_3	261292.Nit79A3_2385	1.39e-48	166.0	2ERZX@1|root,33JJ0@2|Bacteria,1NRDA@1224|Proteobacteria	1224|Proteobacteria	-	-	-	-	-	-	-	-	-	-	-	-	-	-	-
AA_WF_A-C-Q_10	1005395.CSV86_06341	5.9e-31	114.0	2BW6Y@1|root,335DX@2|Bacteria,1N7XX@1224|Proteobacteria	1224|Proteobacteria	S	NinB protein	-	-	-	-	-	-	-	-	-	-	-	-	NinB
AA_WF_A-C-Q_3	397288.C806_01412	1.07e-31	122.0	2DXH3@1|root,34505@2|Bacteria	2|Bacteria	-	-	-	-	-	-	-	-	-	-	-	-	-	-	-
AA_WF_A-C-Q_10	1500301.JQMF01000004_gene3440	3.47e-32	117.0	2DXSI@1|root,346B5@2|Bacteria,1P1EJ@1224|Proteobacteria,2V5TC@28211|Alphaproteobacteria,4BHW6@82115|Rhizobiaceae	28211|Alphaproteobacteria	-	-	-	-	-	-	-	-	-	-	-	-	-	-	HNH
AA_WF_A-C-Q_10	1205680.CAKO01000042_gene5498	1.25e-55	177.0	COG1525@1|root,COG1525@2|Bacteria,1N145@1224|Proteobacteria,2UCUE@28211|Alphaproteobacteria	28211|Alphaproteobacteria	L	nuclease	exoI2	-	-	ko:K16561	-	-	-	-	ko00000	-	-	-	SNase
AA_WF_A-C-Q_10	156889.Mmc1_1690	5.58e-140	418.0	COG1783@1|root,COG1783@2|Bacteria,1MVJB@1224|Proteobacteria,2U2BM@28211|Alphaproteobacteria	28211|Alphaproteobacteria	S	Terminase-like family	-	-	-	-	-	-	-	-	-	-	-	-	Terminase_6
AA_WF_A-C-Q_3	1304275.C41B8_05413	9.84e-27	108.0	2FI5T@1|root,349YH@2|Bacteria,1P1M3@1224|Proteobacteria	1224|Proteobacteria	-	-	-	-	-	-	-	-	-	-	-	-	-	-	-
AA_WF_A-C-Q_3	743721.Psesu_1179	6.11e-14	77.8	2DSRK@1|root,33H6U@2|Bacteria,1P21N@1224|Proteobacteria	1224|Proteobacteria	-	-	-	-	-	-	-	-	-	-	-	-	-	-	-
AA_WF_A-C-Q_3	1444712.BN1013_02365	6.24e-20	96.3	COG3209@1|root,COG3209@2|Bacteria	2|Bacteria	M	self proteolysis	-	-	-	-	-	-	-	-	-	-	-	-	-
AA_WF_A-C-Q_10	1335760.ASTG01000033_gene19	7.83e-55	182.0	COG4712@1|root,COG4712@2|Bacteria,1N9U1@1224|Proteobacteria,2UVCK@28211|Alphaproteobacteria	28211|Alphaproteobacteria	S	Rad52/22 family double-strand break repair protein	-	-	-	-	-	-	-	-	-	-	-	-	Rad52_Rad22
AA_WF_A-C-Q_3	357804.Ping_1823	8.46e-34	123.0	COG0741@1|root,COG0741@2|Bacteria,1QZ7X@1224|Proteobacteria,1T417@1236|Gammaproteobacteria	1236|Gammaproteobacteria	M	lytic transglycosylase activity	-	-	-	-	-	-	-	-	-	-	-	-	-
AA_WF_A-C-Q_3	160492.XF_1648	3.66e-48	170.0	28MEU@1|root,2ZASF@2|Bacteria,1R7N3@1224|Proteobacteria,1RYFK@1236|Gammaproteobacteria	1236|Gammaproteobacteria	S	TIGRFAM Phage recombination protein Bet	-	-	-	-	-	-	-	-	-	-	-	-	RecT
AA_WF_A-C-Q_3	1347393.HG726022_gene3598	1e-25	100.0	2C6KN@1|root,32Y69@2|Bacteria,4NSFV@976|Bacteroidetes,2FTCC@200643|Bacteroidia,4AS3U@815|Bacteroidaceae	976|Bacteroidetes	S	VRR_NUC	-	-	-	-	-	-	-	-	-	-	-	-	VRR_NUC
AA_WF_A-C-Q_3	118161.KB235916_gene6608	3.6e-49	166.0	COG1192@1|root,COG1192@2|Bacteria	2|Bacteria	D	plasmid maintenance	-	-	-	ko:K03496	-	-	-	-	ko00000,ko03036,ko04812	-	-	-	AAA_31
AA_WF_A-C-Q_3	1158607.UAU_01312	7.37e-51	169.0	COG1859@1|root,COG1859@2|Bacteria,1V49Y@1239|Firmicutes,4HN5V@91061|Bacilli,4B3E4@81852|Enterococcaceae	91061|Bacilli	J	Removes the 2'-phosphate from RNA via an intermediate in which the phosphate is ADP-ribosylated by NAD followed by a presumed transesterification to release the RNA and generate ADP- ribose 1''-2''-cyclic phosphate (APPR P). May function as an ADP- ribosylase	kptA	-	-	ko:K07559	-	-	-	-	ko00000,ko01000,ko03016	-	-	-	PTS_2-RNA
AA_WF_A-C-Q_3	1382359.JIAL01000001_gene261	6.06e-10	64.3	2DR48@1|root,33A3G@2|Bacteria	2|Bacteria	-	-	-	-	-	-	-	-	-	-	-	-	-	-	-
AA_WF_A-C-Q_4	1128427.KB904821_gene1571	5.07e-11	60.1	2DS70@1|root,33EU3@2|Bacteria,1GAQH@1117|Cyanobacteria	1117|Cyanobacteria	S	Protein of unknown function (DUF2281)	-	-	-	-	-	-	-	-	-	-	-	-	DUF2281
AA_WF_A-C-Q_4	1123508.JH636442_gene4360	4.05e-18	79.0	2EMSX@1|root,33FFB@2|Bacteria,2J4AD@203682|Planctomycetes	203682|Planctomycetes	-	-	-	-	-	-	-	-	-	-	-	-	-	-	-
AA_WF_A-C-Q_4	1210884.HG799467_gene13536	1.26e-279	805.0	COG0507@1|root,COG0507@2|Bacteria,2IYS4@203682|Planctomycetes	203682|Planctomycetes	L	TrwC relaxase	-	-	-	-	-	-	-	-	-	-	-	-	AAA_30,TrwC,Viral_helicase1
AA_WF_A-C-Q_4	1123508.JH636442_gene4327	1.9e-110	323.0	COG1192@1|root,COG1192@2|Bacteria,2J12S@203682|Planctomycetes	203682|Planctomycetes	D	ATPase MipZ	-	-	-	ko:K03496	-	-	-	-	ko00000,ko03036,ko04812	-	-	-	MipZ
AA_WF_A-C-Q_4	1123508.JH636442_gene4326	1.6e-21	89.4	28Z9A@1|root,2ZM17@2|Bacteria,2J4TH@203682|Planctomycetes	203682|Planctomycetes	-	-	-	-	-	-	-	-	-	-	-	-	-	-	-
AA_WF_A-C-Q_4	1170562.Cal6303_3339	3.73e-152	440.0	COG4804@1|root,COG4804@2|Bacteria,1G1QU@1117|Cyanobacteria,1HRG7@1161|Nostocales	1117|Cyanobacteria	S	Protein of unknown function (DUF1016)	-	-	-	-	-	-	-	-	-	-	-	-	DUF1016
AA_WF_A-C-Q_4	1210884.HG799468_gene13872	1.35e-146	421.0	28MWI@1|root,2ZB3T@2|Bacteria	2|Bacteria	S	Plasmid encoded RepA protein	repA	-	2.7.11.1	ko:K08282	-	-	-	-	ko00000,ko01000	-	-	-	RepA_C
AA_WF_A-C-Q_4	395019.Bmul_6193	2.09e-12	65.1	2ESX1@1|root,33KFD@2|Bacteria,1NPSP@1224|Proteobacteria,2VY1X@28216|Betaproteobacteria,1KEYX@119060|Burkholderiaceae	28216|Betaproteobacteria	-	-	-	-	-	-	-	-	-	-	-	-	-	-	-
AA_WF_A-C-Q_4	1123508.JH636444_gene5550	1.99e-21	97.4	COG0582@1|root,COG0582@2|Bacteria	2|Bacteria	L	DNA integration	-	-	-	-	-	-	-	-	-	-	-	-	Arm-DNA-bind_4,Phage_int_SAM_3,Phage_integrase
AA_WF_A-C-Q_4	314230.DSM3645_27813	3.92e-31	112.0	2E5E6@1|root,33064@2|Bacteria,2J0YD@203682|Planctomycetes	203682|Planctomycetes	-	-	-	-	-	-	-	-	-	-	-	-	-	-	HTH_17
AA_WF_A-C-Q_4	262724.TT_C1604	1.58e-18	91.3	COG1475@1|root,COG1475@2|Bacteria,1WJ5E@1297|Deinococcus-Thermus	1297|Deinococcus-Thermus	K	Belongs to the ParB family	-	-	-	ko:K03497	-	-	-	-	ko00000,ko03000,ko03036,ko04812	-	-	-	ParBc
AA_WF_A-C-Q_4	401053.AciPR4_2515	8.11e-09	61.2	COG1595@1|root,COG1595@2|Bacteria,3Y5ME@57723|Acidobacteria,2JMZ8@204432|Acidobacteriia	204432|Acidobacteriia	K	RNA polymerase sigma factor	-	-	-	ko:K03088	-	-	-	-	ko00000,ko03021	-	-	-	Sigma70_r2
AA_WF_A-C-Q_4	886293.Sinac_0717	0.0	1299.0	COG3209@1|root,COG3209@2|Bacteria,2IY61@203682|Planctomycetes	203682|Planctomycetes	M	TIGRFAM RHS repeat-associated core domain	-	-	-	-	-	-	-	-	-	-	-	-	FG-GAP,RHS_repeat
AA_WF_A-C-Q_4	886293.Sinac_1615	3.68e-82	297.0	COG0515@1|root,COG2319@1|root,COG0515@2|Bacteria,COG2319@2|Bacteria	2|Bacteria	S	anaphase-promoting complex binding	-	-	-	-	-	-	-	-	-	-	-	-	AAA_16,PD40,Pkinase,TIR_2,WD40
AA_WF_A-C-Q_4	649747.HMPREF0083_05818	2.17e-95	342.0	COG0438@1|root,COG0457@1|root,COG2227@1|root,COG0438@2|Bacteria,COG0457@2|Bacteria,COG2227@2|Bacteria,1UMR3@1239|Firmicutes,4HDH9@91061|Bacilli,26SQR@186822|Paenibacillaceae	91061|Bacilli	M	glycosyl transferase family	-	-	-	-	-	-	-	-	-	-	-	-	Glyco_trans_1_4,Glycos_transf_1
AA_WF_A-C-Q_4	710111.FraQA3DRAFT_3004	1.6e-106	317.0	COG4122@1|root,COG4122@2|Bacteria,2IARG@201174|Actinobacteria	201174|Actinobacteria	S	Macrocin-O-methyltransferase (TylF)	-	-	-	ko:K05303	-	-	-	-	ko00000,ko01000	-	-	-	TylF
AA_WF_A-C-Q_4	1385935.N836_23460	3.5e-94	281.0	COG3510@1|root,COG3510@2|Bacteria,1G2TB@1117|Cyanobacteria,1H9ID@1150|Oscillatoriales	1117|Cyanobacteria	V	Cephalosporin hydroxylase	-	-	-	-	-	-	-	-	-	-	-	-	CmcI
AA_WF_A-C-Q_4	1123508.JH636453_gene5851	2.66e-134	427.0	COG0463@1|root,COG1216@1|root,COG5010@1|root,COG0463@2|Bacteria,COG1216@2|Bacteria,COG5010@2|Bacteria,2J0AC@203682|Planctomycetes	203682|Planctomycetes	M	Glycosyl transferase family 2	-	-	-	-	-	-	-	-	-	-	-	-	Glycos_transf_2
AA_WF_A-C-Q_4	247490.KSU1_C0714	4.54e-169	548.0	COG1404@1|root,COG1404@2|Bacteria,2IZNN@203682|Planctomycetes	203682|Planctomycetes	O	alpha-L-arabinofuranosidase	-	-	-	-	-	-	-	-	-	-	-	-	SBBP
AA_WF_A-C-Q_4	1210884.HG799468_gene13888	2.04e-74	230.0	2EMTV@1|root,33FG7@2|Bacteria,2J3IP@203682|Planctomycetes	203682|Planctomycetes	S	Gene 88 protein	-	-	-	-	-	-	-	-	-	-	-	-	-
AA_WF_A-C-Q_3	313624.NSP_25570	3.51e-185	518.0	COG2189@1|root,COG2189@2|Bacteria,1G2XK@1117|Cyanobacteria,1HU8N@1161|Nostocales	1117|Cyanobacteria	L	Belongs to the N(4) N(6)-methyltransferase family	-	-	2.1.1.72	ko:K07319	-	-	-	-	ko00000,ko01000,ko02048	-	-	-	N6_N4_Mtase
AA_WF_A-C-Q_6	1175654.A0A0S0NAG1_9CAUD	3.55e-39	135.0	4QAQV@10239|Viruses,4QUPK@35237|dsDNA viruses no RNA stage,4QPCB@28883|Caudovirales	28883|Caudovirales	S	protein disulfide oxidoreductase activity	-	-	-	-	-	-	-	-	-	-	-	-	-
AA_WF_A-C-Q_3	1340434.AXVA01000018_gene865	5.19e-28	116.0	COG3935@1|root,COG3935@2|Bacteria,1TSHD@1239|Firmicutes,4HIGY@91061|Bacilli,1ZCUE@1386|Bacillus	91061|Bacilli	L	Conserved phage C-terminus (Phg_2220_C)	-	-	-	-	-	-	-	-	-	-	-	-	Phage_rep_org_N,Phg_2220_C
AA_WF_A-C-Q_7	1123508.JH636441_gene3521	5.46e-83	263.0	COG0535@1|root,COG0535@2|Bacteria,2J3DJ@203682|Planctomycetes	203682|Planctomycetes	S	Iron-sulfur cluster-binding domain	-	-	-	-	-	-	-	-	-	-	-	-	Radical_SAM,SPASM
AA_WF_A-C-Q_7	861299.J421_3682	3.7e-20	87.0	2E6JI@1|root,3316K@2|Bacteria	2|Bacteria	-	-	-	-	-	-	-	-	-	-	-	-	-	-	-
AA_WF_A-C-Q_7	1003195.SCAT_0615	1.76e-117	347.0	28MC2@1|root,2ZAQD@2|Bacteria,2IKMZ@201174|Actinobacteria	201174|Actinobacteria	-	-	-	-	-	-	-	-	-	-	-	-	-	-	-
AA_WF_A-C-Q_7	462590.A9J517_BPPYU	3.03e-83	263.0	4QBA2@10239|Viruses,4QV98@35237|dsDNA viruses no RNA stage,4QPPI@28883|Caudovirales,4QM0B@10699|Siphoviridae	10699|Siphoviridae	S	Thymidylate synthase	-	GO:0003674,GO:0003824,GO:0004799,GO:0008150,GO:0008152,GO:0008168,GO:0016740,GO:0016741,GO:0032259,GO:0042083	-	-	-	-	-	-	-	-	-	-	-
AA_WF_A-C-Q_7	1403819.BATR01000092_gene2693	3.21e-10	67.4	COG0500@1|root,COG2226@2|Bacteria,46WX5@74201|Verrucomicrobia	74201|Verrucomicrobia	Q	Methyltransferase domain	-	-	-	-	-	-	-	-	-	-	-	-	Methyltransf_11
AA_WF_A-C-Q_7	379066.GAU_1856	5.48e-67	221.0	28KIJ@1|root,2ZA3S@2|Bacteria	2|Bacteria	-	-	-	-	-	-	-	-	-	-	-	-	-	-	-
AA_WF_A-C-Q_7	1210884.HG799462_gene9064	1.53e-12	65.5	2BYFK@1|root,2ZGH1@2|Bacteria	2|Bacteria	-	-	-	-	-	-	-	-	-	-	-	-	-	-	-
AA_WF_A-C-Q_7	1500257.JQNM01000006_gene1800	3.26e-51	172.0	2E1Q7@1|root,33JX9@2|Bacteria,1NVN9@1224|Proteobacteria,2US8V@28211|Alphaproteobacteria	28211|Alphaproteobacteria	-	-	-	-	-	-	-	-	-	-	-	-	-	-	-
AA_WF_A-C-Q_7	1294142.CINTURNW_1022	5.45e-17	81.6	COG3728@1|root,COG3728@2|Bacteria,1VAD9@1239|Firmicutes,24JSU@186801|Clostridia,36MER@31979|Clostridiaceae	186801|Clostridia	L	Terminase Small Subunit	-	-	-	ko:K07474	-	-	-	-	ko00000	-	-	-	Terminase_2
AA_WF_A-C-Q_7	1304275.C41B8_05463	4.67e-138	417.0	COG1783@1|root,COG1783@2|Bacteria,1R66A@1224|Proteobacteria,1RQFD@1236|Gammaproteobacteria	1236|Gammaproteobacteria	S	Phage terminase, large subunit	-	-	-	ko:K06909	-	-	-	-	ko00000	-	-	-	Terminase_3,Terminase_3C
AA_WF_A-C-Q_7	1231185.BAMP01000040_gene1248	5.65e-17	88.2	COG4653@1|root,COG4653@2|Bacteria,1MYMH@1224|Proteobacteria,2TUSK@28211|Alphaproteobacteria,43JVC@69277|Phyllobacteriaceae	28211|Alphaproteobacteria	S	Phage capsid family	-	-	-	-	-	-	-	-	-	-	-	-	Phage_capsid
AA_WF_A-C-Q_3	1121106.JQKB01000167_gene7	2.95e-09	61.2	COG4974@1|root,COG4974@2|Bacteria	2|Bacteria	L	Belongs to the 'phage' integrase family	-	-	-	-	-	-	-	-	-	-	-	-	Phage_int_SAM_1,Phage_integrase
AA_WF_A-C-Q_3	1121447.JONL01000011_gene2308	1.63e-113	352.0	COG5362@1|root,COG5410@1|root,COG5362@2|Bacteria,COG5410@2|Bacteria,1NKZK@1224|Proteobacteria,42QC5@68525|delta/epsilon subdivisions,2WVD2@28221|Deltaproteobacteria,2MCDS@213115|Desulfovibrionales	28221|Deltaproteobacteria	S	Terminase RNaseH-like domain	-	-	-	-	-	-	-	-	-	-	-	-	Terminase_6,Terminase_6C
AA_WF_A-C-Q_3	1120963.KB894511_gene2520	5.42e-39	146.0	COG5377@1|root,COG5377@2|Bacteria,1MWP8@1224|Proteobacteria,1RN9Q@1236|Gammaproteobacteria	1236|Gammaproteobacteria	L	COG5377 Phage-related protein	-	-	-	-	-	-	-	-	-	-	-	-	YqaJ
AA_WF_A-C-Q_6	1321815.HMPREF9193_00660	1.25e-12	75.5	COG1475@1|root,COG1475@2|Bacteria,2J7KN@203691|Spirochaetes	203691|Spirochaetes	K	ParB-like nuclease domain	-	-	-	ko:K03497	-	-	-	-	ko00000,ko03000,ko03036,ko04812	-	-	-	ParBc
AA_WF_A-C-Q_6	1123060.JONP01000052_gene4451	1.48e-24	106.0	COG5410@1|root,COG5410@2|Bacteria	2|Bacteria	K	chromosome segregation	-	-	-	-	-	-	-	-	-	-	-	-	Terminase_6,Terminase_6C
AA_WF_A-C-Q_8	760192.Halhy_3676	9.69e-89	277.0	COG0073@1|root,COG0073@2|Bacteria,4P176@976|Bacteroidetes	976|Bacteroidetes	J	RNA ligase	-	-	-	-	-	-	-	-	-	-	-	-	RNA_ligase
AA_WF_A-C-Q_8	1288963.ADIS_1654	1.45e-11	65.1	COG1403@1|root,COG1403@2|Bacteria,4NJ0T@976|Bacteroidetes,47MEF@768503|Cytophagia	976|Bacteroidetes	L	HNH endonuclease	-	-	-	-	-	-	-	-	-	-	-	-	HNH,HNH_5
AA_WF_A-C-Q_8	1195236.CTER_1773	1.42e-79	243.0	COG0270@1|root,COG0270@2|Bacteria,1VE3G@1239|Firmicutes,24NU5@186801|Clostridia	186801|Clostridia	L	DNA (cytosine-5-)-methyltransferase activity	-	-	-	-	-	-	-	-	-	-	-	-	-
AA_WF_A-C-Q_8	1336241.JAEB01000015_gene1636	9.19e-14	78.2	COG1475@1|root,COG1475@2|Bacteria,1TQ2B@1239|Firmicutes,249VV@186801|Clostridia,25UXZ@186806|Eubacteriaceae	186801|Clostridia	K	Belongs to the ParB family	spo0J	-	-	ko:K03497	-	-	-	-	ko00000,ko03000,ko03036,ko04812	-	-	-	ParBc
AA_WF_A-C-Q_9	1380394.JADL01000006_gene5258	4.57e-27	107.0	28NGF@1|root,2ZBII@2|Bacteria,1R9KY@1224|Proteobacteria,2U1P7@28211|Alphaproteobacteria,2JXPF@204441|Rhodospirillales	204441|Rhodospirillales	-	-	-	-	-	-	-	-	-	-	-	-	-	-	-
AA_WF_A-C-Q_8	593907.Celgi_1311	1.3e-144	423.0	COG1690@1|root,COG1690@2|Bacteria,2GIUP@201174|Actinobacteria,4F221@85016|Cellulomonadaceae	201174|Actinobacteria	S	tRNA-splicing ligase RtcB	rtcB	-	6.5.1.3	ko:K14415	-	-	-	-	ko00000,ko01000,ko03016	-	-	-	RtcB
AA_WF_A-C-Q_9	1207055.C100_16530	9.25e-57	185.0	2CMPB@1|root,32SF8@2|Bacteria,1RCNY@1224|Proteobacteria,2UPH0@28211|Alphaproteobacteria,2K2QJ@204457|Sphingomonadales	204457|Sphingomonadales	S	Transcription elongation protein SprT	-	-	-	-	-	-	-	-	-	-	-	-	-
AA_WF_A-C-Q_9	521011.Mpal_1383	8.9e-41	169.0	COG4983@1|root,arCOG07809@2157|Archaea,2Y47N@28890|Euryarchaeota,2NB1E@224756|Methanomicrobia	224756|Methanomicrobia	C	Formate hydrogenlyase subunit 6 NADH ubiquinone oxidoreductase 23 kD subunit (chain I)	-	-	-	-	-	-	-	-	-	-	-	-	-
AA_WF_A-C-Q_8	1267533.KB906736_gene1439	8.74e-14	72.8	COG2304@1|root,COG2304@2|Bacteria	2|Bacteria	IU	oxidoreductase activity	-	-	-	-	-	-	-	-	-	-	-	-	VWA,VWA_CoxE
AA_WF_A-C-Q_9	1283340.Q6WHZ9_BPKVM	3.06e-10	61.2	4QB07@10239|Viruses,4QVI0@35237|dsDNA viruses no RNA stage,4QQSI@28883|Caudovirales,4QI6X@10662|Myoviridae	10662|Myoviridae	S	Protein of unknown function (DUF2493)	-	-	-	-	-	-	-	-	-	-	-	-	-
AA_WF_A-C-Q_8	1430440.MGMSRv2_2248	7.07e-29	129.0	COG4675@1|root,COG4675@2|Bacteria,1MZY9@1224|Proteobacteria,2UC68@28211|Alphaproteobacteria,2JTAV@204441|Rhodospirillales	204441|Rhodospirillales	S	Phage Tail Collar Domain	-	-	-	-	-	-	-	-	-	-	-	-	Collar
AA_WF_A-C-Q_9	1121940.AUDZ01000007_gene2189	1.86e-42	152.0	COG0741@1|root,COG0741@2|Bacteria,1RH42@1224|Proteobacteria,1S92N@1236|Gammaproteobacteria,1XPU5@135619|Oceanospirillales	135619|Oceanospirillales	M	Peptidoglycan-binding domain 1 protein	-	-	-	-	-	-	-	-	-	-	-	-	-
AA_WF_A-C-Q_8	665956.HMPREF1032_02700	7.76e-27	113.0	COG4675@1|root,COG4675@2|Bacteria,1VICV@1239|Firmicutes	1239|Firmicutes	S	PFAM Tail Collar domain protein	-	-	-	-	-	-	-	-	-	-	-	-	Collar
AA_WF_A-C-Q_8	1408428.JNJP01000030_gene963	5.54e-116	354.0	COG5323@1|root,COG5323@2|Bacteria,1R049@1224|Proteobacteria,42UYF@68525|delta/epsilon subdivisions,2WQN3@28221|Deltaproteobacteria,2M90K@213115|Desulfovibrionales	28221|Deltaproteobacteria	S	Terminase RNaseH-like domain	-	-	-	-	-	-	-	-	-	-	-	-	Terminase_6
AA_WF_A-C-Q_9	266835.14021422	2.19e-18	85.1	2EP91@1|root,33GVT@2|Bacteria,1NHCT@1224|Proteobacteria,2UJY7@28211|Alphaproteobacteria	28211|Alphaproteobacteria	-	-	-	-	-	-	-	-	-	-	-	-	-	-	-
AA_WF_A-C-Q_9	156889.Mmc1_1716	3.17e-99	299.0	28NGF@1|root,2ZBII@2|Bacteria,1R9KY@1224|Proteobacteria,2U1P7@28211|Alphaproteobacteria	28211|Alphaproteobacteria	-	-	-	-	-	-	-	-	-	-	-	-	-	-	-
AA_WF_A-C-Q_9	366394.Smed_1817	2.65e-21	105.0	2C22H@1|root,305QB@2|Bacteria,1RFAD@1224|Proteobacteria,2U8GY@28211|Alphaproteobacteria,4BEFE@82115|Rhizobiaceae	28211|Alphaproteobacteria	S	Chaperone of endosialidase	-	-	-	-	-	-	-	-	-	-	-	-	Peptidase_S74
AA_WF_A-C-Q_9	1304275.C41B8_05448	2.3e-13	72.4	2D1MV@1|root,32TAZ@2|Bacteria,1N45A@1224|Proteobacteria,1S954@1236|Gammaproteobacteria	1236|Gammaproteobacteria	S	Phage protein (N4 Gp49/phage Sf6 gene 66) family	-	-	-	-	-	-	-	-	-	-	-	-	DUF2829,Phage_gp49_66
AA_WF_A-C-Q_10	743721.Psesu_1149	6.75e-37	136.0	COG3935@1|root,COG3935@2|Bacteria,1N63W@1224|Proteobacteria,1T56T@1236|Gammaproteobacteria,1XB50@135614|Xanthomonadales	135614|Xanthomonadales	L	DnaD domain protein	-	-	-	-	-	-	-	-	-	-	-	-	-
AA_WF_A-C-Q_9	1321786.HMPREF1992_02100	3.36e-32	130.0	COG0553@1|root,COG0553@2|Bacteria,1TPFZ@1239|Firmicutes	1239|Firmicutes	L	snf2 family	-	-	-	-	-	-	-	-	-	-	-	-	SNF2_N
AA_WF_A-C-Q_9	156889.Mmc1_1721	7.68e-15	74.3	COG1670@1|root,COG1670@2|Bacteria	2|Bacteria	J	COG1670 acetyltransferases, including N-acetylases of ribosomal proteins	-	-	-	-	-	-	-	-	-	-	-	-	Crystall,Exotox-A_bind,Inhibitor_I36
AA_WF_A-C-Q_10	1082932.ATCR1_06771	2.91e-126	370.0	28NGF@1|root,2ZBII@2|Bacteria,1R9KY@1224|Proteobacteria,2U1P7@28211|Alphaproteobacteria,4B747@82115|Rhizobiaceae	28211|Alphaproteobacteria	-	-	-	-	-	-	-	-	-	-	-	-	-	-	-
AA_WF_A-C-Q_10	1205680.CAKO01000006_gene3232	1.03e-27	121.0	2DTAA@1|root,33JEH@2|Bacteria,1NFFI@1224|Proteobacteria,2UFJK@28211|Alphaproteobacteria	28211|Alphaproteobacteria	-	-	-	-	-	-	-	-	-	-	-	-	-	-	-
AA_WF_A-C-Q_10	661478.OP10G_3635	3.55e-32	124.0	2F7WM@1|root,340AK@2|Bacteria	2|Bacteria	-	-	-	-	-	-	-	-	-	-	-	-	-	-	-
AA_WF_A-C-Q_10	10754.ENLYS_BPP22	1.79e-24	102.0	4QAVB@10239|Viruses,4QVA0@35237|dsDNA viruses no RNA stage,4QPIJ@28883|Caudovirales,4QNHZ@10744|Podoviridae	10744|Podoviridae	S	Phage lysozyme	-	-	-	-	-	-	-	-	-	-	-	-	-
AA_WF_A-C-Q_9	156889.Mmc1_1690	2.47e-163	479.0	COG1783@1|root,COG1783@2|Bacteria,1MVJB@1224|Proteobacteria,2U2BM@28211|Alphaproteobacteria	28211|Alphaproteobacteria	S	Terminase-like family	-	-	-	-	-	-	-	-	-	-	-	-	Terminase_6
AA_WF_A-C-Q_11	158500.BV97_05485	1.19e-106	318.0	COG1055@1|root,COG1055@2|Bacteria,1MUX4@1224|Proteobacteria,2TV05@28211|Alphaproteobacteria,2K11F@204457|Sphingomonadales	204457|Sphingomonadales	P	Involved in arsenical resistance. Thought to form the channel of an arsenite pump	-	-	-	ko:K03893	-	-	-	-	ko00000,ko02000	2.A.45.1,3.A.4.1	-	-	ArsB
AA_WF_A-C-Q_11	1090319.KE386571_gene968	3.36e-158	445.0	COG0431@1|root,COG0431@2|Bacteria,1MVEB@1224|Proteobacteria,2TR9S@28211|Alphaproteobacteria,2K1VB@204457|Sphingomonadales	204457|Sphingomonadales	S	Arsenic resistance protein ArsH	-	-	-	ko:K11811	-	-	-	-	ko00000	-	-	-	FMN_red
AA_WF_A-C-Q_11	1114964.L485_03385	2.96e-311	863.0	COG0038@1|root,COG1993@1|root,COG0038@2|Bacteria,COG1993@2|Bacteria,1MV4K@1224|Proteobacteria,2TTSH@28211|Alphaproteobacteria,2K2Y6@204457|Sphingomonadales	204457|Sphingomonadales	P	Voltage gated chloride channel	-	-	-	-	-	-	-	-	-	-	-	-	Voltage_CLC
AA_WF_A-C-Q_11	290633.GOX2654	5.44e-58	184.0	COG2510@1|root,COG2510@2|Bacteria,1RJ4E@1224|Proteobacteria,2U7CK@28211|Alphaproteobacteria,2JX39@204441|Rhodospirillales	204441|Rhodospirillales	S	EamA-like transporter family	-	-	-	ko:K08978	-	-	-	-	ko00000,ko02000	2.A.7.2	-	-	EamA
AA_WF_A-C-Q_11	1112217.PPL19_11783	4.86e-265	746.0	COG1524@1|root,COG1524@2|Bacteria,1PTI0@1224|Proteobacteria,1SMPR@1236|Gammaproteobacteria	1236|Gammaproteobacteria	S	Type I phosphodiesterase / nucleotide pyrophosphatase	-	-	-	-	-	-	-	-	-	-	-	-	Phosphodiest
AA_WF_A-C-Q_11	1244869.H261_19339	1.85e-93	283.0	COG1968@1|root,COG1968@2|Bacteria,1MX02@1224|Proteobacteria,2TSUR@28211|Alphaproteobacteria,2JPZY@204441|Rhodospirillales	204441|Rhodospirillales	V	Catalyzes the dephosphorylation of undecaprenyl diphosphate (UPP). Confers resistance to bacitracin	uppP	-	3.6.1.27	ko:K06153	ko00550,map00550	-	R05627	RC00002	ko00000,ko00001,ko01000,ko01011	-	-	-	BacA
AA_WF_A-C-Q_11	1207055.C100_02685	2.49e-70	223.0	COG0671@1|root,COG0671@2|Bacteria,1RDK3@1224|Proteobacteria,2U7BJ@28211|Alphaproteobacteria,2K70Y@204457|Sphingomonadales	204457|Sphingomonadales	I	Acid phosphatase homologues	-	-	3.6.1.27	ko:K19302	ko00550,map00550	-	R05627	RC00002	ko00000,ko00001,ko01000,ko01011	-	-	-	PAP2
AA_WF_A-C-Q_11	880072.Desac_2750	1.07e-180	517.0	COG0148@1|root,COG0148@2|Bacteria,1MU1N@1224|Proteobacteria,42MS9@68525|delta/epsilon subdivisions,2WJMS@28221|Deltaproteobacteria,2MQ9W@213462|Syntrophobacterales	28221|Deltaproteobacteria	F	Catalyzes the reversible conversion of 2- phosphoglycerate into phosphoenolpyruvate. It is essential for the degradation of carbohydrates via glycolysis	eno	-	4.2.1.11	ko:K01689	ko00010,ko00680,ko01100,ko01110,ko01120,ko01130,ko01200,ko01230,ko03018,ko04066,map00010,map00680,map01100,map01110,map01120,map01130,map01200,map01230,map03018,map04066	M00001,M00002,M00003,M00346,M00394	R00658	RC00349	ko00000,ko00001,ko00002,ko01000,ko03019,ko04147	-	-	-	Enolase_C,Enolase_N
AA_WF_A-C-Q_11	1411123.JQNH01000001_gene3321	3.14e-58	189.0	COG0588@1|root,COG0588@2|Bacteria,1MUVE@1224|Proteobacteria,2TSQ0@28211|Alphaproteobacteria	28211|Alphaproteobacteria	G	Belongs to the phosphoglycerate mutase family. BPG- dependent PGAM subfamily	gpmA	GO:0003674,GO:0003824,GO:0004619,GO:0005575,GO:0005622,GO:0005623,GO:0005737,GO:0005829,GO:0005975,GO:0005996,GO:0006006,GO:0006082,GO:0006090,GO:0006091,GO:0006094,GO:0006096,GO:0006109,GO:0006139,GO:0006140,GO:0006163,GO:0006164,GO:0006165,GO:0006725,GO:0006732,GO:0006733,GO:0006753,GO:0006754,GO:0006757,GO:0006793,GO:0006796,GO:0006807,GO:0008150,GO:0008152,GO:0009056,GO:0009058,GO:0009108,GO:…	5.4.2.11	ko:K01834	ko00010,ko00260,ko00680,ko01100,ko01110,ko01120,ko01130,ko01200,ko01230,ko04922,ko05230,map00010,map00260,map00680,map01100,map01110,map01120,map01130,map01200,map01230,map04922,map05230	M00001,M00002,M00003	R01518	RC00536	ko00000,ko00001,ko00002,ko01000,ko04131,ko04147	-	-	-	His_Phos_1
AA_WF_A-C-Q_11	13690.CP98_01556	1.9e-119	349.0	COG0589@1|root,COG0589@2|Bacteria,1N59N@1224|Proteobacteria,2UE4S@28211|Alphaproteobacteria,2K44U@204457|Sphingomonadales	204457|Sphingomonadales	T	Universal stress protein family	-	-	-	-	-	-	-	-	-	-	-	-	Usp
AA_WF_A-C-Q_11	685778.AORL01000009_gene3373	1.8e-59	186.0	COG0239@1|root,COG0239@2|Bacteria,1PT8S@1224|Proteobacteria,2VAMG@28211|Alphaproteobacteria,2KBIT@204457|Sphingomonadales	204457|Sphingomonadales	D	CrcB-like protein, Camphor Resistance (CrcB)	-	-	-	-	-	-	-	-	-	-	-	-	CRCB
AA_WF_A-C-Q_11	266835.14022849	1.17e-96	286.0	COG1230@1|root,COG1230@2|Bacteria,1MUSS@1224|Proteobacteria,2TVQN@28211|Alphaproteobacteria,43NPM@69277|Phyllobacteriaceae	28211|Alphaproteobacteria	P	Cation efflux family	-	-	-	-	-	-	-	-	-	-	-	-	Cation_efflux
AA_WF_A-C-Q_11	194867.ALBQ01000053_gene1881	2.83e-87	259.0	COG2259@1|root,COG2259@2|Bacteria	2|Bacteria	S	methylamine metabolic process	-	-	-	ko:K15977	-	-	-	-	ko00000	-	-	-	DoxX
AA_WF_A-C-Q_11	395964.KE386496_gene1500	3.7e-70	221.0	COG3945@1|root,COG3945@2|Bacteria,1NX3S@1224|Proteobacteria,2U1MQ@28211|Alphaproteobacteria	28211|Alphaproteobacteria	S	Pfam Hemerythrin HHE cation binding domain	-	-	-	-	-	-	-	-	-	-	-	-	Hemerythrin
AA_WF_A-C-Q_11	1197906.CAJQ02000057_gene4736	3.29e-45	148.0	COG1695@1|root,COG1695@2|Bacteria,1RHG3@1224|Proteobacteria,2UEEJ@28211|Alphaproteobacteria,3K03Y@41294|Bradyrhizobiaceae	28211|Alphaproteobacteria	K	Transcriptional regulator PadR-like family	-	-	-	-	-	-	-	-	-	-	-	-	PadR
AA_WF_A-C-Q_11	1218076.BAYB01000014_gene3073	3.22e-50	178.0	COG1835@1|root,COG1835@2|Bacteria,1N0IA@1224|Proteobacteria,2WDB3@28216|Betaproteobacteria,1K9W9@119060|Burkholderiaceae	28216|Betaproteobacteria	I	Acyltransferase family	-	-	-	-	-	-	-	-	-	-	-	-	Acyl_transf_3
AA_WF_A-C-Q_11	1231190.NA8A_12115	4.85e-148	432.0	COG2059@1|root,COG2059@2|Bacteria,1MUBW@1224|Proteobacteria,2TRXF@28211|Alphaproteobacteria,43HYM@69277|Phyllobacteriaceae	28211|Alphaproteobacteria	P	Chromate transporter	chrA	-	-	ko:K07240	-	-	-	-	ko00000,ko02000	2.A.51.1	-	-	Chromate_transp
AA_WF_A-C-Q_11	158500.BV97_05506	4.98e-128	368.0	2E4YI@1|root,32ZSD@2|Bacteria,1NTT0@1224|Proteobacteria,2UR21@28211|Alphaproteobacteria,2K3ZI@204457|Sphingomonadales	204457|Sphingomonadales	-	-	-	-	-	-	-	-	-	-	-	-	-	-	-
AA_WF_A-C-Q_11	158500.BV97_05505	0.0	1643.0	COG0507@1|root,COG0507@2|Bacteria,1MUTR@1224|Proteobacteria,2TSQQ@28211|Alphaproteobacteria,2K2VF@204457|Sphingomonadales	204457|Sphingomonadales	L	Conjugal transfer protein	-	-	-	-	-	-	-	-	-	-	-	-	AAA_30,MobA_MobL
AA_WF_A-C-Q_11	1101191.KI912577_gene2140	1.86e-54	172.0	COG1742@1|root,COG1742@2|Bacteria,1MZI8@1224|Proteobacteria,2UBWY@28211|Alphaproteobacteria,1JVSW@119045|Methylobacteriaceae	28211|Alphaproteobacteria	S	Uncharacterised BCR, YnfA/UPF0060 family	-	-	-	ko:K09771	-	-	-	-	ko00000,ko02000	2.A.7.26	-	-	UPF0060
AA_WF_A-C-Q_11	1549858.MC45_18350	6.09e-54	171.0	2E6R9@1|root,331BD@2|Bacteria,1RJDI@1224|Proteobacteria,2U9Y2@28211|Alphaproteobacteria,2K6WF@204457|Sphingomonadales	204457|Sphingomonadales	S	Conjugal transfer protein	-	-	-	-	-	-	-	-	-	-	-	-	TraD
AA_WF_A-C-Q_11	1549858.MC45_18355	9.03e-40	132.0	2E937@1|root,333C5@2|Bacteria,1N12G@1224|Proteobacteria,2UDB8@28211|Alphaproteobacteria,2K6EF@204457|Sphingomonadales	204457|Sphingomonadales	S	Conjugal transfer protein TraD	-	-	-	-	-	-	-	-	-	-	-	-	TraD
AA_WF_A-C-Q_11	1549858.MC45_18360	1.78e-40	135.0	2ANFK@1|root,31DE9@2|Bacteria,1P8QQ@1224|Proteobacteria,2UXWV@28211|Alphaproteobacteria,2K73P@204457|Sphingomonadales	204457|Sphingomonadales	-	-	-	-	-	-	-	-	-	-	-	-	-	-	-
AA_WF_A-C-Q_11	1219049.SP5_098_00270	3.37e-276	769.0	COG3505@1|root,COG3505@2|Bacteria,1MV1G@1224|Proteobacteria,2TR6N@28211|Alphaproteobacteria,2K1D6@204457|Sphingomonadales	204457|Sphingomonadales	U	Conjugal transfer protein TraG	-	-	-	-	-	-	-	-	-	-	-	-	T4SS-DNA_transf
AA_WF_A-C-Q_11	1207055.C100_20535	5.56e-218	602.0	COG5534@1|root,COG5534@2|Bacteria,1MXQ0@1224|Proteobacteria,2TRBV@28211|Alphaproteobacteria,2K2IB@204457|Sphingomonadales	204457|Sphingomonadales	L	Replication initiator protein	-	-	-	-	-	-	-	-	-	-	-	-	RPA
AA_WF_A-C-Q_11	1007104.SUS17_3081	2.82e-45	149.0	2AKX4@1|root,31BQM@2|Bacteria,1NZKX@1224|Proteobacteria,2USZT@28211|Alphaproteobacteria,2KAYY@204457|Sphingomonadales	204457|Sphingomonadales	-	-	-	-	-	-	-	-	-	-	-	-	-	-	-
AA_WF_A-C-Q_11	46429.BV95_04033	2.93e-129	370.0	COG1192@1|root,COG1192@2|Bacteria	2|Bacteria	D	plasmid maintenance	MA20_05060	-	-	ko:K03496	-	-	-	-	ko00000,ko03036,ko04812	-	-	-	AAA_31,CbiA
AA_WF_A-C-Q_11	1007104.SUS17_3079	1.59e-50	165.0	2CMPB@1|root,32SF8@2|Bacteria,1RCNY@1224|Proteobacteria,2UPH0@28211|Alphaproteobacteria,2K2QJ@204457|Sphingomonadales	28211|Alphaproteobacteria	S	Transcription elongation protein SprT	-	-	-	-	-	-	-	-	-	-	-	-	-
AA_WF_A-C-Q_11	1114964.L485_14740	8.48e-51	166.0	2CMPB@1|root,32SF8@2|Bacteria,1RCNY@1224|Proteobacteria,2UPH0@28211|Alphaproteobacteria,2K2QJ@204457|Sphingomonadales	204457|Sphingomonadales	S	Transcription elongation protein SprT	-	-	-	-	-	-	-	-	-	-	-	-	-
AA_WF_A-C-Q_11	595536.ADVE02000002_gene4131	3.92e-60	187.0	COG4737@1|root,COG4737@2|Bacteria,1RHYP@1224|Proteobacteria,2UAS2@28211|Alphaproteobacteria	28211|Alphaproteobacteria	S	RelE toxin of RelE / RelB toxin-antitoxin system	-	-	-	-	-	-	-	-	-	-	-	-	RelE
AA_WF_A-C-Q_11	555793.WSK_1842	3.05e-53	169.0	COG2944@1|root,COG2944@2|Bacteria,1N05Y@1224|Proteobacteria,2UCCG@28211|Alphaproteobacteria,2K4JX@204457|Sphingomonadales	204457|Sphingomonadales	K	Helix-turn-helix	-	-	-	ko:K07726	-	-	-	-	ko00000,ko03000	-	-	-	HTH_3,HTH_31
AA_WF_A-C-Q_11	1007104.SUS17_3075	6.2e-96	280.0	2BS49@1|root,32M55@2|Bacteria,1MYG7@1224|Proteobacteria,2UB7D@28211|Alphaproteobacteria,2KCAI@204457|Sphingomonadales	204457|Sphingomonadales	-	-	-	-	-	-	-	-	-	-	-	-	-	-	-
AA_WF_A-C-Q_11	158500.BV97_05509	1.58e-308	846.0	COG0659@1|root,COG0659@2|Bacteria,1MVWV@1224|Proteobacteria,2TUH6@28211|Alphaproteobacteria,2K0ZF@204457|Sphingomonadales	204457|Sphingomonadales	P	Sulfate transporter	-	-	-	ko:K03321	-	-	-	-	ko00000,ko02000	2.A.53.3	-	-	STAS,Sulfate_transp
AA_WF_A-C-Q_11	158500.BV97_05508	1.06e-177	498.0	COG0589@1|root,COG0589@2|Bacteria,1PAFP@1224|Proteobacteria,2U0JA@28211|Alphaproteobacteria,2K305@204457|Sphingomonadales	204457|Sphingomonadales	T	Universal stress protein family	-	-	-	-	-	-	-	-	-	-	-	-	Usp
AA_WF_A-C-Q_11	1007104.SUS17_3074	1.4e-103	303.0	COG1961@1|root,COG1961@2|Bacteria,1MXXT@1224|Proteobacteria,2U9WZ@28211|Alphaproteobacteria,2K1T1@204457|Sphingomonadales	204457|Sphingomonadales	L	Helix-turn-helix domain of resolvase	-	-	-	-	-	-	-	-	-	-	-	-	HTH_7,Resolvase
AA_WF_A-C-Q_11	1549858.MC45_18305	1.19e-65	200.0	COG0640@1|root,COG0640@2|Bacteria,1MZAU@1224|Proteobacteria,2U9NV@28211|Alphaproteobacteria,2K56X@204457|Sphingomonadales	204457|Sphingomonadales	K	ArsR family transcriptional regulator	-	-	-	ko:K03892	-	-	-	-	ko00000,ko03000	-	-	-	HTH_20
AA_WF_A-C-Q_11	1470591.BW41_02776	2.11e-83	248.0	COG1393@1|root,COG1393@2|Bacteria,1MZ4Z@1224|Proteobacteria,2U70U@28211|Alphaproteobacteria,2K413@204457|Sphingomonadales	204457|Sphingomonadales	P	arsenate reductase	-	-	1.20.4.1	ko:K00537	-	-	-	-	ko00000,ko01000	-	-	-	ArsC
AA_WF_A-C-Q_11	158500.BV97_05485	2.75e-148	427.0	COG1055@1|root,COG1055@2|Bacteria,1MUX4@1224|Proteobacteria,2TV05@28211|Alphaproteobacteria,2K11F@204457|Sphingomonadales	204457|Sphingomonadales	P	Involved in arsenical resistance. Thought to form the channel of an arsenite pump	-	-	-	ko:K03893	-	-	-	-	ko00000,ko02000	2.A.45.1,3.A.4.1	-	-	ArsB
AA_WF_A-C-Q_14	1125863.JAFN01000001_gene724	5.08e-89	268.0	COG0745@1|root,COG0745@2|Bacteria,1MU67@1224|Proteobacteria,42N90@68525|delta/epsilon subdivisions,2WJUU@28221|Deltaproteobacteria	28221|Deltaproteobacteria	K	PFAM response regulator receiver	-	-	-	ko:K07665	ko02020,map02020	M00452,M00745	-	-	ko00000,ko00001,ko00002,ko01504,ko02022	-	-	-	Response_reg,Trans_reg_C
AA_WF_A-C-Q_14	1123508.JH636445_gene6711	3.13e-76	253.0	COG5002@1|root,COG5002@2|Bacteria,2IX0D@203682|Planctomycetes	203682|Planctomycetes	T	HAMP (Histidine kinases, Adenylyl cyclases, Methyl binding proteins, Phosphatases) domain	-	-	-	-	-	-	-	-	-	-	-	-	HATPase_c,HisKA
AA_WF_A-C-Q_14	1123501.KB902299_gene3875	3.2e-10	66.6	COG2059@1|root,COG2059@2|Bacteria,1MUBW@1224|Proteobacteria,2TRXF@28211|Alphaproteobacteria	28211|Alphaproteobacteria	P	TIGRFAM chromate transporter, chromate ion transporter (CHR) family	-	-	-	ko:K07240	-	-	-	-	ko00000,ko02000	2.A.51.1	-	-	Chromate_transp
AA_WF_A-C-Q_14	290397.Adeh_0437	2.19e-19	91.7	COG2059@1|root,COG2059@2|Bacteria,1RB6A@1224|Proteobacteria,43B62@68525|delta/epsilon subdivisions,2X6JK@28221|Deltaproteobacteria	28221|Deltaproteobacteria	P	Chromate transporter	-	-	-	ko:K07240	-	-	-	-	ko00000,ko02000	2.A.51.1	-	-	Chromate_transp
AA_WF_A-C-Q_14	886293.Sinac_6336	1.1e-81	243.0	COG1487@1|root,COG1487@2|Bacteria,2J0Y6@203682|Planctomycetes	203682|Planctomycetes	S	Toxic component of a toxin-antitoxin (TA) module. An RNase	vapC	-	-	ko:K18828	-	-	-	-	ko00000,ko01000,ko02048,ko03016	-	-	-	PIN
AA_WF_A-C-Q_14	886293.Sinac_6337	8.38e-49	155.0	COG3609@1|root,COG3609@2|Bacteria	2|Bacteria	K	positive regulation of growth	-	-	-	ko:K07746	-	-	-	-	ko00000,ko02048	-	-	-	ParD_antitoxin
AA_WF_A-C-Q_14	1210884.HG799467_gene13536	9.93e-199	598.0	COG0507@1|root,COG0507@2|Bacteria,2IYS4@203682|Planctomycetes	203682|Planctomycetes	L	TrwC relaxase	-	-	-	-	-	-	-	-	-	-	-	-	AAA_30,TrwC,Viral_helicase1
AA_WF_A-C-Q_14	1410620.SHLA_83c000200	4.2e-84	256.0	COG3091@1|root,COG3091@2|Bacteria,1RBMK@1224|Proteobacteria,2U610@28211|Alphaproteobacteria	28211|Alphaproteobacteria	S	SprT-like family	-	-	-	-	-	-	-	-	-	-	-	-	SprT-like
AA_WF_A-C-Q_14	344747.PM8797T_28164	1.86e-23	92.8	2E3RU@1|root,32YPG@2|Bacteria	2|Bacteria	-	-	-	-	-	-	-	-	-	-	-	-	-	-	-
AA_WF_A-C-Q_14	387093.SUN_1421	4.5e-12	73.2	COG0745@1|root,COG0745@2|Bacteria,1MY3D@1224|Proteobacteria,42MG4@68525|delta/epsilon subdivisions,2YP4Z@29547|Epsilonproteobacteria	29547|Epsilonproteobacteria	K	COG0745 Response regulators consisting of a CheY-like receiver domain and a winged-helix DNA-binding domain	-	-	-	ko:K02483	-	-	-	-	ko00000,ko02022	-	-	-	Response_reg,Trans_reg_C
AA_WF_A-C-Q_14	411471.SUBVAR_07134	4.74e-29	119.0	COG1475@1|root,COG1475@2|Bacteria,1TQ2B@1239|Firmicutes,249VV@186801|Clostridia,3WHV1@541000|Ruminococcaceae	186801|Clostridia	K	Belongs to the ParB family	spo0J	-	-	ko:K03497	-	-	-	-	ko00000,ko03000,ko03036,ko04812	-	-	-	ParBc
AA_WF_A-C-Q_14	1210884.HG799467_gene13525	4.03e-61	216.0	COG3505@1|root,COG3505@2|Bacteria,2J18Z@203682|Planctomycetes	203682|Planctomycetes	U	Type IV secretory system Conjugative DNA transfer	-	-	-	ko:K03205	ko03070,map03070	M00333	-	-	ko00000,ko00001,ko00002,ko02044	3.A.7	-	-	T4SS-DNA_transf
AA_WF_A-C-Q_14	211165.AJLN01000161_gene5600	4.76e-76	234.0	COG1192@1|root,COG1192@2|Bacteria,1G1EV@1117|Cyanobacteria,1JMIW@1189|Stigonemataceae	1117|Cyanobacteria	D	CobQ/CobB/MinD/ParA nucleotide binding domain	-	-	-	ko:K03496	-	-	-	-	ko00000,ko03036,ko04812	-	-	-	AAA_31,CbiA
AA_WF_A-C-Q_14	575540.Isop_3757	7.4e-105	329.0	COG5534@1|root,COG5534@2|Bacteria,2IZC7@203682|Planctomycetes	203682|Planctomycetes	L	Replication initiator protein A	-	-	-	-	-	-	-	-	-	-	-	-	RPA
AA_WF_A-C-Q_14	118166.JH976537_gene2997	2.05e-69	225.0	COG4974@1|root,COG4974@2|Bacteria,1G4II@1117|Cyanobacteria	1117|Cyanobacteria	L	Belongs to the 'phage' integrase family	-	-	-	ko:K04763	-	-	-	-	ko00000,ko03036	-	-	-	Phage_int_SAM_1,Phage_int_SAM_4,Phage_integrase
AA_WF_A-C-Q_14	1123508.JH636444_gene5243	1.21e-82	256.0	COG2165@1|root,COG2165@2|Bacteria,2IYZV@203682|Planctomycetes	203682|Planctomycetes	NU	Protein of unknown function (DUF1559)	-	-	-	-	-	-	-	-	-	-	-	-	N_methyl,SBP_bac_10
AA_WF_A-C-Q_16	1096930.L284_19035	1.46e-27	110.0	COG0739@1|root,COG0739@2|Bacteria	2|Bacteria	M	heme binding	-	-	-	ko:K21472	-	-	-	-	ko00000,ko01000,ko01002,ko01011	-	-	-	Peptidase_M23
AA_WF_A-C-Q_16	1131451.O1K_04371	2.13e-54	180.0	COG1961@1|root,COG1961@2|Bacteria,1RA0V@1224|Proteobacteria,1RPSK@1236|Gammaproteobacteria,1XAXS@135614|Xanthomonadales	135614|Xanthomonadales	L	COG1961 Site-specific recombinases, DNA invertase Pin homologs	-	-	-	-	-	-	-	-	-	-	-	-	HTH_23,Resolvase
AA_WF_A-C-Q_16	1112216.JH594427_gene3956	3.58e-28	111.0	COG1609@1|root,COG1609@2|Bacteria,1N3KZ@1224|Proteobacteria,2UDQE@28211|Alphaproteobacteria,2K5WR@204457|Sphingomonadales	204457|Sphingomonadales	K	Transcriptional regulator	-	-	-	-	-	-	-	-	-	-	-	-	-
AA_WF_A-C-Q_17	1380387.JADM01000001_gene292	3.9e-48	159.0	COG0789@1|root,COG0789@2|Bacteria,1MZ3P@1224|Proteobacteria,1S8W5@1236|Gammaproteobacteria,1XKVX@135619|Oceanospirillales	135619|Oceanospirillales	K	Transcriptional	-	-	-	-	-	-	-	-	-	-	-	-	MerR,MerR-DNA-bind,MerR_1
AA_WF_A-C-Q_17	1122214.AQWH01000016_gene1662	2.44e-52	170.0	COG3019@1|root,COG3019@2|Bacteria,1MZ9V@1224|Proteobacteria,2UC0B@28211|Alphaproteobacteria,2PJX6@255475|Aurantimonadaceae	28211|Alphaproteobacteria	S	Protein of unknown function, DUF	-	-	-	-	-	-	-	-	-	-	-	-	DUF411
AA_WF_A-C-Q_17	991905.SL003B_3779	6.21e-138	397.0	COG1230@1|root,COG2608@1|root,COG1230@2|Bacteria,COG2608@2|Bacteria,1MUSS@1224|Proteobacteria,2TQWX@28211|Alphaproteobacteria,4BQ80@82117|unclassified Alphaproteobacteria	28211|Alphaproteobacteria	P	Cation efflux family	-	-	-	-	-	-	-	-	-	-	-	-	Cation_efflux,HMA
AA_WF_A-C-Q_17	1280941.HY2_15105	1.29e-44	151.0	COG0597@1|root,COG0597@2|Bacteria,1RGV9@1224|Proteobacteria,2UBUC@28211|Alphaproteobacteria,44004@69657|Hyphomonadaceae	28211|Alphaproteobacteria	MU	This protein specifically catalyzes the removal of signal peptides from prolipoproteins	-	-	3.4.23.36	ko:K03101	ko03060,map03060	-	-	-	ko00000,ko00001,ko01000,ko01002	-	-	-	Peptidase_A8
AA_WF_A-C-Q_17	1297865.APJD01000022_gene363	2.68e-41	140.0	2E5X4@1|root,330M2@2|Bacteria,1RD6Z@1224|Proteobacteria,2UUD7@28211|Alphaproteobacteria	28211|Alphaproteobacteria	-	-	-	-	-	-	-	-	-	-	-	-	-	-	-
AA_WF_A-C-Q_17	426355.Mrad2831_2096	4.45e-43	160.0	COG2114@1|root,COG2114@2|Bacteria,1MV1V@1224|Proteobacteria,2TRTY@28211|Alphaproteobacteria,1JXKI@119045|Methylobacteriaceae	28211|Alphaproteobacteria	T	PFAM adenylyl cyclase class-3 4 guanylyl cyclase	-	-	4.6.1.1	ko:K01768	ko00230,ko02025,ko04113,ko04213,map00230,map02025,map04113,map04213	M00695	R00089,R00434	RC00295	ko00000,ko00001,ko00002,ko01000	-	-	-	Guanylate_cyc
AA_WF_A-C-Q_17	1231392.OCGS_2690	4.41e-12	62.0	COG2608@1|root,COG2608@2|Bacteria	2|Bacteria	P	mercury ion transmembrane transporter activity	copZ	-	-	ko:K07089,ko:K07213	ko04978,map04978	-	-	-	ko00000,ko00001	-	-	-	ArsP_1,HMA
AA_WF_A-C-Q_17	663610.JQKO01000008_gene56	0.0	1074.0	COG2217@1|root,COG2217@2|Bacteria,1MU08@1224|Proteobacteria,2TR80@28211|Alphaproteobacteria,3NAW2@45404|Beijerinckiaceae	28211|Alphaproteobacteria	P	YHS domain	-	-	3.6.3.54	ko:K17686	ko01524,ko04016,map01524,map04016	-	R00086	RC00002	ko00000,ko00001,ko01000	3.A.3.5	-	-	E1-E2_ATPase,Hydrolase,YHS
AA_WF_A-C-Q_17	1095769.CAHF01000022_gene145	1.64e-154	454.0	COG1538@1|root,COG1538@2|Bacteria,1MWB0@1224|Proteobacteria,2VIIW@28216|Betaproteobacteria,473BE@75682|Oxalobacteraceae	28216|Betaproteobacteria	MU	Outer membrane efflux protein	copB	-	-	-	-	-	-	-	-	-	-	-	OEP
AA_WF_A-C-Q_17	1458357.BG58_07640	8.92e-245	680.0	COG2132@1|root,COG2132@2|Bacteria,1MU0J@1224|Proteobacteria,2VM67@28216|Betaproteobacteria,1K0ID@119060|Burkholderiaceae	28216|Betaproteobacteria	Q	multicopper oxidase type 3	copA_2	-	1.16.3.3	ko:K22348	-	-	-	-	ko00000,ko01000	-	-	-	Cu-oxidase_2,Cu-oxidase_3
AA_WF_A-C-Q_17	543728.Vapar_5685	4.19e-52	171.0	COG4454@1|root,COG4454@2|Bacteria,1R91G@1224|Proteobacteria,2VSS8@28216|Betaproteobacteria,4ADI5@80864|Comamonadaceae	28216|Betaproteobacteria	P	PFAM Blue (type 1) copper domain	-	-	-	-	-	-	-	-	-	-	-	-	Copper-bind
AA_WF_A-C-Q_17	358220.C380_05610	7.78e-25	97.1	COG5569@1|root,COG5569@2|Bacteria,1N8CJ@1224|Proteobacteria,2VVSU@28216|Betaproteobacteria,4AEXR@80864|Comamonadaceae	28216|Betaproteobacteria	S	Copper binding periplasmic protein CusF	cusF	-	-	-	-	-	-	-	-	-	-	-	CusF_Ec
AA_WF_A-C-Q_18	1389489.O159_25380	9.23e-18	77.8	COG1476@1|root,COG1476@2|Bacteria	2|Bacteria	K	sequence-specific DNA binding	-	-	-	-	-	-	-	-	-	-	-	-	HTH_19,HTH_3,HTH_31
AA_WF_A-C-Q_18	1273125.Rrhod_4167	1.08e-08	61.2	COG3935@1|root,COG3935@2|Bacteria,2HIAQ@201174|Actinobacteria,4G3IM@85025|Nocardiaceae	201174|Actinobacteria	L	DnaD domain protein	-	-	-	-	-	-	-	-	-	-	-	-	-
AA_WF_A-C-Q_18	1122175.ATXU01000024_gene1770	8.6e-76	243.0	COG4695@1|root,COG4695@2|Bacteria,2IJHD@201174|Actinobacteria,4FQ46@85023|Microbacteriaceae	201174|Actinobacteria	S	Portal protein	-	-	-	-	-	-	-	-	-	-	-	-	Phage_portal
AA_WF_A-C-Q_18	1121952.ATXT01000007_gene1113	3.33e-24	110.0	COG3740@1|root,COG3740@2|Bacteria,2IPJH@201174|Actinobacteria,4FQPK@85023|Microbacteriaceae	201174|Actinobacteria	S	Phage prohead protease, HK97 family	-	-	-	-	-	-	-	-	-	-	-	-	-
AA_WF_A-C-Q_18	1122175.ATXU01000023_gene1760	4.33e-22	94.0	2BK5B@1|root,32EIX@2|Bacteria,2HBVF@201174|Actinobacteria,4FT96@85023|Microbacteriaceae	201174|Actinobacteria	-	-	-	-	-	-	-	-	-	-	-	-	-	-	-
AA_WF_A-C-Q_18	1122175.ATXU01000023_gene1762	6.44e-31	114.0	2BBVD@1|root,325DM@2|Bacteria,2HAIS@201174|Actinobacteria,4FT99@85023|Microbacteriaceae	201174|Actinobacteria	-	-	-	-	-	-	-	-	-	-	-	-	-	-	-
AA_WF_A-C-Q_18	1121952.ATXT01000008_gene1216	4.86e-32	120.0	2BMG0@1|root,32G0Q@2|Bacteria,2H143@201174|Actinobacteria,4FQQ6@85023|Microbacteriaceae	201174|Actinobacteria	-	-	-	-	-	-	-	-	-	-	-	-	-	-	-
AA_WF_A-C-Q_18	1389489.O159_25130	6.17e-143	409.0	COG4974@1|root,COG4974@2|Bacteria,2IH6A@201174|Actinobacteria,4FSJY@85023|Microbacteriaceae	201174|Actinobacteria	L	Phage integrase family	-	-	-	ko:K04763	-	-	-	-	ko00000,ko03036	-	-	-	Phage_int_SAM_4,Phage_integrase
AA_WF_A-C-Q_19	1211813.CAPH01000013_gene390	2.03e-45	154.0	COG0741@1|root,COG0741@2|Bacteria,4NWM0@976|Bacteroidetes	976|Bacteroidetes	M	LysM domain	-	-	-	-	-	-	-	-	-	-	-	-	SLT
AA_WF_A-C-Q_19	1071073.KI530540_gene3344	1.37e-09	64.7	COG0338@1|root,COG0338@2|Bacteria,1UBIY@1239|Firmicutes,4HDX1@91061|Bacilli,1ZFS7@1386|Bacillus	91061|Bacilli	L	D12 class N6 adenine-specific DNA methyltransferase	-	-	2.1.1.72	ko:K06223	ko03430,map03430	-	-	-	ko00000,ko00001,ko01000,ko02048,ko03032,ko03400	-	-	-	MethyltransfD12
AA_WF_A-C-Q_21	47839.CCAU010000019_gene3427	3.51e-16	78.6	COG0318@1|root,COG0318@2|Bacteria,2GIUC@201174|Actinobacteria,236JX@1762|Mycobacteriaceae	201174|Actinobacteria	IQ	AMP-binding enzyme	-	-	-	ko:K00666	-	-	-	-	ko00000,ko01000,ko01004	-	-	-	AMP-binding,AMP-binding_C
AA_WF_A-C-Q_21	1449351.RISW2_10850	3.23e-61	199.0	COG1802@1|root,COG1802@2|Bacteria,1MY2M@1224|Proteobacteria,2TTYE@28211|Alphaproteobacteria	28211|Alphaproteobacteria	K	FCD	MA20_06790	-	-	-	-	-	-	-	-	-	-	-	FCD,GntR
AA_WF_A-C-Q_21	622637.KE124773_gene4188	8.74e-17	74.3	2DR2U@1|root,339XM@2|Bacteria,1NHRE@1224|Proteobacteria,2UJZH@28211|Alphaproteobacteria	28211|Alphaproteobacteria	-	-	-	-	-	-	-	-	-	-	-	-	-	-	-
AA_WF_A-C-Q_21	189753.AXAS01000110_gene1356	5.52e-220	615.0	COG3177@1|root,COG3177@2|Bacteria,1NB0K@1224|Proteobacteria,2TTTS@28211|Alphaproteobacteria,3JXX2@41294|Bradyrhizobiaceae	28211|Alphaproteobacteria	S	Fic/DOC family	-	-	-	-	-	-	-	-	-	-	-	-	Fic
AA_WF_A-C-Q_21	1157708.KB907450_gene6404	2.12e-47	158.0	COG2940@1|root,COG2940@2|Bacteria,1NYR5@1224|Proteobacteria,2W3A4@28216|Betaproteobacteria	28216|Betaproteobacteria	S	Cysteine-rich motif following a subset of SET domains	-	-	-	ko:K07117	-	-	-	-	ko00000	-	-	-	SET
AA_WF_A-C-Q_21	1205680.CAKO01000036_gene397	2.41e-55	184.0	COG2135@1|root,COG2135@2|Bacteria,1PZ3Z@1224|Proteobacteria,2TTEE@28211|Alphaproteobacteria	28211|Alphaproteobacteria	S	Belongs to the SOS response-associated peptidase family	-	-	-	-	-	-	-	-	-	-	-	-	SRAP
AA_WF_A-C-Q_21	78245.Xaut_0686	4.83e-206	602.0	COG1483@1|root,COG1483@2|Bacteria,1MX1G@1224|Proteobacteria,2TRNU@28211|Alphaproteobacteria	28211|Alphaproteobacteria	S	Protein of unknown function (DUF499)	-	-	-	ko:K06922	-	-	-	-	ko00000	-	-	-	CHB_HEX_C_1,DUF499
AA_WF_A-C-Q_22	875328.JDM601_0775	2.76e-29	122.0	2EP1Y@1|root,33GNT@2|Bacteria,2IC2I@201174|Actinobacteria,2380S@1762|Mycobacteriaceae	201174|Actinobacteria	-	-	-	-	-	-	-	-	-	-	-	-	-	-	-
AA_WF_A-C-Q_23	92637.XP_007809105.1	0.0	1193.0	COG2801@1|root,KOG0017@2759|Eukaryota,38F42@33154|Opisthokonta,3NVKU@4751|Fungi,3QP1S@4890|Ascomycota,2126Z@147550|Sordariomycetes,3TM5Z@5125|Hypocreales,3G4M9@34397|Clavicipitaceae	4751|Fungi	L	WGS project CABT00000000 data, contig	-	GO:0003674,GO:0003824,GO:0003964,GO:0005575,GO:0005622,GO:0005623,GO:0005634,GO:0006139,GO:0006259,GO:0006278,GO:0006725,GO:0006807,GO:0008150,GO:0008152,GO:0009058,GO:0009059,GO:0009987,GO:0016740,GO:0016772,GO:0016779,GO:0018130,GO:0019438,GO:0034061,GO:0034641,GO:0034645,GO:0034654,GO:0043170,GO:0043226,GO:0043227,GO:0043229,GO:0043231,GO:0044237,GO:0044238,GO:0044249,GO:0044260,GO:0044271,GO:…	-	-	-	-	-	-	-	-	-	-	Asp_protease_2,Chromo,Peptidase_A2E,RVT_1,Retrotrans_gag,rve,zf-CCHC,zf-H2C2
AA_WF_A-C-Q_23	5111.M1WIQ7	5.55e-96	305.0	2EXRQ@1|root,2SZCW@2759|Eukaryota,3A5U1@33154|Opisthokonta,3P5F3@4751|Fungi,3QXXQ@4890|Ascomycota,21KCG@147550|Sordariomycetes,3TS03@5125|Hypocreales,3G3X8@34397|Clavicipitaceae	4751|Fungi	S	Retrotransposon gag protein	-	-	-	-	-	-	-	-	-	-	-	-	DUF4939,Retrotrans_gag,zf-CCHC
AA_WF_A-C-Q_24	309801.trd_0224	3.62e-58	190.0	COG1136@1|root,COG1136@2|Bacteria,2G6C9@200795|Chloroflexi,27Y7U@189775|Thermomicrobia	189775|Thermomicrobia	V	ATPases associated with a variety of cellular activities	-	-	-	ko:K02003	-	M00258	-	-	ko00000,ko00002,ko02000	3.A.1	-	-	ABC_tran
AA_WF_A-C-Q_25	568076.XP_007826347.1	4.92e-145	419.0	COG2801@1|root,KOG0017@2759|Eukaryota,39W4B@33154|Opisthokonta,3P15U@4751|Fungi,3QR1M@4890|Ascomycota,21GDZ@147550|Sordariomycetes,3TJZH@5125|Hypocreales,3G4XH@34397|Clavicipitaceae	4751|Fungi	L	reverse transcriptase	-	-	-	-	-	-	-	-	-	-	-	-	RVT_2,gag_pre-integrs,rve
AA_WF_A-C-Q_25	5037.XP_001538050.1	1.25e-61	241.0	COG2801@1|root,KOG0017@2759|Eukaryota,38DPC@33154|Opisthokonta,3NUZ7@4751|Fungi,3RJCP@4890|Ascomycota,20T22@147545|Eurotiomycetes,3B79U@33183|Onygenales	4751|Fungi	L	GAG-pre-integrase domain	-	-	-	-	-	-	-	-	-	-	-	-	RVT_2,gag_pre-integrs,rve
AA_WF_A-C-Q_33	1334046.AYTB01000007_gene3006	6.55e-13	75.1	COG0741@1|root,COG0741@2|Bacteria,1V6DD@1239|Firmicutes,4HIWA@91061|Bacilli,26FJU@186818|Planococcaceae	91061|Bacilli	M	Transglycosylase SLT domain	yjbJ	-	-	-	-	-	-	-	-	-	-	-	SLT
AA_WF_A-C-Q_36	682795.AciX8_1428	9.78e-10	62.4	COG0662@1|root,COG0662@2|Bacteria,3Y877@57723|Acidobacteria,2JN9W@204432|Acidobacteriia	204432|Acidobacteriia	G	PFAM Cupin 2, conserved barrel	-	-	-	-	-	-	-	-	-	-	-	-	Cupin_2
AA_WF_A-C-Q_38	420324.KI912036_gene2527	8.41e-39	136.0	COG1247@1|root,COG1247@2|Bacteria	2|Bacteria	M	phosphinothricin N-acetyltransferase activity	-	-	-	ko:K03830	-	-	-	-	ko00000,ko01000	-	-	-	Acetyltransf_1,Acetyltransf_10
AA_WF_B-O_2	1440774.Y900_030640	1.23e-70	212.0	2AYB9@1|root,31QDW@2|Bacteria,2GZIS@201174|Actinobacteria,23BXQ@1762|Mycobacteriaceae	201174|Actinobacteria	S	ANTAR	-	-	-	-	-	-	-	-	-	-	-	-	ANTAR
AA_WF_B-O_2	1440774.Y900_030650	0.0	1836.0	COG0507@1|root,COG0507@2|Bacteria,2GJRK@201174|Actinobacteria,234J5@1762|Mycobacteriaceae	201174|Actinobacteria	L	PFAM TrwC relaxase	-	-	-	-	-	-	-	-	-	-	-	-	AAA_30,TrwC
AA_WF_B-O_2	1440774.Y900_030660	0.0	879.0	2BFAT@1|root,3293T@2|Bacteria,2IBUT@201174|Actinobacteria,237G9@1762|Mycobacteriaceae	201174|Actinobacteria	-	-	-	-	-	-	-	-	-	-	-	-	-	-	-
AA_WF_B-O_2	1440774.Y900_030665	4.03e-42	137.0	2BF6G@1|root,31YV7@2|Bacteria,2H1AQ@201174|Actinobacteria,23E7I@1762|Mycobacteriaceae	201174|Actinobacteria	-	-	-	-	-	-	-	-	-	-	-	-	-	-	-
AA_WF_B-O_2	1440774.Y900_030525	7.59e-38	127.0	2B239@1|root,31UK9@2|Bacteria,2GU4D@201174|Actinobacteria,23BGP@1762|Mycobacteriaceae	201174|Actinobacteria	-	-	-	-	-	-	-	-	-	-	-	-	-	-	-
AA_WF_B-O_2	1440774.Y900_030530	1.22e-131	374.0	COG1192@1|root,COG1192@2|Bacteria,2ICWE@201174|Actinobacteria,23498@1762|Mycobacteriaceae	201174|Actinobacteria	D	CobQ/CobB/MinD/ParA nucleotide binding domain	-	-	-	ko:K03496	-	-	-	-	ko00000,ko03036,ko04812	-	-	-	AAA_31,CbiA
AA_WF_B-O_2	1440774.Y900_030535	6.27e-45	145.0	2AYT5@1|root,31QYF@2|Bacteria,2ISW2@201174|Actinobacteria,23ASV@1762|Mycobacteriaceae	201174|Actinobacteria	-	-	-	-	-	-	-	-	-	-	-	-	-	-	-
AA_WF_B-O_2	1440774.Y900_030540	6.41e-180	500.0	COG1432@1|root,COG1432@2|Bacteria,2IADV@201174|Actinobacteria,23CCH@1762|Mycobacteriaceae	201174|Actinobacteria	S	Conserved Protein	-	-	-	-	-	-	-	-	-	-	-	-	NYN
AA_WF_B-O_2	525368.HMPREF0591_1887	3.36e-95	288.0	COG2865@1|root,COG2865@2|Bacteria,2II99@201174|Actinobacteria,23CS3@1762|Mycobacteriaceae	201174|Actinobacteria	K	Putative DNA-binding domain	-	-	-	-	-	-	-	-	-	-	-	-	AlbA_2
AA_WF_B-O_2	1440774.Y900_030560	0.0	990.0	COG1914@1|root,COG1914@2|Bacteria,2GJSM@201174|Actinobacteria,236QK@1762|Mycobacteriaceae	201174|Actinobacteria	P	Natural resistance-associated macrophage protein	-	-	-	-	-	-	-	-	-	-	-	-	Nramp
AA_WF_B-O_2	1440774.Y900_030565	1.31e-294	806.0	COG2239@1|root,COG2239@2|Bacteria,2GMMK@201174|Actinobacteria,232UC@1762|Mycobacteriaceae	201174|Actinobacteria	P	MgtE intracellular N domain	-	-	-	-	-	-	-	-	-	-	-	-	CBS,MgtE_N,PRC
AA_WF_B-O_2	1206732.BAGD01000107_gene5006	2.07e-11	60.5	2BNXB@1|root,32HMA@2|Bacteria,2HKM3@201174|Actinobacteria,4G8GU@85025|Nocardiaceae	201174|Actinobacteria	-	-	-	-	-	-	-	-	-	-	-	-	-	-	-
AA_WF_B-O_2	1440774.Y900_030580	1.12e-122	351.0	COG1961@1|root,COG1961@2|Bacteria,2HSUX@201174|Actinobacteria,2341T@1762|Mycobacteriaceae	201174|Actinobacteria	L	resolvase	-	-	-	-	-	-	-	-	-	-	-	-	HTH_7,Resolvase
AA_WF_B-O_2	1440774.Y900_030585	4.42e-151	426.0	COG2203@1|root,COG2203@2|Bacteria,2HTX4@201174|Actinobacteria,23E1R@1762|Mycobacteriaceae	201174|Actinobacteria	K	ANTAR	-	-	-	-	-	-	-	-	-	-	-	-	ANTAR
AA_WF_B-O_2	1440774.Y900_030590	6.44e-96	280.0	2ATN9@1|root,320WG@2|Bacteria,2H4RP@201174|Actinobacteria,23DFN@1762|Mycobacteriaceae	201174|Actinobacteria	-	-	-	-	-	-	-	-	-	-	-	-	-	-	-
AA_WF_B-O_2	1440774.Y900_030595	0.0	1050.0	COG0025@1|root,COG0025@2|Bacteria,2GIUT@201174|Actinobacteria,234N8@1762|Mycobacteriaceae	201174|Actinobacteria	P	Sodium hydrogen exchanger	-	-	-	ko:K03316	-	-	-	-	ko00000	2.A.36	-	-	Na_H_Exchanger
AA_WF_B-O_2	1440774.Y900_030610	3.77e-100	290.0	COG0071@1|root,COG0071@2|Bacteria,2IHVJ@201174|Actinobacteria,238NZ@1762|Mycobacteriaceae	201174|Actinobacteria	O	Belongs to the small heat shock protein (HSP20) family	hsp18	-	-	ko:K13993	ko04141,map04141	-	-	-	ko00000,ko00001,ko03110	-	-	-	HSP20
AA_WF_B-O_2	1440774.Y900_030620	1.07e-65	199.0	COG0789@1|root,COG0789@2|Bacteria,2GR1T@201174|Actinobacteria,23ARX@1762|Mycobacteriaceae	201174|Actinobacteria	K	helix_turn_helix, mercury resistance	-	-	-	-	-	-	-	-	-	-	-	-	MerR_1
AA_WF_B-O_2	1440774.Y900_030590	5.48e-45	150.0	2ATN9@1|root,320WG@2|Bacteria,2H4RP@201174|Actinobacteria,23DFN@1762|Mycobacteriaceae	201174|Actinobacteria	-	-	-	-	-	-	-	-	-	-	-	-	-	-	-
AA_WF_B-O_2	1440774.Y900_030630	2.07e-154	433.0	COG3707@1|root,COG3707@2|Bacteria	2|Bacteria	T	response regulator	pdtaR	-	-	ko:K22010	-	M00839	-	-	ko00000,ko00002,ko02022	-	-	-	ANTAR,PAS_3,Response_reg
AA_WF_B-O_2	1440774.Y900_030635	2.01e-100	291.0	COG0071@1|root,COG0071@2|Bacteria,2IHVJ@201174|Actinobacteria,238NZ@1762|Mycobacteriaceae	201174|Actinobacteria	O	Belongs to the small heat shock protein (HSP20) family	hsp18	-	-	ko:K13993	ko04141,map04141	-	-	-	ko00000,ko00001,ko03110	-	-	-	HSP20
AA_WF_B-O_4	525368.HMPREF0591_1791	2.51e-263	755.0	COG0507@1|root,COG0507@2|Bacteria,2GJRK@201174|Actinobacteria,234J5@1762|Mycobacteriaceae	201174|Actinobacteria	L	PFAM TrwC relaxase	-	-	-	-	-	-	-	-	-	-	-	-	AAA_30,TrwC,UvrD_C_2
AA_WF_B-O_4	710421.Mycch_3035	3.03e-59	194.0	2E9A0@1|root,333I1@2|Bacteria,2HSBR@201174|Actinobacteria,233C7@1762|Mycobacteriaceae	201174|Actinobacteria	S	Domain of unknown function (DUF4333)	-	-	-	-	-	-	-	-	-	-	-	-	DUF4333
AA_WF_B-O_4	1370121.AUWS01000008_gene5634	2.11e-13	67.4	2BMMR@1|root,32G6V@2|Bacteria,2H1N7@201174|Actinobacteria,23BYY@1762|Mycobacteriaceae	201174|Actinobacteria	-	-	-	-	-	-	-	-	-	-	-	-	-	-	-
AA_WF_B-O_4	1209984.BN978_03256	1.5e-23	93.6	COG0640@1|root,COG0640@2|Bacteria,2IKUI@201174|Actinobacteria,23AFX@1762|Mycobacteriaceae	201174|Actinobacteria	K	PFAM regulatory protein, ArsR	-	-	-	-	-	-	-	-	-	-	-	-	HTH_5
AA_WF_B-O_4	1463917.JODC01000004_gene6131	4.48e-174	499.0	COG0477@1|root,COG0477@2|Bacteria,2GK8M@201174|Actinobacteria	201174|Actinobacteria	EGP	Major facilitator Superfamily	-	-	-	-	-	-	-	-	-	-	-	-	MFS_1
AA_WF_B-O_4	1089544.KB912942_gene1800	3.48e-51	177.0	COG0501@1|root,COG0501@2|Bacteria,2H0IM@201174|Actinobacteria	201174|Actinobacteria	O	PFAM peptidase M48 Ste24p	-	-	-	-	-	-	-	-	-	-	-	-	Peptidase_M48
AA_WF_B-O_4	1463887.KL590036_gene3616	2.23e-34	122.0	COG3682@1|root,COG3682@2|Bacteria,2IPB1@201174|Actinobacteria	201174|Actinobacteria	K	Penicillinase repressor	-	-	-	-	-	-	-	-	-	-	-	-	Penicillinase_R
AA_WF_B-O_4	1206744.BAGL01000074_gene3227	3.08e-74	231.0	2CBZ6@1|root,33RRN@2|Bacteria,2IP27@201174|Actinobacteria,4FXVK@85025|Nocardiaceae	201174|Actinobacteria	S	MspA	-	-	-	-	-	-	-	-	-	-	-	-	MspA
AA_WF_B-O_4	1206737.BAGF01000070_gene4527	2.8e-75	233.0	2CBZ6@1|root,33UEF@2|Bacteria,2IS9P@201174|Actinobacteria,4FTZI@85025|Nocardiaceae	201174|Actinobacteria	S	MspA	-	-	-	-	-	-	-	-	-	-	-	-	MspA
AA_WF_B-O_4	1068980.ARVW01000001_gene1175	1.62e-29	115.0	COG1141@1|root,COG1141@2|Bacteria,2IEW4@201174|Actinobacteria,4DZBI@85010|Pseudonocardiales	201174|Actinobacteria	C	Ferredoxin	-	-	-	ko:K17247	-	-	-	-	ko00000	-	-	-	Ferric_reduct
AA_WF_B-O_4	298655.KI912266_gene3330	6.84e-13	67.8	COG1141@1|root,COG1141@2|Bacteria,2HBDZ@201174|Actinobacteria	201174|Actinobacteria	C	4Fe-4S single cluster domain of Ferredoxin I	-	-	-	ko:K05337	-	-	-	-	ko00000	-	-	-	Fer4_15
AA_WF_B-O_4	105422.BBPM01000001_gene4853	3.66e-146	433.0	COG0446@1|root,COG0446@2|Bacteria,2GJKT@201174|Actinobacteria,2NHD2@228398|Streptacidiphilus	201174|Actinobacteria	S	4Fe-4S single cluster domain of Ferredoxin I	-	-	-	-	-	-	-	-	-	-	-	-	Fer4_15,Pyr_redox_2,Reductase_C
AA_WF_B-O_4	525368.HMPREF0591_1590	1.13e-98	298.0	COG3547@1|root,COG3547@2|Bacteria,2GS79@201174|Actinobacteria,238DY@1762|Mycobacteriaceae	201174|Actinobacteria	L	transposase IS116 IS110 IS902 family	-	-	-	-	-	-	-	-	-	-	-	-	DEDD_Tnp_IS110,Transposase_20
AA_WF_B-O_4	931627.MycrhDRAFT_6992	1.71e-82	283.0	COG0507@1|root,COG0507@2|Bacteria,2GJRK@201174|Actinobacteria,234J5@1762|Mycobacteriaceae	201174|Actinobacteria	L	PFAM TrwC relaxase	-	-	-	-	-	-	-	-	-	-	-	-	AAA_30,TrwC
AA_WF_B-O_5	575564.HMPREF0014_03297	6.12e-91	276.0	COG0006@1|root,COG0006@2|Bacteria,1MX9N@1224|Proteobacteria,1RMUP@1236|Gammaproteobacteria,3NM41@468|Moraxellaceae	1236|Gammaproteobacteria	E	Creatinase/Prolidase N-terminal domain	-	-	3.5.3.3	ko:K08688	ko00260,ko00330,ko01100,map00260,map00330,map01100	-	R01566	RC00548,RC00549	ko00000,ko00001,ko01000	-	-	-	Creatinase_N,Peptidase_M24
AA_WF_B-O_5	575564.HMPREF0014_03296	5.89e-230	633.0	COG4977@1|root,COG4977@2|Bacteria,1MUDK@1224|Proteobacteria,1RP9W@1236|Gammaproteobacteria,3NJWV@468|Moraxellaceae	1236|Gammaproteobacteria	K	DJ-1/PfpI family	-	-	-	ko:K21826	-	-	-	-	ko00000,ko03000	-	-	-	DJ-1_PfpI,HTH_18
AA_WF_B-O_5	202956.BBNL01000047_gene2616	1.78e-49	157.0	COG3077@1|root,COG3077@2|Bacteria,1N3CS@1224|Proteobacteria,1S9HN@1236|Gammaproteobacteria,3NSVW@468|Moraxellaceae	1236|Gammaproteobacteria	L	RelB antitoxin	relB	-	-	ko:K18918	-	-	-	-	ko00000,ko02048,ko03000	-	-	-	RelB
AA_WF_B-O_5	40373.F991_00312	1.04e-62	192.0	COG2026@1|root,COG2026@2|Bacteria,1MZ76@1224|Proteobacteria,1S8RR@1236|Gammaproteobacteria,3NP5U@468|Moraxellaceae	1236|Gammaproteobacteria	DJ	ParE toxin of type II toxin-antitoxin system, parDE	relE	-	-	ko:K06218	-	-	-	-	ko00000,ko02048	-	-	-	ParE-like_toxin,ParE_toxin
AA_WF_B-O_5	466088.CL42_15060	1.79e-82	244.0	2AZ7X@1|root,31RET@2|Bacteria,1QNYE@1224|Proteobacteria,1TMM6@1236|Gammaproteobacteria,3NNV6@468|Moraxellaceae	1236|Gammaproteobacteria	-	-	-	-	-	-	-	-	-	-	-	-	-	-	-
AA_WF_B-O_5	466088.CL42_15055	3.53e-55	175.0	COG0457@1|root,COG0457@2|Bacteria,1NJ5I@1224|Proteobacteria,1TMH5@1236|Gammaproteobacteria,3NNEA@468|Moraxellaceae	1236|Gammaproteobacteria	S	Tetratricopeptide repeat	-	-	-	-	-	-	-	-	-	-	-	-	-
AA_WF_B-O_5	40215.BBOS01000099_gene217	4.68e-129	368.0	COG1961@1|root,COG1961@2|Bacteria,1MVK6@1224|Proteobacteria,1S3GZ@1236|Gammaproteobacteria,3NSN4@468|Moraxellaceae	1236|Gammaproteobacteria	L	Resolvase, N terminal domain	-	-	-	-	-	-	-	-	-	-	-	-	HTH_7,Resolvase
AA_WF_B-O_5	525244.HMPREF0023_2054	1.99e-129	367.0	COG1846@1|root,COG1846@2|Bacteria,1QWDS@1224|Proteobacteria,1T4GV@1236|Gammaproteobacteria,3NKGA@468|Moraxellaceae	1236|Gammaproteobacteria	K	Plasmid pRiA4b ORF-3-like protein	-	-	-	-	-	-	-	-	-	-	-	-	PRiA4_ORF3
AA_WF_B-O_5	1217714.F975_03071	2.78e-57	177.0	COG2944@1|root,COG2944@2|Bacteria,1MZGM@1224|Proteobacteria,1S97H@1236|Gammaproteobacteria,3NNZT@468|Moraxellaceae	1236|Gammaproteobacteria	K	Helix-turn-helix	-	-	-	ko:K07726	-	-	-	-	ko00000,ko03000	-	-	-	HTH_3,HTH_31
AA_WF_B-O_5	1509403.GW12_08270	5.75e-71	213.0	COG4737@1|root,COG4737@2|Bacteria,1N7N5@1224|Proteobacteria,1S7H6@1236|Gammaproteobacteria,3NSZM@468|Moraxellaceae	1236|Gammaproteobacteria	S	RelE toxin of RelE / RelB toxin-antitoxin system	-	-	-	-	-	-	-	-	-	-	-	-	RelE
AA_WF_B-O_5	1341679.P253_00081	4.11e-40	133.0	2ASEJ@1|root,31HU4@2|Bacteria,1QFIA@1224|Proteobacteria,1TCT0@1236|Gammaproteobacteria,3NPT8@468|Moraxellaceae	1236|Gammaproteobacteria	-	-	-	-	-	-	-	-	-	-	-	-	-	-	-
AA_WF_B-O_5	1341679.P253_00080	1.08e-45	147.0	2AZCH@1|root,31RJY@2|Bacteria,1QP3H@1224|Proteobacteria,1TMSW@1236|Gammaproteobacteria,3NPAW@468|Moraxellaceae	1236|Gammaproteobacteria	-	-	-	-	-	-	-	-	-	-	-	-	-	-	-
AA_WF_B-O_5	1341679.P253_00079	3.32e-45	145.0	COG1278@1|root,COG1278@2|Bacteria,1N6Q5@1224|Proteobacteria,1SCA7@1236|Gammaproteobacteria,3NPBG@468|Moraxellaceae	1236|Gammaproteobacteria	K	Cold shock protein domain	-	-	-	ko:K03704	-	-	-	-	ko00000,ko03000	-	-	-	CSD
AA_WF_B-O_5	981336.F944_00203	4.82e-101	292.0	2C85N@1|root,335S0@2|Bacteria,1NEZA@1224|Proteobacteria,1SG24@1236|Gammaproteobacteria,3NP85@468|Moraxellaceae	1236|Gammaproteobacteria	-	-	-	-	-	-	-	-	-	-	-	-	-	-	-
AA_WF_B-O_5	981336.F944_00202	4.19e-58	182.0	2CGYM@1|root,33G21@2|Bacteria,1NN5M@1224|Proteobacteria,1SUKH@1236|Gammaproteobacteria,3NP19@468|Moraxellaceae	1236|Gammaproteobacteria	-	-	-	-	-	-	-	-	-	-	-	-	-	-	-
AA_WF_B-O_5	575588.ACPN01000181_gene1665	1.14e-312	855.0	COG0507@1|root,COG0507@2|Bacteria,1MUTR@1224|Proteobacteria,1RQS3@1236|Gammaproteobacteria,3NJSK@468|Moraxellaceae	1236|Gammaproteobacteria	L	MobA/MobL family	-	-	-	-	-	-	-	-	-	-	-	-	MobA_MobL
AA_WF_B-O_5	118797.XP_007462841.1	3.94e-222	613.0	2CZ0G@1|root,2S7N1@2759|Eukaryota	2759|Eukaryota	S	Initiator Replication protein	-	-	-	-	-	-	-	-	-	-	-	-	Rep_3
AA_WF_B-O_5	1217710.F969_03488	1.41e-105	308.0	2AEWM@1|root,31R0E@2|Bacteria,1QNJ9@1224|Proteobacteria,1TM5G@1236|Gammaproteobacteria,3NMCN@468|Moraxellaceae	1236|Gammaproteobacteria	-	-	-	-	-	-	-	-	-	-	-	-	-	-	-
AA_WF_B-O_5	520709.F985_01003	1.28e-199	555.0	COG0697@1|root,COG0697@2|Bacteria,1MVGC@1224|Proteobacteria,1RMXB@1236|Gammaproteobacteria,3NK66@468|Moraxellaceae	1236|Gammaproteobacteria	EG	EamA-like transporter family	yddG	-	-	-	-	-	-	-	-	-	-	-	EamA
AA_WF_B-O_5	575564.HMPREF0014_03298	1.68e-292	800.0	COG0477@1|root,COG0477@2|Bacteria,1MU46@1224|Proteobacteria,1RNIM@1236|Gammaproteobacteria,3NJYI@468|Moraxellaceae	1236|Gammaproteobacteria	EGP	Sugar (and other) transporter	-	-	-	ko:K03762	-	-	-	-	ko00000,ko02000	2.A.1.6.4	-	-	MFS_1,Osmo_CC,Sugar_tr
AA_WF_B-O_5	575564.HMPREF0014_03297	3.2e-196	549.0	COG0006@1|root,COG0006@2|Bacteria,1MX9N@1224|Proteobacteria,1RMUP@1236|Gammaproteobacteria,3NM41@468|Moraxellaceae	1236|Gammaproteobacteria	E	Creatinase/Prolidase N-terminal domain	-	-	3.5.3.3	ko:K08688	ko00260,ko00330,ko01100,map00260,map00330,map01100	-	R01566	RC00548,RC00549	ko00000,ko00001,ko01000	-	-	-	Creatinase_N,Peptidase_M24
AA_WF_B-O_6	1123269.NX02_19525	4.69e-41	144.0	COG3636@1|root,COG3657@1|root,COG3636@2|Bacteria,COG3657@2|Bacteria,1N74C@1224|Proteobacteria,2UCTV@28211|Alphaproteobacteria,2K7KY@204457|Sphingomonadales	204457|Sphingomonadales	K	addiction module killer protein	-	-	-	-	-	-	-	-	-	-	-	-	Gp49
AA_WF_B-O_6	670307.HYPDE_40408	5.23e-122	352.0	COG0745@1|root,COG0745@2|Bacteria,1MU67@1224|Proteobacteria	1224|Proteobacteria	KT	COG0745 Response regulators consisting of a CheY-like receiver domain and a winged-helix DNA-binding domain	czcR	-	-	ko:K07665	ko02020,map02020	M00452,M00745	-	-	ko00000,ko00001,ko00002,ko01504,ko02022	-	-	-	Response_reg,Trans_reg_C
AA_WF_B-O_6	670307.HYPDE_40403	4.3e-172	499.0	COG0642@1|root,COG2205@2|Bacteria,1N1Z2@1224|Proteobacteria,2U1TE@28211|Alphaproteobacteria	28211|Alphaproteobacteria	T	Histidine kinase	tctE	-	2.7.13.3	ko:K07644,ko:K07649	ko02020,map02020	M00452,M00457,M00745	-	-	ko00000,ko00001,ko00002,ko01000,ko01001,ko01504,ko02022	-	-	-	2CSK_N,HATPase_c,HisKA
AA_WF_B-O_6	670307.HYPDE_40398	3.46e-243	680.0	COG1538@1|root,COG1538@2|Bacteria,1RFMJ@1224|Proteobacteria,2U88E@28211|Alphaproteobacteria	28211|Alphaproteobacteria	MU	Outer membrane efflux protein	-	-	-	ko:K19123	-	-	-	-	ko00000,ko02048	-	-	-	OEP
AA_WF_B-O_6	666684.AfiDRAFT_0912	8.91e-161	463.0	COG0845@1|root,COG0845@2|Bacteria,1R6JG@1224|Proteobacteria,2TU2R@28211|Alphaproteobacteria,3JXAG@41294|Bradyrhizobiaceae	28211|Alphaproteobacteria	M	Belongs to the membrane fusion protein (MFP) (TC 8.A.1) family	-	-	-	-	-	-	-	-	-	-	-	-	-
AA_WF_B-O_6	666684.AfiDRAFT_0911	0.0	1665.0	COG3696@1|root,COG3696@2|Bacteria,1NUIV@1224|Proteobacteria,2TRWM@28211|Alphaproteobacteria,3JVS5@41294|Bradyrhizobiaceae	28211|Alphaproteobacteria	P	AcrB/AcrD/AcrF family	-	-	-	-	-	-	-	-	-	-	-	-	ACR_tran
AA_WF_B-O_6	670307.HYPDE_40383	8.92e-118	345.0	COG0020@1|root,COG0020@2|Bacteria,1MVP1@1224|Proteobacteria,2TTVJ@28211|Alphaproteobacteria,3N6N1@45401|Hyphomicrobiaceae	28211|Alphaproteobacteria	H	Catalyzes the condensation of isopentenyl diphosphate (IPP) with allylic pyrophosphates generating different type of terpenoids	uppS	-	2.5.1.31,2.5.1.68	ko:K00806,ko:K12503	ko00900,ko01110,map00900,map01110	-	R06447,R08528	RC00279,RC02839	ko00000,ko00001,ko01000,ko01006	-	-	-	Prenyltransf
AA_WF_B-O_6	266835.14027431	8.02e-22	91.7	COG4331@1|root,COG4331@2|Bacteria,1RGSA@1224|Proteobacteria,2U713@28211|Alphaproteobacteria,43P5E@69277|Phyllobacteriaceae	28211|Alphaproteobacteria	S	Predicted membrane protein (DUF2127)	-	-	-	-	-	-	-	-	-	-	-	-	DUF2127
AA_WF_B-O_6	666684.AfiDRAFT_0982	1.02e-24	94.0	297I9@1|root,2ZURH@2|Bacteria,1NERT@1224|Proteobacteria,2UMQ2@28211|Alphaproteobacteria,3K5F7@41294|Bradyrhizobiaceae	28211|Alphaproteobacteria	-	-	-	-	-	-	-	-	-	-	-	-	-	-	-
AA_WF_B-O_7	106648.BBLJ01000078_gene4471	0.0	910.0	COG1249@1|root,COG1249@2|Bacteria,1MU2Z@1224|Proteobacteria,1RMC0@1236|Gammaproteobacteria,3NJTG@468|Moraxellaceae	1236|Gammaproteobacteria	C	Belongs to the class-I pyridine nucleotide-disulfide oxidoreductase family	gor	-	1.8.1.7	ko:K00383	ko00480,ko04918,map00480,map04918	-	R00094,R00115	RC00011	ko00000,ko00001,ko01000	-	-	-	Pyr_redox_2,Pyr_redox_dim
AA_WF_B-O_7	202954.BBNK01000048_gene890	2.82e-82	248.0	2AEWM@1|root,31RBG@2|Bacteria,1QNVG@1224|Proteobacteria,1TMHR@1236|Gammaproteobacteria,3NNG2@468|Moraxellaceae	1236|Gammaproteobacteria	-	-	-	-	-	-	-	-	-	-	-	-	-	-	-
AA_WF_B-O_7	202954.BBNK01000048_gene889	2.15e-204	566.0	COG5527@1|root,COG5527@2|Bacteria,1R7A6@1224|Proteobacteria,1RQMU@1236|Gammaproteobacteria,3NMCS@468|Moraxellaceae	1236|Gammaproteobacteria	L	Initiator Replication protein	repA	-	-	-	-	-	-	-	-	-	-	-	Rep_3
AA_WF_B-O_7	575586.HMPREF0016_03308	6.05e-31	109.0	2AZNF@1|root,31RXA@2|Bacteria,1QPE6@1224|Proteobacteria,1TN3Z@1236|Gammaproteobacteria,3NPYA@468|Moraxellaceae	1236|Gammaproteobacteria	-	-	-	-	-	-	-	-	-	-	-	-	-	-	-
AA_WF_B-O_7	1046625.AFQY01000001_gene833	8.98e-252	690.0	COG2826@1|root,COG2826@2|Bacteria,1PP49@1224|Proteobacteria,1RN7B@1236|Gammaproteobacteria,3NKYF@468|Moraxellaceae	1236|Gammaproteobacteria	L	Integrase core domain	insI	GO:0003674,GO:0003676,GO:0003677,GO:0003690,GO:0003824,GO:0004803,GO:0005488,GO:0005575,GO:0005622,GO:0005623,GO:0005737,GO:0005829,GO:0006139,GO:0006259,GO:0006310,GO:0006313,GO:0006725,GO:0006807,GO:0008150,GO:0008152,GO:0009987,GO:0030983,GO:0032135,GO:0032196,GO:0032991,GO:0032993,GO:0034641,GO:0043170,GO:0043565,GO:0044237,GO:0044238,GO:0044260,GO:0044424,GO:0044444,GO:0044464,GO:0046483,GO:…	-	ko:K07482	-	-	-	-	ko00000	-	-	-	HTH_38,rve
AA_WF_B-O_8	202955.BBND01000036_gene2976	2.26e-43	141.0	2AZHE@1|root,31RRH@2|Bacteria,1QP8M@1224|Proteobacteria,1TMXV@1236|Gammaproteobacteria,3NPN5@468|Moraxellaceae	1236|Gammaproteobacteria	-	-	-	-	-	-	-	-	-	-	-	-	-	-	-
AA_WF_B-O_8	202952.BBLI01000098_gene3822	1.03e-67	204.0	COG2929@1|root,COG2929@2|Bacteria,1QP01@1224|Proteobacteria,1TMNX@1236|Gammaproteobacteria,3NP2I@468|Moraxellaceae	1236|Gammaproteobacteria	S	Ribonuclease toxin, BrnT, of type II toxin-antitoxin system	-	-	-	-	-	-	-	-	-	-	-	-	BrnT_toxin
AA_WF_B-O_8	202955.BBND01000036_gene2978	4.75e-110	317.0	2AZC9@1|root,31RJR@2|Bacteria,1QP39@1224|Proteobacteria,1THEQ@1236|Gammaproteobacteria,3NMNI@468|Moraxellaceae	1236|Gammaproteobacteria	-	-	-	-	-	-	-	-	-	-	-	-	-	-	-
AA_WF_B-O_8	202955.BBND01000036_gene2979	7.87e-214	591.0	COG3843@1|root,COG3843@2|Bacteria,1QW4J@1224|Proteobacteria,1T2SH@1236|Gammaproteobacteria,3NM42@468|Moraxellaceae	1236|Gammaproteobacteria	U	MobA/MobL family	-	-	-	-	-	-	-	-	-	-	-	-	MobA_MobL
AA_WF_B-O_8	575588.ACPN01000207_gene125	6.95e-26	96.3	2DI6W@1|root,3026P@2|Bacteria,1Q98K@1224|Proteobacteria,1TN8V@1236|Gammaproteobacteria,3NQ6I@468|Moraxellaceae	1236|Gammaproteobacteria	-	-	-	-	-	-	-	-	-	-	-	-	-	-	-
AA_WF_B-O_8	202954.BBNK01000053_gene1628	1.55e-85	253.0	2CEP3@1|root,32XK3@2|Bacteria,1MZV8@1224|Proteobacteria,1SEUV@1236|Gammaproteobacteria,3NNEQ@468|Moraxellaceae	1236|Gammaproteobacteria	S	Conjugal transfer protein TraD	-	-	-	-	-	-	-	-	-	-	-	-	TraD
AA_WF_B-O_8	1029823.AFIE01000078_gene358	9.68e-195	550.0	COG0457@1|root,COG0457@2|Bacteria,1RBCA@1224|Proteobacteria,1SD1A@1236|Gammaproteobacteria,3NPXW@468|Moraxellaceae	1236|Gammaproteobacteria	S	Tetratricopeptide repeat	-	-	-	-	-	-	-	-	-	-	-	-	-
AA_WF_B-O_8	981327.F925_03091	3.47e-141	404.0	2AHXA@1|root,318A7@2|Bacteria,1Q022@1224|Proteobacteria,1TMIR@1236|Gammaproteobacteria,3NNME@468|Moraxellaceae	1236|Gammaproteobacteria	-	-	-	-	-	-	-	-	-	-	-	-	-	-	-
AA_WF_B-O_9	7029.ACYPI082010-PA	1.02e-13	70.1	2E6FF@1|root,2SD58@2759|Eukaryota,3ACWI@33154|Opisthokonta,3BW4C@33208|Metazoa,3DC3V@33213|Bilateria	33208|Metazoa	-	-	-	-	-	-	-	-	-	-	-	-	-	-	-
AA_WF_B-O_10	1331660.L313_1497	4.74e-242	664.0	COG2197@1|root,COG2197@2|Bacteria,1N33D@1224|Proteobacteria,1RZCA@1236|Gammaproteobacteria,3NNFM@468|Moraxellaceae	1236|Gammaproteobacteria	KT	Primase C terminal 1 (PriCT-1)	-	-	-	-	-	-	-	-	-	-	-	-	HTH_23,PriCT_1,Replicase
AA_WF_B-O_10	1331660.L313_1499	1.47e-50	162.0	2BFXW@1|root,31RZS@2|Bacteria,1QPGK@1224|Proteobacteria,1TN6W@1236|Gammaproteobacteria,3NQ3C@468|Moraxellaceae	1236|Gammaproteobacteria	S	Bacterial mobilisation protein (MobC)	-	-	-	-	-	-	-	-	-	-	-	-	MobC
AA_WF_B-O_10	202954.BBNK01000052_gene1636	2.21e-138	417.0	2AQWX@1|root,31G5F@2|Bacteria,1N36S@1224|Proteobacteria,1SBUE@1236|Gammaproteobacteria,3NMMB@468|Moraxellaceae	1236|Gammaproteobacteria	S	PFAM Relaxase mobilization nuclease family protein	-	-	-	-	-	-	-	-	-	-	-	-	Relaxase
AA_WF_B-O_10	1331660.L313_1496	2.07e-58	181.0	COG3905@1|root,COG3905@2|Bacteria,1PW9I@1224|Proteobacteria,1ST1A@1236|Gammaproteobacteria,3NSI4@468|Moraxellaceae	1236|Gammaproteobacteria	K	.,Oxidizes proline to glutamate for use as a carbon and nitrogen source	-	-	-	-	-	-	-	-	-	-	-	-	-
AA_WF_B-O_10	231434.JQJH01000033_gene3349	3.63e-14	69.3	COG3668@1|root,COG3668@2|Bacteria,1N016@1224|Proteobacteria,2VGC7@28211|Alphaproteobacteria	28211|Alphaproteobacteria	S	ParE toxin of type II toxin-antitoxin system, parDE	-	-	-	-	-	-	-	-	-	-	-	-	ParE_toxin
AA_WF_B-O_11	575588.ACPN01000183_gene2101	8.22e-78	260.0	COG0507@1|root,COG0507@2|Bacteria,1MUTR@1224|Proteobacteria,1RQS3@1236|Gammaproteobacteria,3NJSK@468|Moraxellaceae	1236|Gammaproteobacteria	L	MobA/MobL family	-	-	-	-	-	-	-	-	-	-	-	-	MobA_MobL
AA_WF_B-O_11	106648.BBLJ01000077_gene4504	2.61e-42	140.0	COG3905@1|root,COG3905@2|Bacteria,1N1H6@1224|Proteobacteria,1SCIN@1236|Gammaproteobacteria,3NRT1@468|Moraxellaceae	1236|Gammaproteobacteria	K	.,Oxidizes proline to glutamate for use as a carbon and nitrogen source	-	-	-	-	-	-	-	-	-	-	-	-	-
AA_WF_B-O_11	106648.BBLJ01000077_gene4503	1.27e-34	121.0	COG3668@1|root,COG3668@2|Bacteria,1N7G9@1224|Proteobacteria,1SBAB@1236|Gammaproteobacteria,3NRRY@468|Moraxellaceae	1236|Gammaproteobacteria	S	ParE toxin of type II toxin-antitoxin system, parDE	-	-	-	-	-	-	-	-	-	-	-	-	ParE_toxin
AA_WF_B-O_12	1296990.H845_3237	4.88e-11	61.2	2EKAM@1|root,33E0W@2|Bacteria,1MYSP@1224|Proteobacteria,2UBGW@28211|Alphaproteobacteria	28211|Alphaproteobacteria	-	-	-	-	-	-	-	-	-	-	-	-	-	-	-
AA_WF_B-O_12	553385.JEMF01000035_gene1091	9.11e-32	112.0	2AJZQ@1|root,31AP1@2|Bacteria,1NEIG@1224|Proteobacteria	1224|Proteobacteria	S	Domain of unknown function (DUF4160)	-	-	-	-	-	-	-	-	-	-	-	-	DUF4160
AA_WF_B-O_12	381666.PHG377	5.51e-72	219.0	2CGQH@1|root,32S4D@2|Bacteria,1N40M@1224|Proteobacteria,2WCIG@28216|Betaproteobacteria,1KAVU@119060|Burkholderiaceae	28216|Betaproteobacteria	S	Protein of unknown function (DUF2442)	-	-	-	-	-	-	-	-	-	-	-	-	DUF2442
AA_WF_B-O_12	1488328.JMCL01000129_gene2738	2.16e-54	176.0	2EKAM@1|root,33E0W@2|Bacteria,1MYSP@1224|Proteobacteria	1224|Proteobacteria	-	-	-	-	-	-	-	-	-	-	-	-	-	-	RepL
AA_WF_B-O_13	1488328.JMCL01000129_gene2738	1.26e-62	199.0	2EKAM@1|root,33E0W@2|Bacteria,1MYSP@1224|Proteobacteria	1224|Proteobacteria	-	-	-	-	-	-	-	-	-	-	-	-	-	-	RepL
AA_WF_B-O_13	1219045.BV98_003196	3.06e-47	161.0	2EKAM@1|root,33E0W@2|Bacteria,1MYSP@1224|Proteobacteria,2UBGW@28211|Alphaproteobacteria	28211|Alphaproteobacteria	-	-	-	-	-	-	-	-	-	-	-	-	-	-	-
AA_WF_B-O_13	1070319.CAGGBEG34_340006	2.03e-41	137.0	2C5EY@1|root,32YQJ@2|Bacteria,1N8K7@1224|Proteobacteria,2VZ2R@28216|Betaproteobacteria	28216|Betaproteobacteria	S	Evidence 4 Homologs of previously reported genes of	-	-	-	-	-	-	-	-	-	-	-	-	DUF4160
AA_WF_B-O_13	426114.THI_2546	3.68e-37	126.0	2DNRM@1|root,32YT2@2|Bacteria,1N8BS@1224|Proteobacteria,2VWFQ@28216|Betaproteobacteria	28216|Betaproteobacteria	S	Protein of unknown function (DUF2442)	-	-	-	-	-	-	-	-	-	-	-	-	DUF2442
AA_WF_B-O_13	1028805.GGC_1886	1.19e-51	181.0	COG1196@1|root,COG1196@2|Bacteria,1N8TN@1224|Proteobacteria,1SC9T@1236|Gammaproteobacteria	1236|Gammaproteobacteria	D	plasmid recombination enzyme	-	-	-	-	-	-	-	-	-	-	-	-	Mob_Pre
AA_WF_D-U_1	443144.GM21_0820	8.52e-14	67.8	COG5606@1|root,COG5606@2|Bacteria,1QZ6E@1224|Proteobacteria,43CHK@68525|delta/epsilon subdivisions	1224|Proteobacteria	K	transcriptional regulator, XRE family	-	-	-	-	-	-	-	-	-	-	-	-	HTH_3
AA_WF_D-U_1	1357275.AVEL02000151_gene1537	3.01e-33	127.0	2DS9K@1|root,33F5E@2|Bacteria,1NECJ@1224|Proteobacteria,1SF4N@1236|Gammaproteobacteria,1Z9UB@136849|Pseudomonas syringae group	1236|Gammaproteobacteria	-	-	-	-	-	-	-	-	-	-	-	-	-	-	-
AA_WF_D-U_1	1156919.QWC_31613	1.47e-62	198.0	COG0317@1|root,COG0317@2|Bacteria,1RGUA@1224|Proteobacteria,2VVC6@28216|Betaproteobacteria	28216|Betaproteobacteria	KT	HD domain	-	-	-	-	-	-	-	-	-	-	-	-	HD_4
AA_WF_D-U_1	396595.TK90_2749	2.22e-32	115.0	2DSMC@1|root,33GP4@2|Bacteria,1NCDH@1224|Proteobacteria,1T10M@1236|Gammaproteobacteria,1X1TS@135613|Chromatiales	135613|Chromatiales	S	Domain of unknown function (DUF4326)	-	-	-	-	-	-	-	-	-	-	-	-	DUF4326
AA_WF_D-U_1	342113.DM82_1103	4.02e-122	361.0	COG4422@1|root,COG4422@2|Bacteria,1MXQI@1224|Proteobacteria,2VJP8@28216|Betaproteobacteria,1K05N@119060|Burkholderiaceae	28216|Betaproteobacteria	S	PFAM Gp37Gp68 family protein	-	-	-	-	-	-	-	-	-	-	-	-	DUF5131
AA_WF_D-U_1	296591.Bpro_0030	4.03e-105	317.0	COG2974@1|root,COG2974@2|Bacteria,1MXPR@1224|Proteobacteria,2VHD8@28216|Betaproteobacteria,4AA6Q@80864|Comamonadaceae	28216|Betaproteobacteria	L	May be involved in recombination	rdgC	-	-	ko:K03554	-	-	-	-	ko00000,ko03400	-	-	-	RdgC
AA_WF_D-U_1	1218076.BAYB01000003_gene581	6.4e-54	194.0	28I2U@1|root,2Z86S@2|Bacteria,1P33F@1224|Proteobacteria,2VP36@28216|Betaproteobacteria,1K5DT@119060|Burkholderiaceae	28216|Betaproteobacteria	S	Protein of unknown function (DUF3443)	-	-	-	-	-	-	-	-	-	-	-	-	DUF3443
AA_WF_D-U_1	243159.AFE_1053	2.86e-109	347.0	COG0175@1|root,COG0175@2|Bacteria,1MXNT@1224|Proteobacteria,1RYKC@1236|Gammaproteobacteria	1236|Gammaproteobacteria	EH	PFAM Phosphoadenosine phosphosulfate reductase	-	-	-	ko:K19170	-	-	-	-	ko00000,ko02048	-	-	-	PAPS_reduct
AA_WF_D-U_1	1123504.JQKD01000025_gene5906	1.26e-61	216.0	COG0305@1|root,COG0305@2|Bacteria,1MUG9@1224|Proteobacteria,2VIKN@28216|Betaproteobacteria,4A9KD@80864|Comamonadaceae	28216|Betaproteobacteria	L	it exhibits DNA-dependent ATPase activity and contains distinct active sites for ATP binding, DNA binding, and interaction with DnaC protein, primase, and other prepriming proteins	dnaB	-	3.6.4.12	ko:K02314	ko03030,ko04112,map03030,map04112	-	-	-	ko00000,ko00001,ko01000,ko03032	-	-	-	DnaB,DnaB_C
AA_WF_D-U_1	1158165.KB898873_gene381	7.36e-10	61.6	COG0741@1|root,COG0741@2|Bacteria,1MZU4@1224|Proteobacteria,1SDB9@1236|Gammaproteobacteria	1236|Gammaproteobacteria	M	invasion protein IagB	iagB	-	-	-	-	-	-	-	-	-	-	-	SLT
AA_WF_D-U_1	1121116.KB894766_gene347	2.89e-08	62.8	COG1651@1|root,COG1651@2|Bacteria,1RD39@1224|Proteobacteria,2VIHV@28216|Betaproteobacteria,4AASK@80864|Comamonadaceae	28216|Betaproteobacteria	O	Required for disulfide bond formation in some periplasmic proteins. Acts by transferring its disulfide bond to other proteins and is reduced in the process	dsbC	-	5.3.4.1	ko:K03981	-	-	-	-	ko00000,ko01000,ko02044,ko03110	3.A.7.11.1	-	-	DsbC_N,Thioredoxin_2
AA_WF_D-U_1	762376.AXYL_06878	2.67e-210	636.0	COG0433@1|root,COG0433@2|Bacteria,1R05Z@1224|Proteobacteria,2WHTB@28216|Betaproteobacteria	28216|Betaproteobacteria	S	TraM recognition site of TraD and TraG	-	-	-	ko:K12217	-	-	-	-	ko00000,ko02044	3.A.7.10.1,3.A.7.9.1	-	-	TraG-D_C
AA_WF_D-U_1	477184.KYC_19739	5.39e-27	101.0	2EABV@1|root,334FZ@2|Bacteria,1N85W@1224|Proteobacteria,2VWBD@28216|Betaproteobacteria	28216|Betaproteobacteria	-	-	-	-	-	-	-	-	-	-	-	-	-	-	-
AA_WF_D-U_1	1268622.AVS7_00271	4.43e-92	276.0	2E585@1|root,3300K@2|Bacteria,1N9MI@1224|Proteobacteria,2VYSJ@28216|Betaproteobacteria	28216|Betaproteobacteria	-	-	-	-	-	-	-	-	-	-	-	-	-	-	-
AA_WF_D-U_1	296591.Bpro_0014	1.55e-156	455.0	COG3177@1|root,COG3177@2|Bacteria,1NB0K@1224|Proteobacteria,2VJAT@28216|Betaproteobacteria,4ACM5@80864|Comamonadaceae	28216|Betaproteobacteria	S	Fic/DOC family	-	-	-	-	-	-	-	-	-	-	-	-	Fic
AA_WF_D-U_1	94624.Bpet1994	2.61e-27	110.0	COG3504@1|root,COG3504@2|Bacteria,1N8WN@1224|Proteobacteria,2VWA5@28216|Betaproteobacteria,3T3UF@506|Alcaligenaceae	28216|Betaproteobacteria	U	Toxin co-regulated pilus biosynthesis protein Q	-	-	-	-	-	-	-	-	-	-	-	-	CagX,TcpQ
AA_WF_D-U_1	1247649.D560_0710	1.27e-18	95.1	COG2804@1|root,COG2804@2|Bacteria,1RFTT@1224|Proteobacteria,2VRRQ@28216|Betaproteobacteria,3T9F6@506|Alcaligenaceae	28216|Betaproteobacteria	NU	Type II/IV secretion system protein	gspE	-	-	-	-	-	-	-	-	-	-	-	T2SSE
AA_WF_D-U_1	338969.Rfer_4490	5.89e-71	232.0	COG2340@1|root,COG2340@2|Bacteria,1N1C8@1224|Proteobacteria,2VUJN@28216|Betaproteobacteria,4AF1M@80864|Comamonadaceae	28216|Betaproteobacteria	S	Cysteine-rich secretory protein family	-	-	-	-	-	-	-	-	-	-	-	-	CAP
AA_WF_D-U_1	420662.Mpe_B0267	5.55e-69	222.0	COG0639@1|root,COG0639@2|Bacteria,1N106@1224|Proteobacteria,2WBQJ@28216|Betaproteobacteria,1KP18@119065|unclassified Burkholderiales	28216|Betaproteobacteria	T	Calcineurin-like phosphoesterase	-	-	-	-	-	-	-	-	-	-	-	-	Metallophos
AA_WF_D-U_1	595537.Varpa_3838	1.59e-154	457.0	COG0666@1|root,COG1793@1|root,COG0666@2|Bacteria,COG1793@2|Bacteria,1PVQN@1224|Proteobacteria,2WBFJ@28216|Betaproteobacteria,4AHK2@80864|Comamonadaceae	28216|Betaproteobacteria	L	response to abiotic stimulus	-	-	6.5.1.1	ko:K01971	ko03450,map03450	-	R00381	RC00005	ko00000,ko00001,ko01000,ko03400	-	-	-	-
AA_WF_D-U_1	477184.KYC_12508	8.34e-64	201.0	COG0338@1|root,COG0338@2|Bacteria,1QZWQ@1224|Proteobacteria	1224|Proteobacteria	L	DNA N-6-adenine-methyltransferase (Dam)	-	-	-	-	-	-	-	-	-	-	-	-	Dam
AA_WF_D-U_1	411470.RUMGNA_00207	5.29e-19	85.9	29CPM@1|root,2ZZMW@2|Bacteria,1V5MJ@1239|Firmicutes,25HQ9@186801|Clostridia	186801|Clostridia	S	VRR_NUC	-	-	-	-	-	-	-	-	-	-	-	-	VRR_NUC
AA_WF_D-U_1	543728.Vapar_1009	9.55e-37	127.0	COG2827@1|root,COG2827@2|Bacteria	2|Bacteria	L	Endonuclease containing a URI domain	yhbQ	GO:0003674,GO:0003824,GO:0004518,GO:0004519,GO:0004520,GO:0004527,GO:0004529,GO:0004536,GO:0006139,GO:0006259,GO:0006725,GO:0006807,GO:0008150,GO:0008152,GO:0008296,GO:0008408,GO:0009987,GO:0016787,GO:0016788,GO:0016796,GO:0016895,GO:0034641,GO:0043170,GO:0044237,GO:0044238,GO:0044260,GO:0046483,GO:0071704,GO:0090304,GO:0090305,GO:0140097,GO:1901360	-	ko:K07461	-	-	-	-	ko00000	-	-	-	GIY-YIG
AA_WF_D-U_1	1429916.X566_20050	9.08e-39	132.0	2DP4Q@1|root,330I8@2|Bacteria,1NAHJ@1224|Proteobacteria,2UH5B@28211|Alphaproteobacteria	28211|Alphaproteobacteria	S	Protein of unknown function (DUF4031)	-	-	-	-	-	-	-	-	-	-	-	-	DUF4031
AA_WF_D-U_1	278957.ABEA03000161_gene114	2.25e-38	134.0	2DPAY@1|root,331AT@2|Bacteria	2|Bacteria	-	-	-	-	-	-	-	-	-	-	-	-	-	-	ASCH
AA_WF_D-U_1	196490.AUEZ01000004_gene3917	2.39e-48	165.0	COG0135@1|root,COG0135@2|Bacteria,1RFC8@1224|Proteobacteria,2UCQZ@28211|Alphaproteobacteria	28211|Alphaproteobacteria	E	phosphoribosylanthranilate isomerase activity	-	-	-	-	-	-	-	-	-	-	-	-	-
AA_WF_D-U_1	596154.Alide2_4816	8.75e-59	191.0	COG1502@1|root,COG1502@2|Bacteria,1RH8R@1224|Proteobacteria,2VVG2@28216|Betaproteobacteria,4AFXN@80864|Comamonadaceae	28216|Betaproteobacteria	I	PLD-like domain	-	-	-	-	-	-	-	-	-	-	-	-	PLDc_2
AA_WF_D-U_1	420662.Mpe_B0254	1.58e-43	147.0	COG1595@1|root,COG1595@2|Bacteria,1N3RP@1224|Proteobacteria,2VX7G@28216|Betaproteobacteria	28216|Betaproteobacteria	K	DNA-templated transcription, initiation	-	-	-	-	-	-	-	-	-	-	-	-	-
AA_WF_D-U_1	754477.Q7C_191	1.82e-173	510.0	COG0464@1|root,COG0464@2|Bacteria,1NF48@1224|Proteobacteria,1S0WH@1236|Gammaproteobacteria,46244@72273|Thiotrichales	72273|Thiotrichales	O	PFAM ATPase family associated with various cellular activities (AAA)	-	-	-	-	-	-	-	-	-	-	-	-	AAA
AA_WF_D-U_1	338969.Rfer_2261	1.34e-111	338.0	COG0582@1|root,COG0582@2|Bacteria,1MVQC@1224|Proteobacteria,2VKNS@28216|Betaproteobacteria,4AD49@80864|Comamonadaceae	28216|Betaproteobacteria	L	Belongs to the 'phage' integrase family	-	-	-	-	-	-	-	-	-	-	-	-	Phage_integrase
AA_WF_D-U_1	1563661.A0A097PAI7_9CAUD	3.62e-45	151.0	4QGGP@10239|Viruses,4QTQU@28883|Caudovirales	28883|Caudovirales	-	-	-	-	-	-	-	-	-	-	-	-	-	-	-
AA_WF_D-U_1	1218076.BAYB01000080_gene6457	9.7e-73	229.0	2FD2F@1|root,3454X@2|Bacteria	2|Bacteria	-	-	-	-	-	-	-	-	-	-	-	-	-	-	-
AA_WF_D-U_1	76114.ebA6317	3.87e-15	84.0	COG1570@1|root,COG1570@2|Bacteria,1N04I@1224|Proteobacteria,2VUCX@28216|Betaproteobacteria	28216|Betaproteobacteria	L	Plasmid replication region DNA-binding N-term	-	-	-	-	-	-	-	-	-	-	-	-	KfrA_N
AA_WF_D-U_1	497321.C664_05441	1.1e-38	137.0	2EFVP@1|root,339MX@2|Bacteria,1NG8I@1224|Proteobacteria	1224|Proteobacteria	-	-	-	-	-	-	-	-	-	-	-	-	-	-	-
AA_WF_D-U_1	243159.AFE_1120	1.29e-91	282.0	2EY1N@1|root,33RAN@2|Bacteria,1NR8Q@1224|Proteobacteria,1T91F@1236|Gammaproteobacteria,2NDRW@225057|Acidithiobacillales	225057|Acidithiobacillales	-	-	-	-	-	-	-	-	-	-	-	-	-	-	-
AA_WF_D-U_1	543728.Vapar_1664	2.82e-187	522.0	COG0207@1|root,COG0207@2|Bacteria,1MUBD@1224|Proteobacteria,2VIIR@28216|Betaproteobacteria,4A9KM@80864|Comamonadaceae	28216|Betaproteobacteria	F	Catalyzes the reductive methylation of 2'-deoxyuridine- 5'-monophosphate (dUMP) to 2'-deoxythymidine-5'-monophosphate (dTMP) while utilizing 5,10-methylenetetrahydrofolate (mTHF) as the methyl donor and reductant in the reaction, yielding dihydrofolate (DHF) as a by-product. This enzymatic reaction provides an intracellular de novo source of dTMP, an essential precursor for DNA biosynthesis	thyA	-	2.1.1.45	ko:K00560	ko00240,ko00670,ko01100,ko01523,map00240,map00670,map01100,map01523	M00053	R02101	RC00219,RC00332	ko00000,ko00001,ko00002,ko01000	-	-	-	Thymidylat_synt
AA_WF_D-U_1	232721.Ajs_4304	1.72e-30	111.0	2F6R9@1|root,33Z7J@2|Bacteria,1NY3I@1224|Proteobacteria,2W37M@28216|Betaproteobacteria	28216|Betaproteobacteria	S	Protein of unknown function (DUF2761)	-	-	-	-	-	-	-	-	-	-	-	-	DUF2761
AA_WF_D-U_1	420662.Mpe_B0336	5.52e-134	392.0	COG0175@1|root,COG0175@2|Bacteria,1R55Q@1224|Proteobacteria,2VPYB@28216|Betaproteobacteria	28216|Betaproteobacteria	EH	Phosphoadenosine phosphosulfate reductase family	-	-	-	-	-	-	-	-	-	-	-	-	PAPS_reduct
AA_WF_D-U_1	278963.ATWD01000001_gene1538	6.28e-30	108.0	2EGYF@1|root,33AQJ@2|Bacteria,3Y8QR@57723|Acidobacteria,2JNEZ@204432|Acidobacteriia	204432|Acidobacteriia	-	-	-	-	-	-	-	-	-	-	-	-	-	-	-
AA_WF_D-U_1	420662.Mpe_B0243	9.4e-44	149.0	2EEP9@1|root,338H1@2|Bacteria,1N9P8@1224|Proteobacteria	1224|Proteobacteria	-	-	-	-	-	-	-	-	-	-	-	-	-	-	-
AA_WF_D-U_1	396595.TK90_2770	2.35e-237	692.0	COG0188@1|root,COG0188@2|Bacteria,1MUGG@1224|Proteobacteria,1RN03@1236|Gammaproteobacteria,1WXK8@135613|Chromatiales	135613|Chromatiales	L	A type II topoisomerase that negatively supercoils closed circular double-stranded (ds) DNA in an ATP-dependent manner to modulate DNA topology and maintain chromosomes in an underwound state. Negative supercoiling favors strand separation, and DNA replication, transcription, recombination and repair, all of which involve strand separation. Also able to catalyze the interconversion of other topol…	-	-	-	-	-	-	-	-	-	-	-	-	DNA_gyraseA_C,DNA_topoisoIV
AA_WF_D-U_1	1214101.BN159_0057	4.91e-51	176.0	2EIIK@1|root,33C9W@2|Bacteria,2IN3V@201174|Actinobacteria	201174|Actinobacteria	-	-	-	-	-	-	-	-	-	-	-	-	-	-	-
AA_WF_D-U_1	522306.CAP2UW1_1395	8.01e-92	276.0	COG4185@1|root,COG4185@2|Bacteria,1RFDC@1224|Proteobacteria,2VQVE@28216|Betaproteobacteria	28216|Betaproteobacteria	S	Protein conserved in bacteria	-	-	-	-	-	-	-	-	-	-	-	-	Zeta_toxin
AA_WF_D-U_1	1357272.AVEO02000145_gene1376	1.03e-44	157.0	2C4JR@1|root,3332P@2|Bacteria,1NCYV@1224|Proteobacteria	1224|Proteobacteria	-	-	-	-	-	-	-	-	-	-	-	-	-	-	-
AA_WF_D-U_1	1266909.AUAG01000012_gene951	4.45e-209	608.0	COG0187@1|root,COG0187@2|Bacteria,1MVKT@1224|Proteobacteria,1RNB2@1236|Gammaproteobacteria,1WVZ4@135613|Chromatiales	135613|Chromatiales	L	A type II topoisomerase that negatively supercoils closed circular double-stranded (ds) DNA in an ATP-dependent manner to modulate DNA topology and maintain chromosomes in an underwound state. Negative supercoiling favors strand separation, and DNA replication, transcription, recombination and repair, all of which involve strand separation. Also able to catalyze the interconversion of other topol…	-	-	-	-	-	-	-	-	-	-	-	-	DNA_gyraseB,DNA_gyraseB_C,HATPase_c,Toprim
AA_WF_D-U_1	420662.Mpe_B0268	2.51e-40	138.0	2BID0@1|root,32CJ4@2|Bacteria,1PZHQ@1224|Proteobacteria,2W3X0@28216|Betaproteobacteria	28216|Betaproteobacteria	-	-	-	-	-	-	-	-	-	-	-	-	-	-	-
AA_WF_D-U_1	420662.Mpe_B0269	3.26e-280	783.0	COG0553@1|root,COG0553@2|Bacteria,1MV6M@1224|Proteobacteria,2VIEC@28216|Betaproteobacteria,1KJ7Z@119065|unclassified Burkholderiales	28216|Betaproteobacteria	KL	SNF2 family N-terminal domain	-	-	-	-	-	-	-	-	-	-	-	-	Helicase_C,SNF2_N
AA_WF_D-U_1	1123504.JQKD01000110_gene4433	2.12e-56	179.0	COG1974@1|root,COG1974@2|Bacteria,1MZFA@1224|Proteobacteria,2VU86@28216|Betaproteobacteria,4AF05@80864|Comamonadaceae	28216|Betaproteobacteria	KT	Peptidase S24-like	umuD	-	-	ko:K03503	-	-	-	-	ko00000,ko01000,ko01002,ko03400	-	-	-	Peptidase_S24
AA_WF_D-U_1	296591.Bpro_1950	3.09e-94	283.0	COG2135@1|root,COG2135@2|Bacteria,1RJ1S@1224|Proteobacteria,2VTG1@28216|Betaproteobacteria,4AJCG@80864|Comamonadaceae	28216|Betaproteobacteria	S	Belongs to the SOS response-associated peptidase family	-	-	-	-	-	-	-	-	-	-	-	-	SRAP
AA_WF_D-U_1	1538295.JY96_21225	2.47e-198	562.0	COG0389@1|root,COG0389@2|Bacteria,1MUUH@1224|Proteobacteria,2VHHK@28216|Betaproteobacteria,1KJNX@119065|unclassified Burkholderiales	28216|Betaproteobacteria	L	Domain of unknown function (DUF4113)	-	-	-	ko:K03502	-	-	-	-	ko00000,ko03400	-	-	-	DUF4113,IMS,IMS_C,IMS_HHH
AA_WF_D-U_1	202952.BBLI01000120_gene3957	1.11e-35	134.0	2B05V@1|root,31SGG@2|Bacteria,1QQ11@1224|Proteobacteria,1TNTU@1236|Gammaproteobacteria,3NRBH@468|Moraxellaceae	1236|Gammaproteobacteria	S	Protein of unknown function DUF262	-	-	-	-	-	-	-	-	-	-	-	-	-
AA_WF_D-U_1	1133022.I6NP86_9CAUD	1.54e-42	156.0	4QBNM@10239|Viruses,4QPQ9@28883|Caudovirales,4QMMC@10699|Siphoviridae	10699|Siphoviridae	S	N-methyltransferase activity	-	-	-	-	-	-	-	-	-	-	-	-	-
AA_WF_D-U_1	1157708.KB907456_gene2357	9.29e-28	107.0	2DCAH@1|root,32TZA@2|Bacteria,1N2NS@1224|Proteobacteria,2VUSC@28216|Betaproteobacteria,4AEVG@80864|Comamonadaceae	28216|Betaproteobacteria	-	-	-	-	-	-	-	-	-	-	-	-	-	-	-
AA_WF_D-U_1	420662.Mpe_B0283	1.49e-207	591.0	COG1389@1|root,COG1389@2|Bacteria,1P37I@1224|Proteobacteria	1224|Proteobacteria	L	DNA topoisomerase II activity	-	-	-	-	-	-	-	-	-	-	-	-	-
AA_WF_D-U_1	365046.Rta_10265	1.02e-69	218.0	COG2197@1|root,COG2197@2|Bacteria,1P4TD@1224|Proteobacteria,2VQTM@28216|Betaproteobacteria,4ADJU@80864|Comamonadaceae	28216|Betaproteobacteria	K	helix_turn_helix, Lux Regulon	-	-	-	-	-	-	-	-	-	-	-	-	GerE,Response_reg
AA_WF_D-U_1	1502852.FG94_01857	1.97e-52	188.0	COG2813@1|root,COG2813@2|Bacteria,1QZ72@1224|Proteobacteria,2WHIH@28216|Betaproteobacteria	28216|Betaproteobacteria	J	Methyltransferase small domain	-	-	-	-	-	-	-	-	-	-	-	-	MTS
AA_WF_D-U_1	543728.Vapar_6165	1.05e-23	96.7	2CI4X@1|root,33KFB@2|Bacteria,1NMX9@1224|Proteobacteria,2VXT3@28216|Betaproteobacteria	28216|Betaproteobacteria	-	-	-	-	-	-	-	-	-	-	-	-	-	-	-
AA_WF_D-U_1	543728.Vapar_6164	1.85e-115	332.0	COG1403@1|root,COG1403@2|Bacteria,1MWEQ@1224|Proteobacteria,2VS2T@28216|Betaproteobacteria,4AHT6@80864|Comamonadaceae	28216|Betaproteobacteria	L	HNH endonuclease	-	-	-	-	-	-	-	-	-	-	-	-	HNH_5
AA_WF_D-U_1	314230.DSM3645_07281	1.43e-30	124.0	COG1418@1|root,COG1418@2|Bacteria,2IZZA@203682|Planctomycetes	203682|Planctomycetes	S	mRNA catabolic process	-	-	-	ko:K06950	-	-	-	-	ko00000	-	-	-	-
AA_WF_D-U_1	543728.Vapar_1763	5e-94	310.0	COG0358@1|root,COG0358@2|Bacteria,1MUHC@1224|Proteobacteria,2VHI9@28216|Betaproteobacteria,4AAB4@80864|Comamonadaceae	28216|Betaproteobacteria	L	RNA polymerase that catalyzes the synthesis of short RNA molecules used as primers for DNA polymerase during DNA replication	dnaG	-	-	ko:K02316	ko03030,map03030	-	-	-	ko00000,ko00001,ko01000,ko03032	-	-	-	DnaB_bind,DnaG_DnaB_bind,Toprim_2,Toprim_4,Toprim_N,zf-CHC2
AA_WF_D-U_1	1268622.AVS7_00964	2.05e-10	65.9	2CGAU@1|root,30291@2|Bacteria,1RE86@1224|Proteobacteria,2VRJV@28216|Betaproteobacteria,4AE95@80864|Comamonadaceae	28216|Betaproteobacteria	-	-	-	-	-	-	-	-	-	-	-	-	-	-	-
AA_WF_D-U_1	760117.JN27_23325	4.25e-25	100.0	2AG24@1|root,3166F@2|Bacteria,1PWYG@1224|Proteobacteria,2WCGD@28216|Betaproteobacteria,477JK@75682|Oxalobacteraceae	28216|Betaproteobacteria	-	-	-	-	-	-	-	-	-	-	-	-	-	-	-
AA_WF_D-U_1	296591.Bpro_5363	1.16e-58	192.0	COG3108@1|root,COG3108@2|Bacteria,1MWW2@1224|Proteobacteria,2VRCS@28216|Betaproteobacteria,4AE1P@80864|Comamonadaceae	28216|Betaproteobacteria	S	Peptidase M15	-	-	-	-	-	-	-	-	-	-	-	-	Peptidase_M15_2
AA_WF_D-U_1	177437.HRM2_09440	5.99e-21	97.8	COG3177@1|root,COG3177@2|Bacteria,1MXWY@1224|Proteobacteria,42RRC@68525|delta/epsilon subdivisions,2WNW3@28221|Deltaproteobacteria	28221|Deltaproteobacteria	S	Fic/DOC family	-	-	-	-	-	-	-	-	-	-	-	-	Fic
AA_WF_D-U_1	1522072.IL54_3743	2.41e-16	90.1	COG0744@1|root,COG4251@1|root,COG0744@2|Bacteria,COG4251@2|Bacteria,1QTST@1224|Proteobacteria,2TQQ8@28211|Alphaproteobacteria,2K0HX@204457|Sphingomonadales	28211|Alphaproteobacteria	M	penicillin-binding protein	pbpC	-	2.4.1.129,3.4.16.4	ko:K05366	ko00550,ko01100,ko01501,map00550,map01100,map01501	-	-	-	ko00000,ko00001,ko01000,ko01003,ko01011	-	GT51	-	Transgly,Transpeptidase
AA_WF_D-U_1	762376.AXYL_06832	8.08e-78	254.0	COG2805@1|root,COG2805@2|Bacteria,1MU3J@1224|Proteobacteria,2VHHW@28216|Betaproteobacteria	28216|Betaproteobacteria	NU	twitching motility protein	pilT	-	-	ko:K02669,ko:K12203	-	-	-	-	ko00000,ko02035,ko02044	3.A.15.2,3.A.7.10.1,3.A.7.9.1	-	-	T2SSE
AA_WF_D-U_1	762376.AXYL_06833	6.37e-65	219.0	COG1388@1|root,COG1388@2|Bacteria,1MYQ8@1224|Proteobacteria,2W386@28216|Betaproteobacteria	28216|Betaproteobacteria	M	Type IV secretory system, conjugal DNA-protein transfer	-	-	-	ko:K12204	-	-	-	-	ko00000,ko02044	3.A.7.10.1,3.A.7.9.1	-	-	T4SS_TraI
AA_WF_D-U_1	543728.Vapar_6109	6.76e-128	377.0	COG1475@1|root,COG1475@2|Bacteria,1MZPV@1224|Proteobacteria,2VV8J@28216|Betaproteobacteria	28216|Betaproteobacteria	K	ParB-like nuclease domain	-	-	-	ko:K03497	-	-	-	-	ko00000,ko03000,ko03036,ko04812	-	-	-	ParBc
AA_WF_D-U_1	1157708.KB907462_gene950	3.31e-234	650.0	COG1192@1|root,COG1192@2|Bacteria,1MVJU@1224|Proteobacteria,2VP4N@28216|Betaproteobacteria	28216|Betaproteobacteria	D	Cobyrinic acid ac-diamide synthase	-	-	-	ko:K03496	-	-	-	-	ko00000,ko03036,ko04812	-	-	-	AAA_31
AA_WF_D-U_1	1157708.KB907462_gene951	1.01e-226	635.0	COG5527@1|root,COG5527@2|Bacteria,1RABK@1224|Proteobacteria,2VQPX@28216|Betaproteobacteria	28216|Betaproteobacteria	L	Initiator RepB protein	-	-	-	-	-	-	-	-	-	-	-	-	Rep_3
AA_WF_D-U_1	296591.Bpro_3767	9.97e-20	84.0	299BU@1|root,2ZWER@2|Bacteria,1P9CP@1224|Proteobacteria,2W5J8@28216|Betaproteobacteria,4AIX5@80864|Comamonadaceae	28216|Betaproteobacteria	-	-	-	-	-	-	-	-	-	-	-	-	-	-	-
AA_WF_D-U_1	338969.Rfer_2197	0.0	1576.0	COG0209@1|root,COG0209@2|Bacteria,1MUJ8@1224|Proteobacteria,2VH3Q@28216|Betaproteobacteria,4AAEC@80864|Comamonadaceae	28216|Betaproteobacteria	F	Catalyzes the reduction of ribonucleotides to deoxyribonucleotides. May function to provide a pool of deoxyribonucleotide precursors for DNA repair during oxygen limitation and or for immediate growth after restoration of oxygen	nrdJ	-	1.17.4.1	ko:K00525	ko00230,ko00240,ko01100,map00230,map00240,map01100	M00053	R02017,R02018,R02019,R02024	RC00613	ko00000,ko00001,ko00002,ko01000,ko03400	-	-	-	LAGLIDADG_3,Ribonuc_red_lgC
AA_WF_D-U_2	339670.Bamb_6593	2.03e-290	793.0	COG3464@1|root,COG3464@2|Bacteria,1R97S@1224|Proteobacteria,2WHIU@28216|Betaproteobacteria	28216|Betaproteobacteria	L	TrfA protein	-	-	-	-	-	-	-	-	-	-	-	-	TrfA
AA_WF_D-U_2	339670.Bamb_6592	3.91e-79	234.0	COG0629@1|root,COG0629@2|Bacteria,1N4ZR@1224|Proteobacteria,2W22C@28216|Betaproteobacteria,1KF7J@119060|Burkholderiaceae	28216|Betaproteobacteria	L	Single-strand binding protein family	-	-	-	ko:K03111	ko03030,ko03430,ko03440,map03030,map03430,map03440	-	-	-	ko00000,ko00001,ko03029,ko03032,ko03400	-	-	-	SSB
AA_WF_D-U_2	339670.Bamb_6591	1.14e-79	236.0	COG1476@1|root,COG1476@2|Bacteria,1REV7@1224|Proteobacteria,2VRF1@28216|Betaproteobacteria	28216|Betaproteobacteria	K	Cro/C1-type HTH DNA-binding domain	-	-	-	-	-	-	-	-	-	-	-	-	HTH_3
AA_WF_D-U_2	339670.Bamb_6635	7.13e-227	625.0	COG4962@1|root,COG4962@2|Bacteria,1R7EN@1224|Proteobacteria,2VJWJ@28216|Betaproteobacteria,1K5AQ@119060|Burkholderiaceae	28216|Betaproteobacteria	U	P-type conjugative transfer atpase trbb	trbB	-	-	ko:K20527	ko02024,map02024	-	-	-	ko00000,ko00001,ko02044	3.A.7.4	-	-	T2SSE
AA_WF_D-U_2	339670.Bamb_6634	1.63e-102	297.0	COG3838@1|root,COG3838@2|Bacteria,1NBH2@1224|Proteobacteria,2VRQG@28216|Betaproteobacteria	28216|Betaproteobacteria	U	TrbC/VIRB2 family	-	-	-	ko:K20528	ko02024,map02024	-	-	-	ko00000,ko00001,ko02044	3.A.7.4	-	-	TrbC
AA_WF_D-U_2	232721.Ajs_4272	8.97e-69	207.0	COG5268@1|root,COG5268@2|Bacteria,1RKQ7@1224|Proteobacteria,2VT77@28216|Betaproteobacteria	28216|Betaproteobacteria	NU	PFAM Conjugal transfer TrbD family protein	-	-	-	ko:K20529	ko02024,map02024	-	-	-	ko00000,ko00001,ko02044	3.A.7.4	-	-	VirB3
AA_WF_D-U_2	339670.Bamb_6632	0.0	1669.0	COG3451@1|root,COG3451@2|Bacteria,1MXH0@1224|Proteobacteria,2VKE0@28216|Betaproteobacteria,1K54R@119060|Burkholderiaceae	28216|Betaproteobacteria	U	PFAM CagE, TrbE, VirB component of type IV transporter system	trbE	-	-	ko:K20530	ko02024,map02024	-	-	-	ko00000,ko00001,ko02044	3.A.7.4	-	-	CagE_TrbE_VirB
AA_WF_D-U_2	339670.Bamb_6631	2.82e-187	520.0	COG3701@1|root,COG3701@2|Bacteria,1MVUC@1224|Proteobacteria,2VJNK@28216|Betaproteobacteria,1K5UB@119060|Burkholderiaceae	28216|Betaproteobacteria	U	Conjugal transfer protein	-	-	-	ko:K20531	ko02024,map02024	-	-	-	ko00000,ko00001,ko02044	3.A.7.4	-	-	VirB8
AA_WF_D-U_2	339670.Bamb_6630	2.35e-210	582.0	COG3504@1|root,COG3504@2|Bacteria,1MVEF@1224|Proteobacteria,2VH5C@28216|Betaproteobacteria,1K4M0@119060|Burkholderiaceae	28216|Betaproteobacteria	U	transfer protein TrbG	-	-	-	ko:K20532	ko02024,map02024	-	-	-	ko00000,ko00001,ko02044	3.A.7.4	-	-	CagX
AA_WF_D-U_2	339670.Bamb_6629	6.46e-97	283.0	2AXJ9@1|root,31PJ9@2|Bacteria,1RIA1@1224|Proteobacteria,2VTH3@28216|Betaproteobacteria	28216|Betaproteobacteria	S	PFAM Conjugal transfer, TrbH	-	-	-	-	-	-	-	-	-	-	-	-	TrbH
AA_WF_D-U_2	339670.Bamb_6628	3.07e-303	831.0	COG2948@1|root,COG2948@2|Bacteria,1MU7U@1224|Proteobacteria,2VJA2@28216|Betaproteobacteria,1KGY6@119060|Burkholderiaceae	28216|Betaproteobacteria	U	PFAM conjugation TrbI family protein	-	-	-	ko:K20533	ko02024,map02024	-	-	-	ko00000,ko00001,ko02044	3.A.7.4	-	-	TrbI
AA_WF_D-U_2	339670.Bamb_6627	6.75e-151	427.0	COG5314@1|root,COG5314@2|Bacteria,1MXYH@1224|Proteobacteria,2VKWT@28216|Betaproteobacteria,1K6WF@119060|Burkholderiaceae	28216|Betaproteobacteria	U	TRANSFER protein	-	-	-	ko:K20266	ko02024,map02024	-	-	-	ko00000,ko00001,ko02044	3.A.7.4	-	-	-
AA_WF_D-U_2	339670.Bamb_6626	3.91e-48	153.0	2EEBF@1|root,3385S@2|Bacteria,1N90J@1224|Proteobacteria,2VYXT@28216|Betaproteobacteria	28216|Betaproteobacteria	-	-	-	-	-	-	-	-	-	-	-	-	-	-	-
AA_WF_D-U_2	339670.Bamb_6625	5.19e-301	834.0	COG3846@1|root,COG3846@2|Bacteria,1MVFD@1224|Proteobacteria,2VPS5@28216|Betaproteobacteria	28216|Betaproteobacteria	U	PFAM TrbL VirB6 plasmid conjugal transfer protein	-	-	-	ko:K07344	ko02024,map02024	-	-	-	ko00000,ko00001,ko02044	3.A.7.4	-	-	TrbL
AA_WF_D-U_2	339670.Bamb_6624	2.65e-137	388.0	2CIMF@1|root,32UGF@2|Bacteria,1N2T2@1224|Proteobacteria,2VQ3G@28216|Betaproteobacteria	28216|Betaproteobacteria	S	TrbM	trbM	-	-	-	-	-	-	-	-	-	-	-	TrbM
AA_WF_D-U_2	339670.Bamb_6623	4.09e-133	379.0	COG0741@1|root,COG0741@2|Bacteria,1N8BR@1224|Proteobacteria,2VMIJ@28216|Betaproteobacteria,1KEQ4@119060|Burkholderiaceae	28216|Betaproteobacteria	M	Lytic transglycosylase catalytic	trbN	-	-	-	-	-	-	-	-	-	-	-	SLT
AA_WF_D-U_2	339670.Bamb_6622	1.98e-56	175.0	2C4PF@1|root,33Z24@2|Bacteria,1NYKP@1224|Proteobacteria,2W3SB@28216|Betaproteobacteria	28216|Betaproteobacteria	-	-	-	-	-	-	-	-	-	-	-	-	-	-	-
AA_WF_D-U_2	339670.Bamb_6621	3.99e-164	459.0	29X53@1|root,30IU3@2|Bacteria,1PUTV@1224|Proteobacteria,2WAXD@28216|Betaproteobacteria,1KF1X@119060|Burkholderiaceae	28216|Betaproteobacteria	S	TraX protein	-	-	-	-	-	-	-	-	-	-	-	-	TraX
AA_WF_D-U_2	232721.Ajs_4259	1.09e-88	261.0	COG2885@1|root,COG2885@2|Bacteria,1N44W@1224|Proteobacteria,2VYAN@28216|Betaproteobacteria,4AIQN@80864|Comamonadaceae	28216|Betaproteobacteria	M	OmpA family	-	-	-	-	-	-	-	-	-	-	-	-	OmpA
AA_WF_D-U_2	1166130.H650_00300	2.56e-45	152.0	COG0338@1|root,COG0338@2|Bacteria,1QDNB@1224|Proteobacteria,1RXZB@1236|Gammaproteobacteria	1236|Gammaproteobacteria	L	D12 class N6 adenine-specific DNA methyltransferase	-	-	-	-	-	-	-	-	-	-	-	-	MethyltransfD12
AA_WF_D-U_2	1097668.BYI23_E002870	9.7e-97	281.0	COG0789@1|root,COG0789@2|Bacteria,1MZ3P@1224|Proteobacteria,2VJ8D@28216|Betaproteobacteria,1K75E@119060|Burkholderiaceae	28216|Betaproteobacteria	K	Transcriptional regulator	merR	-	-	ko:K08365	-	-	-	-	ko00000,ko03000	-	-	-	MerR,MerR-DNA-bind,MerR_1
AA_WF_D-U_2	1235457.C404_14615	7.97e-30	108.0	COG1249@1|root,COG1249@2|Bacteria,1MU2U@1224|Proteobacteria,2VH3T@28216|Betaproteobacteria,1K47W@119060|Burkholderiaceae	28216|Betaproteobacteria	C	Resistance to Hg(2 ) in bacteria appears to be governed by a specialized system which includes mercuric reductase. MerA protein is responsible for volatilizing mercury as Hg(0)	merA	-	1.16.1.1	ko:K00520	-	-	-	-	ko00000,ko01000	-	-	-	HMA,Pyr_redox_2,Pyr_redox_dim
AA_WF_D-U_2	106648.BBLJ01000059_gene4154	2.29e-150	423.0	COG1249@1|root,COG1249@2|Bacteria,1RGSP@1224|Proteobacteria,1S5IU@1236|Gammaproteobacteria,3NRKC@468|Moraxellaceae	1236|Gammaproteobacteria	C	Alkylmercury lyase	-	-	4.99.1.2	ko:K00221	-	-	-	-	ko00000,ko01000	-	-	-	HTH_15,MerB
AA_WF_D-U_2	1097668.BYI23_E002850	1.44e-78	235.0	COG0789@1|root,COG0789@2|Bacteria,1REDD@1224|Proteobacteria,2VRAX@28216|Betaproteobacteria,1K85P@119060|Burkholderiaceae	28216|Betaproteobacteria	K	MerR HTH family regulatory protein	merD	-	-	ko:K19057	-	-	-	-	ko00000,ko03000	-	-	-	MerR_1
AA_WF_D-U_2	1007105.PT7_0585	5.87e-49	155.0	2C8CA@1|root,32RKU@2|Bacteria,1N0S9@1224|Proteobacteria,2VU2R@28216|Betaproteobacteria,3T85M@506|Alcaligenaceae	28216|Betaproteobacteria	S	MerE protein	-	-	-	ko:K19059	-	-	-	-	ko00000,ko02000	1.A.72.5	-	-	MerE
AA_WF_D-U_2	1007105.PT7_0586	8.74e-46	147.0	COG2200@1|root,COG2200@2|Bacteria,1N36D@1224|Proteobacteria	1224|Proteobacteria	T	Domain of unknown function (DUF3330)	-	-	-	-	-	-	-	-	-	-	-	-	DUF3330
AA_WF_D-U_2	1007105.PT7_0587	8.14e-141	398.0	COG1961@1|root,COG1961@2|Bacteria,1PE5D@1224|Proteobacteria,2W9Z4@28216|Betaproteobacteria,3T8A2@506|Alcaligenaceae	28216|Betaproteobacteria	L	Resolvase, N terminal domain	-	-	-	ko:K14060	-	-	-	-	ko00000	-	-	-	Resolvase
AA_WF_D-U_2	1038869.AXAN01000017_gene3132	1.22e-91	272.0	COG3335@1|root,COG3415@1|root,COG3335@2|Bacteria,COG3415@2|Bacteria,1MW7X@1224|Proteobacteria,2VMDM@28216|Betaproteobacteria,1K5V3@119060|Burkholderiaceae	28216|Betaproteobacteria	L	DDE superfamily endonuclease	-	-	-	-	-	-	-	-	-	-	-	-	DDE_3,HTH_32
AA_WF_D-U_2	388051.AUFE01000147_gene3909	9.48e-48	154.0	2CC5K@1|root,333IJ@2|Bacteria,1N9JI@1224|Proteobacteria,2VWVI@28216|Betaproteobacteria,1K9JC@119060|Burkholderiaceae	28216|Betaproteobacteria	-	-	-	-	-	-	-	-	-	-	-	-	-	-	-
AA_WF_D-U_2	342113.DM82_343	2.71e-260	716.0	COG3177@1|root,COG3177@2|Bacteria,1NB0K@1224|Proteobacteria,2VJAT@28216|Betaproteobacteria,1K6QV@119060|Burkholderiaceae	28216|Betaproteobacteria	S	filamentation induced by cAMP protein Fic	-	-	-	-	-	-	-	-	-	-	-	-	Fic
AA_WF_D-U_2	1488328.JMCL01000057_gene1140	1.11e-29	112.0	COG4644@1|root,COG4644@2|Bacteria,1MUIU@1224|Proteobacteria,1RPZZ@1236|Gammaproteobacteria	1236|Gammaproteobacteria	L	Transposase	-	-	-	-	-	-	-	-	-	-	-	-	DDE_Tnp_Tn3,DUF4158
AA_WF_D-U_2	339670.Bamb_5050	2.22e-105	311.0	COG1595@1|root,COG1595@2|Bacteria,1MX7T@1224|Proteobacteria,2VR5K@28216|Betaproteobacteria,1K265@119060|Burkholderiaceae	28216|Betaproteobacteria	K	Belongs to the sigma-70 factor family. ECF subfamily	-	-	-	ko:K03088	-	-	-	-	ko00000,ko03021	-	-	-	Sigma70_r2,Sigma70_r4_2
AA_WF_D-U_2	272560.BPSS0056	2.41e-33	118.0	COG3794@1|root,COG3794@2|Bacteria,1RI9G@1224|Proteobacteria,2VX9Q@28216|Betaproteobacteria,1KA54@119060|Burkholderiaceae	28216|Betaproteobacteria	C	Copper binding proteins, plastocyanin/azurin family	-	-	-	-	-	-	-	-	-	-	-	-	Copper-bind,Cupredoxin_1
AA_WF_D-U_2	1434929.X946_1084	2.33e-68	213.0	COG3652@1|root,COG3652@2|Bacteria,1RDPI@1224|Proteobacteria,2VRQA@28216|Betaproteobacteria,1K202@119060|Burkholderiaceae	28216|Betaproteobacteria	S	Domain of unknown function (DUF4142)	-	-	-	ko:K08995	-	-	-	-	ko00000	-	-	-	DUF4142
AA_WF_D-U_2	944435.AXAJ01000007_gene1667	2.02e-174	493.0	COG4275@1|root,COG4275@2|Bacteria,1MYDE@1224|Proteobacteria,2VKAX@28216|Betaproteobacteria,1K3UW@119060|Burkholderiaceae	28216|Betaproteobacteria	S	Chromate resistance	chrB	-	-	-	-	-	-	-	-	-	-	-	Chrome_Resist
AA_WF_D-U_2	944435.AXAJ01000007_gene1666	1.1e-246	681.0	COG2059@1|root,COG2059@2|Bacteria,1MUBW@1224|Proteobacteria,2VHPW@28216|Betaproteobacteria,1K55C@119060|Burkholderiaceae	28216|Betaproteobacteria	P	TIGRFAM chromate transporter, chromate ion transporter (CHR) family	chrA	-	-	ko:K07240	-	-	-	-	ko00000,ko02000	2.A.51.1	-	-	Chromate_transp
AA_WF_D-U_2	1038869.AXAN01000001_gene3785	4.51e-74	224.0	COG4275@1|root,COG4275@2|Bacteria,1MYDE@1224|Proteobacteria,2VQ0S@28216|Betaproteobacteria,1K79X@119060|Burkholderiaceae	28216|Betaproteobacteria	S	Chromate resistance exported protein	-	-	-	-	-	-	-	-	-	-	-	-	Chrome_Resist
AA_WF_D-U_2	381666.H16_B0899	3.76e-178	509.0	COG0477@1|root,COG2814@2|Bacteria,1NE49@1224|Proteobacteria,2VNGV@28216|Betaproteobacteria,1K1IX@119060|Burkholderiaceae	28216|Betaproteobacteria	EGP	Major facilitator Superfamily	-	-	-	-	-	-	-	-	-	-	-	-	MFS_1
AA_WF_D-U_2	1229205.BUPH_06577	2.91e-72	235.0	COG3391@1|root,COG3391@2|Bacteria,1R736@1224|Proteobacteria,2W0J3@28216|Betaproteobacteria,1K3JG@119060|Burkholderiaceae	28216|Betaproteobacteria	S	amine dehydrogenase activity	-	-	-	-	-	-	-	-	-	-	-	-	-
AA_WF_D-U_2	582899.Hden_2370	6.76e-11	62.8	COG1595@1|root,COG1595@2|Bacteria,1MX7T@1224|Proteobacteria,2U182@28211|Alphaproteobacteria,3N8GW@45401|Hyphomicrobiaceae	28211|Alphaproteobacteria	K	Belongs to the sigma-70 factor family. ECF subfamily	-	-	-	ko:K03088	-	-	-	-	ko00000,ko03021	-	-	-	Sigma70_r2,Sigma70_r4_2
AA_WF_D-U_2	204773.HEAR1484	2.22e-16	79.0	COG1595@1|root,COG1595@2|Bacteria,1MX7T@1224|Proteobacteria,2VR5K@28216|Betaproteobacteria,4748K@75682|Oxalobacteraceae	28216|Betaproteobacteria	K	Sigma-70, region 4	-	-	-	ko:K03088	-	-	-	-	ko00000,ko03021	-	-	-	Sigma70_r2,Sigma70_r4_2
AA_WF_D-U_2	1038869.AXAN01000098_gene2134	1.01e-23	95.9	COG1196@1|root,COG1196@2|Bacteria,1QVHG@1224|Proteobacteria,2VJDY@28216|Betaproteobacteria,1KIPT@119060|Burkholderiaceae	28216|Betaproteobacteria	D	Plasmid replication region DNA-binding N-term	-	-	-	-	-	-	-	-	-	-	-	-	KfrA_N
AA_WF_D-U_2	1218075.BAYA01000037_gene6314	2.51e-37	125.0	COG5450@1|root,COG5450@2|Bacteria,1N76R@1224|Proteobacteria,2VWE3@28216|Betaproteobacteria	28216|Betaproteobacteria	K	Bacterial antitoxin of type II TA system, VapB	-	-	-	-	-	-	-	-	-	-	-	-	VapB_antitoxin
AA_WF_D-U_2	1218075.BAYA01000037_gene6315	1.12e-88	260.0	COG1487@1|root,COG1487@2|Bacteria,1RHIX@1224|Proteobacteria,2VRES@28216|Betaproteobacteria	28216|Betaproteobacteria	S	Toxic component of a toxin-antitoxin (TA) module. An RNase	vapC	-	-	-	-	-	-	-	-	-	-	-	PIN
AA_WF_D-U_2	1218075.BAYA01000037_gene6316	0.0	1533.0	COG1061@1|root,COG4951@1|root,COG1061@2|Bacteria,COG4951@2|Bacteria,1QU9I@1224|Proteobacteria,2VHI0@28216|Betaproteobacteria,1K60P@119060|Burkholderiaceae	28216|Betaproteobacteria	L	Type III restriction enzyme, res subunit	-	-	-	-	-	-	-	-	-	-	-	-	Helicase_C,ResIII
AA_WF_D-U_2	1235457.C404_25910	2.03e-158	454.0	COG0582@1|root,COG0582@2|Bacteria,1MWGG@1224|Proteobacteria,2VN1B@28216|Betaproteobacteria,1K6KH@119060|Burkholderiaceae	28216|Betaproteobacteria	L	Belongs to the 'phage' integrase family	-	-	-	-	-	-	-	-	-	-	-	-	Phage_integrase
AA_WF_D-U_2	1121127.JAFA01000007_gene5348	6.55e-32	113.0	2E32Y@1|root,32Y36@2|Bacteria,1N7G2@1224|Proteobacteria,2VYSF@28216|Betaproteobacteria,1KAEG@119060|Burkholderiaceae	28216|Betaproteobacteria	-	-	-	-	-	-	-	-	-	-	-	-	-	-	-
AA_WF_D-U_2	1121127.JAFA01000007_gene5347	9.85e-63	206.0	COG4644@1|root,COG4644@2|Bacteria,1MUIU@1224|Proteobacteria,2WEGF@28216|Betaproteobacteria,1KHRZ@119060|Burkholderiaceae	28216|Betaproteobacteria	L	Transposase, Tn3	-	-	-	-	-	-	-	-	-	-	-	-	DDE_Tnp_Tn3,DUF4158
AA_WF_D-U_2	1121127.JAFA01000007_gene5347	8.21e-62	203.0	COG4644@1|root,COG4644@2|Bacteria,1MUIU@1224|Proteobacteria,2WEGF@28216|Betaproteobacteria,1KHRZ@119060|Burkholderiaceae	28216|Betaproteobacteria	L	Transposase, Tn3	-	-	-	-	-	-	-	-	-	-	-	-	DDE_Tnp_Tn3,DUF4158
AA_WF_D-U_2	555793.WSK_1913	7.46e-11	65.1	COG4644@1|root,COG4644@2|Bacteria,1MUIU@1224|Proteobacteria,2TRZK@28211|Alphaproteobacteria,2K0NA@204457|Sphingomonadales	204457|Sphingomonadales	L	Transposase	-	-	-	-	-	-	-	-	-	-	-	-	DDE_Tnp_Tn3,DUF4158
AA_WF_D-U_2	1235457.C404_28550	2.75e-206	598.0	COG4644@1|root,COG4644@2|Bacteria,1MUIU@1224|Proteobacteria,2WEGF@28216|Betaproteobacteria,1KHRZ@119060|Burkholderiaceae	28216|Betaproteobacteria	L	Transposase, Tn3	-	-	-	-	-	-	-	-	-	-	-	-	DDE_Tnp_Tn3,DUF4158
AA_WF_D-U_2	1234364.AMSF01000056_gene1245	1.33e-119	348.0	28KE4@1|root,30ZVZ@2|Bacteria,1PMVK@1224|Proteobacteria,1TGR8@1236|Gammaproteobacteria,1X9QV@135614|Xanthomonadales	135614|Xanthomonadales	-	-	-	-	-	-	-	-	-	-	-	-	-	-	-
AA_WF_D-U_2	1234364.AMSF01000056_gene1244	3e-119	350.0	COG0672@1|root,COG0672@2|Bacteria,1MX1M@1224|Proteobacteria,1TACP@1236|Gammaproteobacteria,1X89V@135614|Xanthomonadales	135614|Xanthomonadales	P	High-affinity Fe2 Pb2 permease	-	-	-	ko:K07243	-	-	-	-	ko00000,ko02000	2.A.108.1,2.A.108.2	-	-	FTR1
AA_WF_D-U_2	666685.R2APBS1_1764	4.41e-52	166.0	COG4633@1|root,COG4633@2|Bacteria,1N6VB@1224|Proteobacteria,1SDG5@1236|Gammaproteobacteria,1XAUH@135614|Xanthomonadales	135614|Xanthomonadales	S	Cupredoxin-like domain	-	-	-	-	-	-	-	-	-	-	-	-	Cupredoxin_1
AA_WF_D-U_2	314345.SPV1_04863	1.26e-34	127.0	COG5001@1|root,COG5001@2|Bacteria	2|Bacteria	T	cyclic-guanylate-specific phosphodiesterase activity	-	-	-	-	-	-	-	-	-	-	-	-	EAL,GAF_2,GGDEF,PAS,PAS_3,PAS_9
AA_WF_D-U_2	748280.NH8B_1828	2.74e-134	382.0	COG0778@1|root,COG0778@2|Bacteria,1MZN8@1224|Proteobacteria,2VI8R@28216|Betaproteobacteria,2KQQK@206351|Neisseriales	206351|Neisseriales	C	Nitroreductase family	-	-	1.13.11.79	ko:K04719	ko00740,ko01100,map00740,map01100	-	R09083	RC00435,RC02413	ko00000,ko00001,ko01000	-	-	-	Nitroreductase
AA_WF_D-U_2	279714.FuraDRAFT_2007	1.55e-247	687.0	COG1797@1|root,COG1797@2|Bacteria,1MV7Z@1224|Proteobacteria,2VI93@28216|Betaproteobacteria,2KQ6Q@206351|Neisseriales	206351|Neisseriales	H	Catalyzes the ATP-dependent amidation of the two carboxylate groups at positions a and c of cobyrinate, using either L-glutamine or ammonia as the nitrogen source	cobB	-	6.3.5.11,6.3.5.9	ko:K02224	ko00860,ko01100,ko01120,map00860,map01100,map01120	-	R05224,R05815	RC00010,RC01301	ko00000,ko00001,ko01000	-	-	-	CbiA,GATase_3
AA_WF_D-U_2	859657.RPSI07_mp0500	6.1e-125	357.0	COG2109@1|root,COG2109@2|Bacteria,1MUN6@1224|Proteobacteria,2VM7I@28216|Betaproteobacteria,1K1XA@119060|Burkholderiaceae	28216|Betaproteobacteria	H	Required for both de novo synthesis of the corrin ring for the assimilation of exogenous corrinoids. Participates in the adenosylation of a variety of incomplete and complete corrinoids	cobO	-	2.5.1.17	ko:K19221	ko00860,ko01100,map00860,map01100	M00122	R01492,R05220,R07268	RC00533	ko00000,ko00001,ko00002,ko01000	-	-	-	Co_AT_N,CobA_CobO_BtuR
AA_WF_D-U_2	279714.FuraDRAFT_2009	1.22e-212	593.0	COG0523@1|root,COG0523@2|Bacteria,1MVZV@1224|Proteobacteria,2VHAV@28216|Betaproteobacteria,2KPW8@206351|Neisseriales	206351|Neisseriales	S	Cobalamin synthesis protein cobW C-terminal domain	cobW	-	-	ko:K02234	-	-	-	-	ko00000,ko00001	-	-	-	CobW_C,cobW
AA_WF_D-U_2	279714.FuraDRAFT_2010	0.0	873.0	COG1010@1|root,COG2099@1|root,COG1010@2|Bacteria,COG2099@2|Bacteria,1MU79@1224|Proteobacteria,2VIG5@28216|Betaproteobacteria,2KQGN@206351|Neisseriales	206351|Neisseriales	H	precorrin-3B C17-methyltransferase	-	-	2.1.1.131	ko:K05934	ko00860,ko01100,map00860,map01100	-	R05180,R05809	RC00003,RC01293,RC03471	ko00000,ko00001,ko01000	-	-	-	CbiJ,TP_methylase
AA_WF_D-U_2	748280.NH8B_1833	2.46e-139	398.0	COG2073@1|root,COG2073@2|Bacteria,1MWE6@1224|Proteobacteria,2VNAH@28216|Betaproteobacteria,2KPRV@206351|Neisseriales	206351|Neisseriales	H	Cobalamin synthesis G C-terminus	cbiG	-	3.7.1.12	ko:K02189	ko00860,ko01100,map00860,map01100	-	R07772	RC01545,RC02097	ko00000,ko00001,ko01000	-	-	-	CbiG_C,CbiG_N
AA_WF_D-U_2	279714.FuraDRAFT_2012	1.39e-166	468.0	COG2875@1|root,COG2875@2|Bacteria,1MVYY@1224|Proteobacteria,2VHWE@28216|Betaproteobacteria,2KQFA@206351|Neisseriales	206351|Neisseriales	H	Belongs to the precorrin methyltransferase family	cbiF	-	2.1.1.133,2.1.1.271	ko:K05936	ko00860,ko01100,map00860,map01100	-	R05181,R05810	RC00003,RC01294,RC02049	ko00000,ko00001,ko01000	-	-	-	TP_methylase
AA_WF_D-U_2	279714.FuraDRAFT_2013	2.31e-150	425.0	COG2243@1|root,COG2243@2|Bacteria,1MV3G@1224|Proteobacteria,2VK3F@28216|Betaproteobacteria,2KPSS@206351|Neisseriales	206351|Neisseriales	H	Tetrapyrrole (Corrin/Porphyrin) Methylases	-	-	2.1.1.130,2.1.1.151	ko:K03394	ko00860,ko01100,map00860,map01100	-	R03948,R05808	RC00003,RC01035,RC01662	ko00000,ko00001,ko01000	-	-	-	TP_methylase
AA_WF_D-U_2	279714.FuraDRAFT_2014	2.67e-240	664.0	COG1903@1|root,COG1903@2|Bacteria,1MXU3@1224|Proteobacteria,2VITG@28216|Betaproteobacteria,2KQNV@206351|Neisseriales	206351|Neisseriales	H	Catalyzes the methylation of C-1 in cobalt-precorrin-5B to form cobalt-precorrin-6A	cbiD	-	2.1.1.195	ko:K02188	ko00860,ko01100,map00860,map01100	-	R07773	RC00003,RC02051	ko00000,ko00001,ko01000	-	-	-	CbiD
AA_WF_D-U_2	748280.NH8B_1837	0.0	922.0	COG2082@1|root,COG2138@1|root,COG2082@2|Bacteria,COG2138@2|Bacteria,1MX1E@1224|Proteobacteria,2VNZM@28216|Betaproteobacteria,2KPH7@206351|Neisseriales	206351|Neisseriales	H	Precorrin-8X methylmutase	cbiC	-	5.4.99.60,5.4.99.61	ko:K06042	ko00860,ko01100,map00860,map01100	-	R05177,R05814	RC01292,RC01980	ko00000,ko00001,ko01000	-	-	-	CbiC,CbiX
AA_WF_D-U_2	748280.NH8B_1838	3.96e-160	449.0	COG2241@1|root,COG2241@2|Bacteria,1R5FK@1224|Proteobacteria,2VMN0@28216|Betaproteobacteria,2KPU2@206351|Neisseriales	206351|Neisseriales	H	Tetrapyrrole (Corrin/Porphyrin) Methylases	-	-	2.1.1.132,2.1.1.289	ko:K00595,ko:K03399	ko00860,ko01100,map00860,map01100	-	R05149,R05813,R07775	RC00003,RC01279,RC02052,RC02053	ko00000,ko00001,ko01000	-	-	-	TP_methylase
AA_WF_D-U_2	243365.CV_1569	1.97e-96	290.0	COG0007@1|root,COG0007@2|Bacteria,1MUI0@1224|Proteobacteria,2VICS@28216|Betaproteobacteria,2KQVW@206351|Neisseriales	206351|Neisseriales	H	Uroporphyrin-III C-methyltransferase	-	-	2.1.1.107	ko:K02303	ko00860,ko01100,ko01110,ko01120,map00860,map01100,map01110,map01120	M00121	R03194	RC00003,RC00871	ko00000,ko00001,ko00002,ko01000	-	-	-	TP_methylase
AA_WF_D-U_2	859657.RPSI07_mp0509	0.0	927.0	COG1239@1|root,COG1240@1|root,COG1239@2|Bacteria,COG1240@2|Bacteria,1MVD4@1224|Proteobacteria,2VJ2U@28216|Betaproteobacteria,1K2XC@119060|Burkholderiaceae	28216|Betaproteobacteria	H	magnesium chelatase	bchI	-	6.6.1.1	ko:K03404,ko:K03405	ko00860,ko01100,ko01110,map00860,map01100,map01110	-	R03877	RC01012	ko00000,ko00001,ko01000	-	-	-	Mg_chelatase,VWA_2
AA_WF_D-U_2	279714.FuraDRAFT_2018	0.0	2119.0	COG1429@1|root,COG1429@2|Bacteria,1MU5W@1224|Proteobacteria,2VI5I@28216|Betaproteobacteria,2KQ3B@206351|Neisseriales	206351|Neisseriales	H	CobN/Magnesium Chelatase	cobN	-	6.6.1.2	ko:K02230	ko00860,ko01100,map00860,map01100	-	R05227	RC02000	ko00000,ko00001,ko01000	-	-	-	CobN-Mg_chel
AA_WF_D-U_2	279714.FuraDRAFT_2019	3.55e-62	191.0	COG3411@1|root,COG3411@2|Bacteria,1MZR4@1224|Proteobacteria,2VTKC@28216|Betaproteobacteria,2KRKC@206351|Neisseriales	206351|Neisseriales	C	Ferredoxin	-	-	-	-	-	-	-	-	-	-	-	-	-
AA_WF_D-U_2	748280.NH8B_1842	1.22e-186	526.0	COG2042@1|root,COG3376@2|Bacteria,1MUYH@1224|Proteobacteria,2VP4K@28216|Betaproteobacteria,2KQRU@206351|Neisseriales	206351|Neisseriales	P	Belongs to the NiCoT transporter (TC 2.A.52) family	-	-	-	ko:K07241	-	-	-	-	ko00000,ko02000	2.A.52.1	-	-	NicO
AA_WF_D-U_2	748280.NH8B_1844	1.11e-161	462.0	COG0079@1|root,COG0079@2|Bacteria,1MXDP@1224|Proteobacteria,2VKTS@28216|Betaproteobacteria,2KQRY@206351|Neisseriales	206351|Neisseriales	E	Aminotransferase class I and II	cobC	-	-	ko:K02225	ko00860,ko01100,map00860,map01100	M00122	R06529,R07302	RC00090,RC00096	ko00000,ko00001,ko00002	-	-	-	Aminotran_1_2
AA_WF_D-U_2	279714.FuraDRAFT_2023	1.16e-158	452.0	COG1270@1|root,COG1270@2|Bacteria,1MURM@1224|Proteobacteria,2VIDF@28216|Betaproteobacteria,2KPJI@206351|Neisseriales	206351|Neisseriales	H	Converts cobyric acid to cobinamide by the addition of aminopropanol on the F carboxylic group	-	-	6.3.1.10	ko:K02227	ko00860,ko01100,map00860,map01100	M00122	R06529,R07302	RC00090,RC00096	ko00000,ko00001,ko00002,ko01000	-	-	-	CobD_Cbib
AA_WF_D-U_2	1120999.JONM01000001_gene1409	7.31e-274	759.0	COG1492@1|root,COG1492@2|Bacteria,1MUFY@1224|Proteobacteria,2VII5@28216|Betaproteobacteria,2KPHU@206351|Neisseriales	206351|Neisseriales	H	Catalyzes amidations at positions B, D, E, and G on adenosylcobyrinic A,C-diamide. NH(2) groups are provided by glutamine, and one molecule of ATP is hydrogenolyzed for each amidation	cobQ	-	6.3.5.10	ko:K02232	ko00860,ko01100,map00860,map01100	M00122	R05225	RC00010,RC01302	ko00000,ko00001,ko00002,ko01000	-	-	-	AAA_26,GATase_3
AA_WF_D-U_2	342113.DM82_6009	9.85e-48	153.0	COG2963@1|root,COG2963@2|Bacteria,1MZ3D@1224|Proteobacteria,2VUTM@28216|Betaproteobacteria,1K924@119060|Burkholderiaceae	28216|Betaproteobacteria	L	PFAM transposase IS3 IS911 family protein	-	-	-	ko:K07497	-	-	-	-	ko00000	-	-	-	HTH_Tnp_1
AA_WF_D-U_2	342113.DM82_6010	2.01e-36	127.0	COG2801@1|root,COG2801@2|Bacteria,1MVN5@1224|Proteobacteria,2VKH2@28216|Betaproteobacteria,1K6NX@119060|Burkholderiaceae	28216|Betaproteobacteria	L	Integrase core domain	-	-	-	ko:K07497	-	-	-	-	ko00000	-	-	-	rve,rve_3
AA_WF_D-U_2	269482.Bcep1808_5543	6.99e-57	186.0	COG3547@1|root,COG3547@2|Bacteria,1MUER@1224|Proteobacteria,2WDAX@28216|Betaproteobacteria,1K9VZ@119060|Burkholderiaceae	28216|Betaproteobacteria	L	PFAM transposase IS116 IS110 IS902 family	-	-	-	ko:K07486	-	-	-	-	ko00000	-	-	-	DEDD_Tnp_IS110,Transposase_20
AA_WF_D-U_2	1158292.JPOE01000002_gene3911	8.66e-175	495.0	COG3335@1|root,COG3335@2|Bacteria,1MW7X@1224|Proteobacteria,2VMDX@28216|Betaproteobacteria	28216|Betaproteobacteria	L	PFAM Integrase catalytic region	-	-	-	-	-	-	-	-	-	-	-	-	DDE_3,HTH_23,HTH_32
AA_WF_D-U_2	987059.RBXJA2T_12857	3.5e-84	258.0	2CJK4@1|root,32RA9@2|Bacteria,1RINA@1224|Proteobacteria,2VU6F@28216|Betaproteobacteria	28216|Betaproteobacteria	-	-	-	-	-	-	-	-	-	-	-	-	-	-	-
AA_WF_D-U_2	1366050.N234_35485	4.78e-239	660.0	COG3335@1|root,COG3335@2|Bacteria,1MW7X@1224|Proteobacteria,2VMDX@28216|Betaproteobacteria,1K2WH@119060|Burkholderiaceae	28216|Betaproteobacteria	L	Elements of external origin	-	-	-	ko:K07494	-	-	-	-	ko00000	-	-	-	DDE_3,HTH_23,HTH_32
AA_WF_D-U_2	240015.ACP_1781	1.58e-214	600.0	COG1672@1|root,COG1672@2|Bacteria	2|Bacteria	-	-	-	-	-	-	-	-	-	-	-	-	-	-	AAA_16,AAA_35,TniB
AA_WF_D-U_2	946483.Cenrod_1635	2.05e-38	129.0	2C78Q@1|root,331C6@2|Bacteria,1N873@1224|Proteobacteria,2VU4C@28216|Betaproteobacteria,4AFZZ@80864|Comamonadaceae	28216|Betaproteobacteria	S	Protein of unknown function (DUF3018)	-	-	-	-	-	-	-	-	-	-	-	-	DUF3018
AA_WF_D-U_2	426114.THI_2830	1.16e-61	190.0	COG2337@1|root,COG2337@2|Bacteria,1MZAV@1224|Proteobacteria,2VTD7@28216|Betaproteobacteria	28216|Betaproteobacteria	T	Evidence 3 Function proposed based on presence of conserved amino acid motif, structural feature or limited homology	mazF	-	-	ko:K07171	-	-	-	-	ko00000,ko01000,ko02048	-	-	-	PemK_toxin
AA_WF_D-U_2	319003.Bra1253DRAFT_07819	1.41e-202	570.0	COG0477@1|root,COG2814@2|Bacteria,1R7QS@1224|Proteobacteria,2TUXM@28211|Alphaproteobacteria,3JVPW@41294|Bradyrhizobiaceae	28211|Alphaproteobacteria	EGP	Major Facilitator Superfamily	-	-	-	-	-	-	-	-	-	-	-	-	MFS_1
AA_WF_D-U_2	1320556.AVBP01000003_gene4049	1.3e-100	298.0	COG0785@1|root,COG0785@2|Bacteria,1PRT0@1224|Proteobacteria,2U47Q@28211|Alphaproteobacteria	28211|Alphaproteobacteria	O	Cytochrome C biogenesis protein transmembrane region	-	-	-	ko:K06196	-	-	-	-	ko00000,ko02000	5.A.1.2	-	-	DsbD
AA_WF_D-U_2	713586.KB900536_gene2747	2.07e-27	102.0	COG0526@1|root,COG0526@2|Bacteria,1N4QI@1224|Proteobacteria,1SH8S@1236|Gammaproteobacteria	1236|Gammaproteobacteria	CO	Thioredoxin domain	-	-	-	-	-	-	-	-	-	-	-	-	Thioredoxin_3
AA_WF_D-U_2	323097.Nham_4421	4.84e-49	160.0	COG0789@1|root,COG0789@2|Bacteria,1RGX6@1224|Proteobacteria,2U875@28211|Alphaproteobacteria,3JYBE@41294|Bradyrhizobiaceae	28211|Alphaproteobacteria	K	helix_turn_helix, mercury resistance	-	-	-	ko:K13638	-	-	-	-	ko00000,ko03000	-	-	-	HMA,MerR,MerR-DNA-bind,MerR_1
AA_WF_D-U_2	272630.MexAM1_META1p2624	0.0	971.0	COG2217@1|root,COG2217@2|Bacteria,1MU08@1224|Proteobacteria,2TR80@28211|Alphaproteobacteria,1JTHW@119045|Methylobacteriaceae	28211|Alphaproteobacteria	P	ATPase, P-type (transporting), HAD superfamily, subfamily IC	-	-	-	-	-	-	-	-	-	-	-	-	E1-E2_ATPase,HMA,Hydrolase
AA_WF_D-U_2	522306.CAP2UW1_4542	1.05e-86	256.0	COG0789@1|root,COG0789@2|Bacteria,1MZ3P@1224|Proteobacteria,2VSF9@28216|Betaproteobacteria,1KQWE@119066|unclassified Betaproteobacteria	28216|Betaproteobacteria	K	MerR, DNA binding	-	-	-	-	-	-	-	-	-	-	-	-	MerR,MerR-DNA-bind,MerR_1
AA_WF_D-U_2	748280.NH8B_2057	0.0	1140.0	COG2217@1|root,COG2217@2|Bacteria,1MU08@1224|Proteobacteria,2VHKE@28216|Betaproteobacteria,2KQA5@206351|Neisseriales	206351|Neisseriales	P	E1-E2 ATPase	-	-	3.6.3.3,3.6.3.5	ko:K01534	-	-	-	-	ko00000,ko01000	3.A.3.6	-	-	E1-E2_ATPase,HMA,Hydrolase
AA_WF_D-U_2	716541.ECL_A112	6.32e-34	119.0	COG1937@1|root,COG1937@2|Bacteria,1N1ES@1224|Proteobacteria,1SFI2@1236|Gammaproteobacteria	1236|Gammaproteobacteria	S	Metal-sensitive transcriptional repressor	csoR	-	-	ko:K07807	-	-	-	-	ko00000	-	-	-	Trns_repr_metal
AA_WF_D-U_2	1408418.JNJH01000006_gene1283	8.46e-115	345.0	COG2215@1|root,COG2215@2|Bacteria,1Q5ZJ@1224|Proteobacteria,2UQSQ@28211|Alphaproteobacteria,2JVV0@204441|Rhodospirillales	204441|Rhodospirillales	S	Belongs to the NiCoT transporter (TC 2.A.52) family	-	-	-	-	-	-	-	-	-	-	-	-	-
AA_WF_D-U_2	1304275.C41B8_17069	1.74e-30	114.0	2EGDK@1|root,33A5G@2|Bacteria,1NIIK@1224|Proteobacteria,1SUBC@1236|Gammaproteobacteria	1236|Gammaproteobacteria	-	-	-	-	-	-	-	-	-	-	-	-	-	-	-
AA_WF_D-U_2	1458357.BG58_18240	2.15e-63	194.0	COG1695@1|root,COG1695@2|Bacteria,1PWT8@1224|Proteobacteria,2WAGB@28216|Betaproteobacteria,1KF91@119060|Burkholderiaceae	28216|Betaproteobacteria	K	Transcriptional regulator	-	-	-	-	-	-	-	-	-	-	-	-	-
AA_WF_D-U_2	237609.PSAKL28_31190	9.1e-214	599.0	COG2059@1|root,COG2059@2|Bacteria,1MUBW@1224|Proteobacteria,1RPNP@1236|Gammaproteobacteria	1236|Gammaproteobacteria	P	Chromate	chrA	-	-	ko:K07240	-	-	-	-	ko00000,ko02000	2.A.51.1	-	-	Chromate_transp
AA_WF_D-U_2	1042876.PPS_5237	1.61e-95	278.0	COG0789@1|root,COG0789@2|Bacteria,1MZ3P@1224|Proteobacteria,1S459@1236|Gammaproteobacteria	1236|Gammaproteobacteria	K	Transcriptional	merR	-	-	ko:K08365	-	-	-	-	ko00000,ko03000	-	-	-	MerR,MerR-DNA-bind,MerR_1
AA_WF_D-U_2	1212548.B381_03157	4.7e-77	229.0	2DKV9@1|root,30FUH@2|Bacteria,1QVHI@1224|Proteobacteria,1T2PI@1236|Gammaproteobacteria	1236|Gammaproteobacteria	S	MerT mercuric transport protein	-	-	-	ko:K08363	-	-	-	-	ko00000,ko02000	1.A.72.1	-	-	MerT
AA_WF_D-U_2	1042876.PPS_5235	3.24e-52	165.0	COG2608@1|root,COG2608@2|Bacteria,1N95B@1224|Proteobacteria,1S6PK@1236|Gammaproteobacteria,1YZ1V@136845|Pseudomonas putida group	1236|Gammaproteobacteria	P	Mercury scavenger that specifically binds to one mercury ion and which passes it to the mercuric reductase (MerA) via the MerT protein	merP	-	-	ko:K07213,ko:K08364	ko04978,map04978	-	-	-	ko00000,ko00001,ko02000	1.A.72.1	-	-	HMA
AA_WF_D-U_2	1156919.QWC_13382	0.0	1078.0	COG1249@1|root,COG1249@2|Bacteria,1MU2U@1224|Proteobacteria,2VH3T@28216|Betaproteobacteria,3T6YV@506|Alcaligenaceae	28216|Betaproteobacteria	H	Resistance to Hg(2 ) in bacteria appears to be governed by a specialized system which includes mercuric reductase. MerA protein is responsible for volatilizing mercury as Hg(0)	merA	-	1.16.1.1	ko:K00520	-	-	-	-	ko00000,ko01000	-	-	-	HMA,Pyr_redox_2,Pyr_redox_dim
AA_WF_D-U_2	1042876.PPS_5233	2.03e-78	233.0	COG0789@1|root,COG0789@2|Bacteria,1REDD@1224|Proteobacteria,1S56Q@1236|Gammaproteobacteria,1YYMF@136845|Pseudomonas putida group	1236|Gammaproteobacteria	K	MerR HTH family regulatory protein	merD	-	-	ko:K19057	-	-	-	-	ko00000,ko03000	-	-	-	MerR_1
AA_WF_D-U_2	1042876.PPS_5232	6.08e-51	160.0	2C8CA@1|root,32RKU@2|Bacteria,1N0S9@1224|Proteobacteria,1S8RY@1236|Gammaproteobacteria,1YZ7N@136845|Pseudomonas putida group	1236|Gammaproteobacteria	S	MerE protein	merE	-	-	ko:K19059	-	-	-	-	ko00000,ko02000	1.A.72.5	-	-	MerE
AA_WF_D-U_2	1000565.METUNv1_03114	5.52e-13	64.3	COG2200@1|root,COG2200@2|Bacteria,1NVXY@1224|Proteobacteria,2W321@28216|Betaproteobacteria,2KYY3@206389|Rhodocyclales	206389|Rhodocyclales	T	EAL domain	-	-	-	-	-	-	-	-	-	-	-	-	EAL
AA_WF_D-U_3	1096546.WYO_0201	6.44e-34	136.0	28P6A@1|root,2ZC10@2|Bacteria,1RBZE@1224|Proteobacteria,2UQEG@28211|Alphaproteobacteria	28211|Alphaproteobacteria	-	-	-	-	-	-	-	-	-	-	-	-	-	-	-
AA_WF_D-U_3	1096546.WYO_0203	9.36e-159	467.0	COG1783@1|root,COG1783@2|Bacteria,1RAGC@1224|Proteobacteria,2U6JF@28211|Alphaproteobacteria	28211|Alphaproteobacteria	S	phage Terminase large subunit	-	-	-	-	-	-	-	-	-	-	-	-	-
AA_WF_D-U_3	1283078.M1IDT1_9CAUD	1.87e-23	94.0	4QAV0@10239|Viruses,4QY41@35237|dsDNA viruses no RNA stage,4QSR9@28883|Caudovirales	28883|Caudovirales	-	-	-	-	-	-	-	-	-	-	-	-	-	-	-
AA_WF_D-U_3	652103.Rpdx1_2541	1.31e-33	120.0	2D1MV@1|root,32TAZ@2|Bacteria,1N45A@1224|Proteobacteria,2UEJT@28211|Alphaproteobacteria,3K577@41294|Bradyrhizobiaceae	28211|Alphaproteobacteria	S	Phage protein (N4 Gp49/phage Sf6 gene 66) family	-	-	-	-	-	-	-	-	-	-	-	-	Phage_gp49_66
AA_WF_D-U_3	1096546.WYO_0171	1.57e-148	442.0	COG0553@1|root,COG0553@2|Bacteria,1PXS8@1224|Proteobacteria,2UAZ5@28211|Alphaproteobacteria	28211|Alphaproteobacteria	KL	COG0553 Superfamily II DNA RNA helicases, SNF2 family	-	-	-	-	-	-	-	-	-	-	-	-	SNF2_N
AA_WF_D-U_3	1096546.WYO_0164	9.39e-152	461.0	COG0749@1|root,COG0749@2|Bacteria,1MWX7@1224|Proteobacteria	1224|Proteobacteria	L	COG0749 DNA polymerase I - 3'-5' exonuclease and polymerase domains	-	-	2.7.7.7	ko:K02334	-	-	-	-	ko00000,ko01000	-	-	-	DNA_pol_A,DNA_pol_A_exo1
AA_WF_D-U_3	375286.mma_2197	1.02e-20	89.4	COG1670@1|root,COG1670@2|Bacteria,1ND46@1224|Proteobacteria,2W4JU@28216|Betaproteobacteria	28216|Betaproteobacteria	J	COG1670 acetyltransferases, including N-acetylases of ribosomal proteins	-	-	-	-	-	-	-	-	-	-	-	-	-
AA_WF_D-U_3	1216976.AX27061_3783	1.59e-36	131.0	2BA7A@1|root,323MC@2|Bacteria,1RIHY@1224|Proteobacteria,2VTIA@28216|Betaproteobacteria,3T7MZ@506|Alcaligenaceae	28216|Betaproteobacteria	-	-	-	-	-	-	-	-	-	-	-	-	-	-	-
AA_WF_D-U_3	1096546.WYO_0193	1.19e-128	379.0	28JC4@1|root,2Z96S@2|Bacteria,1RI8W@1224|Proteobacteria	1224|Proteobacteria	S	P22 coat protein-protein 5 domain protein	-	-	-	-	-	-	-	-	-	-	-	-	-
AA_WF_D-U_3	1096546.WYO_0201	1.52e-154	463.0	28P6A@1|root,2ZC10@2|Bacteria,1RBZE@1224|Proteobacteria,2UQEG@28211|Alphaproteobacteria	28211|Alphaproteobacteria	-	-	-	-	-	-	-	-	-	-	-	-	-	-	-
AA_WF_D-U_4	1248916.ANFY01000005_gene2765	1.99e-109	323.0	COG0730@1|root,COG0730@2|Bacteria,1MVYH@1224|Proteobacteria,2TTY0@28211|Alphaproteobacteria,2K826@204457|Sphingomonadales	204457|Sphingomonadales	S	Sulfite exporter TauE/SafE	-	-	-	-	-	-	-	-	-	-	-	-	TauE
AA_WF_D-U_4	1297865.APJD01000017_gene4294	2.73e-36	144.0	COG1018@1|root,COG1018@2|Bacteria,1MY2Q@1224|Proteobacteria,2U0WY@28211|Alphaproteobacteria,3JVZN@41294|Bradyrhizobiaceae	28211|Alphaproteobacteria	C	Oxidoreductase NAD-binding domain	-	-	-	-	-	-	-	-	-	-	-	-	FAD_binding_6,Fer2,NAD_binding_1
AA_WF_D-U_4	1040983.AXAE01000026_gene670	3.76e-98	289.0	COG1230@1|root,COG1230@2|Bacteria,1MUSS@1224|Proteobacteria,2TVQN@28211|Alphaproteobacteria,43NPM@69277|Phyllobacteriaceae	28211|Alphaproteobacteria	P	Cation efflux family	-	-	-	-	-	-	-	-	-	-	-	-	Cation_efflux
AA_WF_D-U_4	323848.Nmul_D2814	7.78e-16	74.7	COG5606@1|root,COG5606@2|Bacteria,1NQ8D@1224|Proteobacteria,2W7P1@28216|Betaproteobacteria,374I6@32003|Nitrosomonadales	28216|Betaproteobacteria	K	Helix-turn-helix domain	-	-	-	-	-	-	-	-	-	-	-	-	HTH_37
AA_WF_D-U_4	1504981.KO116_0335	7.28e-35	123.0	COG4679@1|root,COG4679@2|Bacteria,1MZC9@1224|Proteobacteria,1S88W@1236|Gammaproteobacteria	1236|Gammaproteobacteria	S	Phage derived protein Gp49-like (DUF891)	-	-	-	-	-	-	-	-	-	-	-	-	Gp49
AA_WF_D-U_4	1007104.SUS17_3075	8.36e-82	244.0	2BS49@1|root,32M55@2|Bacteria,1MYG7@1224|Proteobacteria,2UB7D@28211|Alphaproteobacteria,2KCAI@204457|Sphingomonadales	204457|Sphingomonadales	-	-	-	-	-	-	-	-	-	-	-	-	-	-	-
AA_WF_D-U_4	1192759.AKIB01000090_gene2476	4.99e-216	645.0	COG4227@1|root,COG4643@1|root,COG4227@2|Bacteria,COG4643@2|Bacteria,1MU8I@1224|Proteobacteria,2TRIT@28211|Alphaproteobacteria,2K1FU@204457|Sphingomonadales	204457|Sphingomonadales	L	Domain of unknown function (DUF1738)	-	-	-	-	-	-	-	-	-	-	-	-	DUF1738
AA_WF_D-U_4	1120977.JHUX01000009_gene2593	3.21e-36	132.0	COG0741@1|root,COG0741@2|Bacteria,1N00I@1224|Proteobacteria,1SDEN@1236|Gammaproteobacteria,3NS8I@468|Moraxellaceae	1236|Gammaproteobacteria	M	Transglycosylase SLT domain	-	-	-	ko:K03194	ko03070,map03070	M00333	-	-	ko00000,ko00001,ko00002,ko02044	-	-	-	SLT
AA_WF_D-U_4	196490.AUEZ01000117_gene2339	7.44e-36	130.0	COG4959@1|root,COG4959@2|Bacteria,1RBHE@1224|Proteobacteria,2U9YP@28211|Alphaproteobacteria	28211|Alphaproteobacteria	OU	Conjugal transfer protein TraF	-	-	-	-	-	-	-	-	-	-	-	-	Peptidase_S26
AA_WF_D-U_4	648757.Rvan_2810	1.59e-288	807.0	COG3505@1|root,COG3505@2|Bacteria,1MV1G@1224|Proteobacteria,2TR6N@28211|Alphaproteobacteria,3N6GB@45401|Hyphomicrobiaceae	28211|Alphaproteobacteria	U	coupling protein	traG	-	-	ko:K03205	ko03070,map03070	M00333	-	-	ko00000,ko00001,ko00002,ko02044	3.A.7	-	-	T4SS-DNA_transf
AA_WF_D-U_4	648757.Rvan_2811	5.27e-121	377.0	COG3843@1|root,COG3843@2|Bacteria,1QUDG@1224|Proteobacteria,2U0E7@28211|Alphaproteobacteria	28211|Alphaproteobacteria	U	PFAM Relaxase mobilization nuclease family protein	-	-	-	-	-	-	-	-	-	-	-	-	Relaxase
AA_WF_D-U_4	1206777.B195_11456	1.79e-22	93.6	2C092@1|root,31AZX@2|Bacteria,1RH67@1224|Proteobacteria,1S62Q@1236|Gammaproteobacteria	1236|Gammaproteobacteria	-	-	-	-	-	-	-	-	-	-	-	-	-	-	-
AA_WF_D-U_4	1094489.BAnh1_00510	6.39e-89	270.0	COG1192@1|root,COG1192@2|Bacteria,1R4EP@1224|Proteobacteria,2U6G6@28211|Alphaproteobacteria,48UR1@772|Bartonellaceae	28211|Alphaproteobacteria	D	CobQ/CobB/MinD/ParA nucleotide binding domain	traL	-	-	-	-	-	-	-	-	-	-	-	CbiA
AA_WF_D-U_4	1192759.AKIB01000041_gene586	1.93e-97	290.0	COG0338@1|root,COG0338@2|Bacteria,1Q1DA@1224|Proteobacteria,2V959@28211|Alphaproteobacteria,2K9S6@204457|Sphingomonadales	204457|Sphingomonadales	L	D12 class N6 adenine-specific DNA methyltransferase	-	-	-	-	-	-	-	-	-	-	-	-	-
AA_WF_D-U_4	535289.Dtpsy_2161	8.93e-40	147.0	2DBDN@1|root,2Z8N5@2|Bacteria,1R9H1@1224|Proteobacteria,2VUQG@28216|Betaproteobacteria	28216|Betaproteobacteria	-	-	-	-	-	-	-	-	-	-	-	-	-	-	-
AA_WF_D-U_4	1088721.NSU_pLA2071	3.75e-115	338.0	28X6W@1|root,2ZJ57@2|Bacteria,1N7JX@1224|Proteobacteria,2UHVG@28211|Alphaproteobacteria,2K96T@204457|Sphingomonadales	204457|Sphingomonadales	-	-	-	-	-	-	-	-	-	-	-	-	-	-	-
AA_WF_D-U_4	366602.Caul_0333	1.1e-14	73.9	297X3@1|root,2ZV3I@2|Bacteria,1NNN8@1224|Proteobacteria,2UMJB@28211|Alphaproteobacteria	28211|Alphaproteobacteria	-	-	-	-	-	-	-	-	-	-	-	-	-	-	-
AA_WF_D-U_4	1192759.AKIB01000041_gene588	1.09e-19	82.0	2BXJR@1|root,33291@2|Bacteria,1NCCN@1224|Proteobacteria,2UFJI@28211|Alphaproteobacteria	28211|Alphaproteobacteria	-	-	-	-	-	-	-	-	-	-	-	-	-	-	-
AA_WF_D-U_4	1207055.C100_16530	6.06e-120	346.0	2CMPB@1|root,32SF8@2|Bacteria,1RCNY@1224|Proteobacteria,2UPH0@28211|Alphaproteobacteria,2K2QJ@204457|Sphingomonadales	204457|Sphingomonadales	S	Transcription elongation protein SprT	-	-	-	-	-	-	-	-	-	-	-	-	-
AA_WF_D-U_4	1114964.L485_01840	2.82e-83	249.0	COG0343@1|root,COG0343@2|Bacteria,1NRFY@1224|Proteobacteria,2UPEW@28211|Alphaproteobacteria,2KAIE@204457|Sphingomonadales	204457|Sphingomonadales	J	queuine tRNA-ribosyltransferase activity	-	-	-	-	-	-	-	-	-	-	-	-	-
AA_WF_D-U_4	1192759.AKIB01000090_gene2492	1.69e-111	323.0	2BM8V@1|root,32FSK@2|Bacteria,1Q7QM@1224|Proteobacteria,2VDW2@28211|Alphaproteobacteria,2K67V@204457|Sphingomonadales	204457|Sphingomonadales	-	-	-	-	-	-	-	-	-	-	-	-	-	-	-
AA_WF_D-U_4	1088721.NSU_pLA2080	9.73e-18	76.3	2AK98@1|root,31AZI@2|Bacteria,1NXY7@1224|Proteobacteria,2UT05@28211|Alphaproteobacteria,2KAVW@204457|Sphingomonadales	204457|Sphingomonadales	-	-	-	-	-	-	-	-	-	-	-	-	-	-	-
AA_WF_D-U_4	1096930.L284_10055	1.27e-15	74.7	COG0343@1|root,COG0343@2|Bacteria,1NRFY@1224|Proteobacteria,2UPEW@28211|Alphaproteobacteria,2KAIE@204457|Sphingomonadales	204457|Sphingomonadales	J	queuine tRNA-ribosyltransferase activity	-	-	-	-	-	-	-	-	-	-	-	-	-
AA_WF_D-U_4	1331060.RLDS_24575	1.26e-17	79.3	2AMNI@1|root,31CIP@2|Bacteria,1P8XW@1224|Proteobacteria,2UXRN@28211|Alphaproteobacteria	28211|Alphaproteobacteria	-	-	-	-	-	-	-	-	-	-	-	-	-	-	-
AA_WF_D-U_4	46429.BV95_01946	5.5e-25	94.0	2EHXM@1|root,33BP4@2|Bacteria,1NGZB@1224|Proteobacteria,2UM8D@28211|Alphaproteobacteria,2K86R@204457|Sphingomonadales	204457|Sphingomonadales	S	Protein of unknown function (DUF3606)	-	-	-	-	-	-	-	-	-	-	-	-	DUF3606
AA_WF_D-U_4	1335760.ASTG01000005_gene1240	1.12e-101	306.0	COG1793@1|root,COG1793@2|Bacteria,1NTIR@1224|Proteobacteria,2UPWW@28211|Alphaproteobacteria,2KEU3@204457|Sphingomonadales	204457|Sphingomonadales	L	DNA ligase	-	-	-	-	-	-	-	-	-	-	-	-	-
AA_WF_D-U_4	1432055.GLUCORHAEAF1_07405	2.64e-203	568.0	COG5534@1|root,COG5534@2|Bacteria,1MXQ0@1224|Proteobacteria,2TRBV@28211|Alphaproteobacteria	28211|Alphaproteobacteria	L	Replication initiator protein	-	-	-	-	-	-	-	-	-	-	-	-	RPA
AA_WF_D-U_4	1120977.JHUX01000009_gene2574	1.7e-135	394.0	COG4962@1|root,COG4962@2|Bacteria,1R7EN@1224|Proteobacteria,1RP9G@1236|Gammaproteobacteria,3NMAZ@468|Moraxellaceae	1236|Gammaproteobacteria	U	Type II/IV secretion system protein	virB	-	-	ko:K20527	ko02024,map02024	-	-	-	ko00000,ko00001,ko02044	3.A.7.4	-	-	T2SSE
AA_WF_D-U_4	827.JFJK01000007_gene1559	3.16e-22	90.9	COG3838@1|root,COG3838@2|Bacteria,1NBH2@1224|Proteobacteria,42XBK@68525|delta/epsilon subdivisions,2YS5C@29547|Epsilonproteobacteria	29547|Epsilonproteobacteria	U	TrbC/VIRB2 family	-	-	-	-	-	-	-	-	-	-	-	-	TrbC
AA_WF_D-U_4	1094497.BVwin_02630	2.15e-23	92.8	COG5268@1|root,COG5268@2|Bacteria,1RKQ7@1224|Proteobacteria,2UATA@28211|Alphaproteobacteria,48U9B@772|Bartonellaceae	28211|Alphaproteobacteria	NU	Type IV secretory pathway, VirB3-like protein	trbD	-	-	ko:K20529	ko02024,map02024	-	-	-	ko00000,ko00001,ko02044	3.A.7.4	-	-	VirB3
AA_WF_D-U_4	648757.Rvan_2802	0.0	1069.0	COG3451@1|root,COG3451@2|Bacteria,1MXH0@1224|Proteobacteria,2TR1U@28211|Alphaproteobacteria,3N6DE@45401|Hyphomicrobiaceae	28211|Alphaproteobacteria	U	PFAM CagE, TrbE, VirB component of type IV transporter system, conserved region	trbE	-	-	ko:K20530	ko02024,map02024	-	-	-	ko00000,ko00001,ko02044	3.A.7.4	-	-	CagE_TrbE_VirB,DUF87
AA_WF_D-U_4	648757.Rvan_1072	1.52e-75	249.0	COG3846@1|root,COG3846@2|Bacteria,1MVFD@1224|Proteobacteria,2TSHU@28211|Alphaproteobacteria,3N6DQ@45401|Hyphomicrobiaceae	28211|Alphaproteobacteria	U	transfer protein TrbL	trbL	-	-	ko:K07344	ko02024,map02024	-	-	-	ko00000,ko00001,ko02044	3.A.7.4	-	-	TrbL
AA_WF_D-U_4	648757.Rvan_1071	1.55e-82	252.0	COG3701@1|root,COG3701@2|Bacteria,1MVUC@1224|Proteobacteria,2TRQ6@28211|Alphaproteobacteria,3N69Q@45401|Hyphomicrobiaceae	28211|Alphaproteobacteria	U	Conjugal transfer protein TrbF	trbF	-	-	ko:K20531	ko02024,map02024	-	-	-	ko00000,ko00001,ko02044	3.A.7.4	-	-	VirB8
AA_WF_D-U_4	1120977.JHUX01000009_gene2566	1.6e-97	298.0	COG3504@1|root,COG3504@2|Bacteria,1MVEF@1224|Proteobacteria,1RPUB@1236|Gammaproteobacteria,3NPJM@468|Moraxellaceae	1236|Gammaproteobacteria	U	Conjugal transfer protein	trbG	-	-	ko:K20532	ko02024,map02024	-	-	-	ko00000,ko00001,ko02044	3.A.7.4	-	-	CagX,TcpQ
AA_WF_D-U_4	648757.Rvan_1069	9.6e-104	322.0	COG2948@1|root,COG2948@2|Bacteria,1MU7U@1224|Proteobacteria,2TRRR@28211|Alphaproteobacteria,3N6IR@45401|Hyphomicrobiaceae	28211|Alphaproteobacteria	U	Conjugal transfer protein	trbI	-	-	ko:K20533	ko02024,map02024	-	-	-	ko00000,ko00001,ko02044	3.A.7.4	-	-	TrbI
AA_WF_D-U_4	1219045.BV98_002665	4.7e-85	258.0	COG0454@1|root,COG0454@2|Bacteria,1RH0H@1224|Proteobacteria,2UH66@28211|Alphaproteobacteria,2KDJF@204457|Sphingomonadales	204457|Sphingomonadales	K	-acetyltransferase	-	-	-	-	-	-	-	-	-	-	-	-	-
AA_WF_D-U_4	1192759.AKIB01000041_gene590	2.04e-97	305.0	29YHK@1|root,30KCQ@2|Bacteria,1QN52@1224|Proteobacteria,2V5XA@28211|Alphaproteobacteria,2KA5G@204457|Sphingomonadales	204457|Sphingomonadales	-	-	-	-	-	-	-	-	-	-	-	-	-	-	-
AA_WF_D-U_4	1090320.KB900608_gene233	5.47e-66	208.0	COG1961@1|root,COG1961@2|Bacteria,1MXXT@1224|Proteobacteria,2U9WZ@28211|Alphaproteobacteria,2K1T1@204457|Sphingomonadales	204457|Sphingomonadales	L	Helix-turn-helix domain of resolvase	-	-	-	-	-	-	-	-	-	-	-	-	HTH_7,Resolvase
AA_WF_D-U_4	1346791.M529_20920	5.46e-90	279.0	COG2853@1|root,COG2853@2|Bacteria,1MVX0@1224|Proteobacteria,2U7CZ@28211|Alphaproteobacteria,2K3Q5@204457|Sphingomonadales	204457|Sphingomonadales	M	Lipoprotein	-	-	-	ko:K04754	-	-	-	-	ko00000	-	-	-	MlaA
AA_WF_D-U_4	1112212.JH584235_gene1480	1.48e-153	452.0	COG1819@1|root,COG1819@2|Bacteria,1MVI7@1224|Proteobacteria,2TU9H@28211|Alphaproteobacteria,2K1YV@204457|Sphingomonadales	204457|Sphingomonadales	CG	PFAM glycosyl transferase, family 28	-	-	-	-	-	-	-	-	-	-	-	-	Glyco_transf_28,UDPGT
AA_WF_D-U_4	1125973.JNLC01000015_gene3461	6.19e-88	283.0	COG0642@1|root,COG2205@2|Bacteria,1N1Z2@1224|Proteobacteria,2TVIP@28211|Alphaproteobacteria,3JVVU@41294|Bradyrhizobiaceae	28211|Alphaproteobacteria	T	HAMP (Histidine kinases, Adenylyl cyclases, Methyl binding proteins, Phosphatases) domain	-	-	-	-	-	-	-	-	-	-	-	-	2CSK_N,HATPase_c,HisKA
AA_WF_D-U_4	1089551.KE386572_gene2991	1.26e-84	258.0	COG0745@1|root,COG0745@2|Bacteria,1NCKY@1224|Proteobacteria,2TRPQ@28211|Alphaproteobacteria	28211|Alphaproteobacteria	T	Response regulators consisting of a CheY-like receiver domain and a winged-helix DNA-binding domain	-	-	-	ko:K02483	-	-	-	-	ko00000,ko02022	-	-	-	Response_reg,Trans_reg_C
AA_WF_D-U_4	685778.AORL01000009_gene3209	8.41e-76	231.0	COG0671@1|root,COG0671@2|Bacteria,1RGM4@1224|Proteobacteria,2UIYA@28211|Alphaproteobacteria,2K5MY@204457|Sphingomonadales	204457|Sphingomonadales	I	Acid phosphatase homologues	-	-	-	-	-	-	-	-	-	-	-	-	PAP2
AA_WF_D-U_6	1219031.BBJR01000085_gene876	7.5e-172	493.0	28MWI@1|root,2ZB3T@2|Bacteria,1RAPA@1224|Proteobacteria,2VPKV@28216|Betaproteobacteria,4AH13@80864|Comamonadaceae	28216|Betaproteobacteria	S	Plasmid encoded RepA protein	repA	-	-	-	-	-	-	-	-	-	-	-	RepA_C
AA_WF_D-U_6	123899.JPQP01000023_gene3256	1.27e-10	60.8	2FERF@1|root,346QG@2|Bacteria,1P1CZ@1224|Proteobacteria	1224|Proteobacteria	-	-	-	-	-	-	-	-	-	-	-	-	-	-	-
AA_WF_D-U_6	883080.HMPREF9697_02951	7.19e-69	207.0	COG3668@1|root,COG3668@2|Bacteria,1N569@1224|Proteobacteria	1224|Proteobacteria	S	ParE toxin of type II toxin-antitoxin system, parDE	-	-	-	-	-	-	-	-	-	-	-	-	ParE_toxin
AA_WF_D-U_6	883080.HMPREF9697_02952	3.28e-81	243.0	2DPMJ@1|root,332P1@2|Bacteria,1N7AQ@1224|Proteobacteria	1224|Proteobacteria	-	-	-	-	-	-	-	-	-	-	-	-	-	-	-
AA_WF_D-U_6	1219031.BBJR01000085_gene880	6.81e-97	291.0	COG1961@1|root,COG1961@2|Bacteria,1MXXT@1224|Proteobacteria,2VN0J@28216|Betaproteobacteria,4AE2W@80864|Comamonadaceae	28216|Betaproteobacteria	L	Resolvase, N terminal domain	-	-	-	-	-	-	-	-	-	-	-	-	HTH_7,Resolvase
AA_WF_D-U_6	106648.BBLJ01000058_gene4153	4.03e-97	283.0	COG0789@1|root,COG0789@2|Bacteria,1MZ3P@1224|Proteobacteria,1S459@1236|Gammaproteobacteria,3NNJ9@468|Moraxellaceae	1236|Gammaproteobacteria	K	MerR, DNA binding	merR	-	-	ko:K08365	-	-	-	-	ko00000,ko03000	-	-	-	MerR,MerR-DNA-bind,MerR_1
AA_WF_D-U_6	1121937.AUHJ01000026_gene20	3.18e-75	225.0	2DKV9@1|root,30FUH@2|Bacteria,1QVHI@1224|Proteobacteria,1T2PI@1236|Gammaproteobacteria,46DDY@72275|Alteromonadaceae	1236|Gammaproteobacteria	S	MerT mercuric transport protein	-	-	-	ko:K08363	-	-	-	-	ko00000,ko02000	1.A.72.1	-	-	MerT
AA_WF_D-U_6	1458275.AZ34_14645	3.11e-50	160.0	COG2608@1|root,COG2608@2|Bacteria,1N95B@1224|Proteobacteria,2VSRA@28216|Betaproteobacteria,4AF00@80864|Comamonadaceae	28216|Betaproteobacteria	P	Mercury scavenger that specifically binds to one mercury ion and which passes it to the mercuric reductase (MerA) via the MerT protein	merP	-	-	ko:K08364	-	-	-	-	ko00000,ko02000	1.A.72.1	-	-	HMA
AA_WF_D-U_6	1182590.BN5_04399	7.54e-51	160.0	2E3VI@1|root,32YSQ@2|Bacteria,1N7PI@1224|Proteobacteria,1TB1T@1236|Gammaproteobacteria,1YGW4@136841|Pseudomonas aeruginosa group	1236|Gammaproteobacteria	S	Membrane transport protein MerF	-	-	-	ko:K19058	-	-	-	-	ko00000,ko02000	1.A.72.4	-	-	Transport_MerF
AA_WF_D-U_6	1276756.AUEX01000036_gene1212	0.0	1042.0	COG1249@1|root,COG1249@2|Bacteria,1MU2U@1224|Proteobacteria,2VH3T@28216|Betaproteobacteria,4AAYF@80864|Comamonadaceae	28216|Betaproteobacteria	C	Resistance to Hg(2 ) in bacteria appears to be governed by a specialized system which includes mercuric reductase. MerA protein is responsible for volatilizing mercury as Hg(0)	merA	-	1.16.1.1	ko:K00520	-	-	-	-	ko00000,ko01000	-	-	-	HMA,Pyr_redox_2,Pyr_redox_dim,SNARE_assoc
AA_WF_D-U_6	1182590.BN5_04401	4.1e-78	233.0	COG0789@1|root,COG0789@2|Bacteria,1REDD@1224|Proteobacteria,1S56Q@1236|Gammaproteobacteria,1YGBR@136841|Pseudomonas aeruginosa group	1236|Gammaproteobacteria	K	MerR HTH family regulatory protein	merD	-	-	ko:K19057	-	-	-	-	ko00000,ko03000	-	-	-	MerR_1
AA_WF_D-U_6	1182590.BN5_04402	1.18e-48	155.0	2C8CA@1|root,32RKU@2|Bacteria,1N0S9@1224|Proteobacteria,1S8RY@1236|Gammaproteobacteria,1YGV7@136841|Pseudomonas aeruginosa group	1236|Gammaproteobacteria	S	MerE protein	merE	-	-	ko:K19059	-	-	-	-	ko00000,ko02000	1.A.72.5	-	-	MerE
AA_WF_D-U_6	223283.PSPTO_A0015	4.76e-32	112.0	2EJQY@1|root,33DFS@2|Bacteria,1NPQW@1224|Proteobacteria,1SUYP@1236|Gammaproteobacteria,1ZA8M@136849|Pseudomonas syringae group	1236|Gammaproteobacteria	S	ParG	-	-	-	-	-	-	-	-	-	-	-	-	ParG
AA_WF_D-U_6	223283.PSPTO_A0014	1.37e-130	372.0	COG1192@1|root,COG1192@2|Bacteria,1MV43@1224|Proteobacteria,1RNJK@1236|Gammaproteobacteria,1Z9FV@136849|Pseudomonas syringae group	1236|Gammaproteobacteria	D	Cellulose biosynthesis protein BcsQ	parA	-	-	ko:K03496	-	-	-	-	ko00000,ko03036,ko04812	-	-	-	AAA_31,MipZ
AA_WF_D-U_6	1524467.IV04_24950	3.12e-87	305.0	COG0507@1|root,COG3736@1|root,COG0507@2|Bacteria,COG3736@2|Bacteria,1R0FX@1224|Proteobacteria,1T4GP@1236|Gammaproteobacteria	1236|Gammaproteobacteria	U	A helicase nuclease that prepares dsDNA breaks (DSB) for recombinational DNA repair. Binds to DSBs and unwinds DNA via a highly rapid and processive ATP-dependent bidirectional helicase activity. Unwinds dsDNA until it encounters a Chi (crossover hotspot instigator) sequence from the 3' direction. Cuts ssDNA a few nucleotides 3' to the Chi site. The properties and activities of the enzyme are cha…	-	-	-	-	-	-	-	-	-	-	-	-	-
AA_WF_D-U_6	1123392.AQWL01000013_gene2418	7.89e-36	125.0	2DRV3@1|root,33D7B@2|Bacteria,1NNRV@1224|Proteobacteria	1224|Proteobacteria	-	-	-	-	-	-	-	-	-	-	-	-	-	-	-
AA_WF_D-U_6	1348657.M622_18595	3.52e-21	90.9	2AH0P@1|root,33KW8@2|Bacteria,1NNQ4@1224|Proteobacteria	1224|Proteobacteria	-	-	-	-	-	-	-	-	-	-	-	-	-	-	-
AA_WF_D-U_6	572265.HDEF_0424	1.78e-109	321.0	2CJX8@1|root,2ZAA9@2|Bacteria,1RFA5@1224|Proteobacteria,1S7FW@1236|Gammaproteobacteria	1236|Gammaproteobacteria	-	-	-	-	-	-	-	-	-	-	-	-	-	-	-
AA_WF_D-U_6	1122604.JONR01000051_gene327	6.73e-107	332.0	COG3505@1|root,COG3505@2|Bacteria,1PWIG@1224|Proteobacteria,1RY3M@1236|Gammaproteobacteria,1X8X2@135614|Xanthomonadales	135614|Xanthomonadales	U	TraM recognition site of TraD and TraG	-	-	-	-	-	-	-	-	-	-	-	-	TrwB_AAD_bind
AA_WF_D-U_6	1219031.BBJR01000085_gene888	1.61e-114	334.0	COG5314@1|root,COG5314@2|Bacteria,1R6SS@1224|Proteobacteria,2VWXZ@28216|Betaproteobacteria,4AFD3@80864|Comamonadaceae	28216|Betaproteobacteria	U	Type IV secretion system proteins	-	-	-	ko:K03200	ko03070,map03070	M00333	-	-	ko00000,ko00001,ko00002,ko02044	3.A.7	-	-	T4SS
AA_WF_D-U_6	380358.XALC_2642	5.17e-70	215.0	2CG3T@1|root,2ZFS2@2|Bacteria,1PB4W@1224|Proteobacteria	1224|Proteobacteria	-	-	-	-	-	-	-	-	-	-	-	-	-	-	-
AA_WF_D-U_6	1038922.PflQ2_0583	1.65e-38	130.0	2AFXM@1|root,31618@2|Bacteria,1PWPQ@1224|Proteobacteria,1RVUV@1236|Gammaproteobacteria,1YUEF@136843|Pseudomonas fluorescens group	1236|Gammaproteobacteria	-	-	-	-	-	-	-	-	-	-	-	-	-	-	-
AA_WF_D-U_6	380358.XALC_2640	1.38e-117	352.0	COG3704@1|root,COG3704@2|Bacteria,1N8DA@1224|Proteobacteria	1224|Proteobacteria	U	TrbL/VirB6 plasmid conjugal transfer protein	-	-	-	ko:K03201	ko03070,map03070	M00333	-	-	ko00000,ko00001,ko00002,ko02044	3.A.7	-	-	TrbL
AA_WF_D-U_6	1123392.AQWL01000028_gene17	1.74e-86	267.0	2BSN5@1|root,32MQR@2|Bacteria,1MYG6@1224|Proteobacteria,2VVN3@28216|Betaproteobacteria	28216|Betaproteobacteria	S	Plasmid replication region DNA-binding N-term	-	-	-	-	-	-	-	-	-	-	-	-	KfrA_N
AA_WF_D-U_7	1265310.CCBD010000082_gene4904	7.32e-78	245.0	COG4584@1|root,COG4584@2|Bacteria,2GZ8H@201174|Actinobacteria,236QA@1762|Mycobacteriaceae	201174|Actinobacteria	L	PFAM Integrase	istA	-	-	-	-	-	-	-	-	-	-	-	HTH_23,rve
AA_WF_D-U_7	1220583.GOACH_19_00050	1.38e-14	71.2	COG4584@1|root,COG4584@2|Bacteria,2GZ8H@201174|Actinobacteria,4GB7U@85026|Gordoniaceae	201174|Actinobacteria	L	PFAM Integrase catalytic	istA	-	-	-	-	-	-	-	-	-	-	-	HTH_23,rve
AA_WF_D-U_7	710685.MycrhN_0527	1.09e-56	179.0	COG3631@1|root,COG3631@2|Bacteria,2IQZ4@201174|Actinobacteria,23AAM@1762|Mycobacteriaceae	201174|Actinobacteria	S	SnoaL-like domain	-	-	-	ko:K06893	-	-	-	-	ko00000	-	-	-	SnoaL_2
AA_WF_D-U_7	994479.GL877878_gene3535	7.8e-20	84.3	COG0454@1|root,COG0456@2|Bacteria,2GK6K@201174|Actinobacteria,4E68V@85010|Pseudonocardiales	201174|Actinobacteria	K	Acetyltransferase (GNAT) domain	-	-	-	-	-	-	-	-	-	-	-	-	Acetyltransf_1,Acetyltransf_10
AA_WF_D-U_7	419947.MRA_3422	1.69e-152	439.0	COG0761@1|root,COG0761@2|Bacteria,2GIZ7@201174|Actinobacteria,23CAM@1762|Mycobacteriaceae	201174|Actinobacteria	IM	Catalyzes the conversion of 1-hydroxy-2-methyl-2-(E)- butenyl 4-diphosphate (HMBPP) into a mixture of isopentenyl diphosphate (IPP) and dimethylallyl diphosphate (DMAPP). Acts in the terminal step of the DOXP MEP pathway for isoprenoid precursor biosynthesis	ispH	-	1.17.7.4	ko:K03527	ko00900,ko01100,ko01110,ko01130,map00900,map01100,map01110,map01130	M00096	R05884,R08210	RC01137,RC01487	ko00000,ko00001,ko00002,ko01000	-	-	-	LYTB
AA_WF_D-U_7	390989.JOEG01000003_gene4664	1.8e-41	159.0	2AUIW@1|root,31K7F@2|Bacteria,2IKD2@201174|Actinobacteria,4DK8F@85008|Micromonosporales	201174|Actinobacteria	-	-	-	-	-	-	-	-	-	-	-	-	-	-	-
AA_WF_D-U_7	1050202.KB913024_gene1348	5.6e-79	245.0	COG0500@1|root,COG2226@2|Bacteria,2I4NS@201174|Actinobacteria	201174|Actinobacteria	Q	Methyltransferase domain	-	-	-	-	-	-	-	-	-	-	-	-	Methyltransf_11,Methyltransf_25
AA_WF_D-U_7	1463895.JODA01000031_gene2596	2e-17	91.3	COG1529@1|root,COG1529@2|Bacteria,2GIVI@201174|Actinobacteria	201174|Actinobacteria	C	aldehyde oxidase and xanthine dehydrogenase, a b hammerhead	coxL_1	-	1.17.1.4	ko:K11177	ko00230,ko01100,ko01120,map00230,map01100,map01120	M00546	R01768,R02103	RC00143	ko00000,ko00001,ko00002,ko01000	-	-	-	Ald_Xan_dh_C,Ald_Xan_dh_C2
AA_WF_D-U_7	1123060.JONP01000075_gene3819	1.42e-22	95.1	COG2080@1|root,COG2080@2|Bacteria,1MXN3@1224|Proteobacteria,2TUK6@28211|Alphaproteobacteria,2JSCH@204441|Rhodospirillales	204441|Rhodospirillales	C	[2Fe-2S] binding domain	-	-	-	-	-	-	-	-	-	-	-	-	Fer2,Fer2_2
AA_WF_D-U_7	469383.Cwoe_4889	2.05e-63	207.0	COG1051@1|root,COG1611@1|root,COG1051@2|Bacteria,COG1611@2|Bacteria,2GMM1@201174|Actinobacteria,4CSTC@84995|Rubrobacteria	84995|Rubrobacteria	F	Possible lysine decarboxylase	-	-	-	-	-	-	-	-	-	-	-	-	Lysine_decarbox
AA_WF_D-U_7	557599.MKAN_29060	3.02e-144	423.0	COG1053@1|root,COG1053@2|Bacteria,2GIXG@201174|Actinobacteria,236MG@1762|Mycobacteriaceae	201174|Actinobacteria	C	FAD binding domain	-	-	1.3.99.4	ko:K05898	ko00984,ko01100,ko01120,map00984,map01100,map01120	-	R09884	RC00991	ko00000,ko00001,ko01000	-	-	-	FAD_binding_2
AA_WF_D-U_7	1209984.BN978_07293	2.71e-55	173.0	COG2963@1|root,COG2963@2|Bacteria,2IMG6@201174|Actinobacteria,23AGE@1762|Mycobacteriaceae	201174|Actinobacteria	L	Transposition of the insertion sequence ISMyma01	-	-	-	-	-	-	-	-	-	-	-	-	HTH_Tnp_1
AA_WF_D-U_7	525368.HMPREF0591_5959	8.34e-170	476.0	COG2801@1|root,COG2801@2|Bacteria,2HBU8@201174|Actinobacteria,236HP@1762|Mycobacteriaceae	201174|Actinobacteria	L	PFAM Integrase, catalytic region	-	-	-	ko:K07497	-	-	-	-	ko00000	-	-	-	HTH_21,rve,rve_3
AA_WF_D-U_11	382245.ASA_3671	5.98e-42	160.0	COG2268@1|root,COG2268@2|Bacteria,1N7R3@1224|Proteobacteria,1SWBF@1236|Gammaproteobacteria	1236|Gammaproteobacteria	S	Band 7 protein	-	-	-	-	-	-	-	-	-	-	-	-	-
AA_WF_D-U_11	56107.Cylst_1960	1.04e-78	251.0	COG5655@1|root,COG5655@2|Bacteria,1GE7K@1117|Cyanobacteria,1HT1G@1161|Nostocales	1117|Cyanobacteria	L	Replication protein	-	-	-	-	-	-	-	-	-	-	-	-	Rep_1
AA_WF_D-U_16	1234364.AMSF01000031_gene3356	4.43e-230	635.0	COG2885@1|root,COG3637@1|root,COG2885@2|Bacteria,COG3637@2|Bacteria,1RKGT@1224|Proteobacteria,1S6ZQ@1236|Gammaproteobacteria,1X563@135614|Xanthomonadales	135614|Xanthomonadales	M	Belongs to the ompA family	mopB	-	-	ko:K03286	-	-	-	-	ko00000,ko02000	1.B.6	-	-	OMP_b-brl,OmpA,TSP_3
AA_WF_E-F-T_2	588596.U9SNL4	4.63e-36	129.0	2D156@1|root,2SGRE@2759|Eukaryota,3AE9Q@33154|Opisthokonta,3P8TG@4751|Fungi	4751|Fungi	-	-	-	-	-	-	-	-	-	-	-	-	-	-	-
AA_WF_E-F-T_2	40483.S8EPW8	2.99e-85	268.0	28HI1@1|root,2QPVW@2759|Eukaryota,39WVW@33154|Opisthokonta,3NUGT@4751|Fungi,3V0HU@5204|Basidiomycota,2256R@155619|Agaricomycetes,3H3XX@355688|Agaricomycetes incertae sedis	4751|Fungi	G	Glycosyltransferase family 17	-	-	2.4.1.144	ko:K00737	ko00510,ko01100,map00510,map01100	M00075	R05986	-	ko00000,ko00001,ko00002,ko01000,ko01003	-	GT17	-	Glyco_transf_17
AA_WF_E-F-T_2	72019.SARC_03967T0	4.94e-29	124.0	COG0417@1|root,KOG0969@2759|Eukaryota	2759|Eukaryota	L	DNA replication proofreading	-	-	2.7.7.6,2.7.7.7	ko:K02320,ko:K02327,ko:K03010	ko00230,ko00240,ko01100,ko03020,ko03030,ko03410,ko03420,ko03430,ko03440,ko05016,ko05166,ko05169,map00230,map00240,map01100,map03020,map03030,map03410,map03420,map03430,map03440,map05016,map05166,map05169	M00180,M00261,M00262	R00375,R00376,R00377,R00378,R00435,R00441,R00442,R00443	RC02795	br01611,ko00000,ko00001,ko00002,ko01000,ko03021,ko03032,ko03400	-	-	-	DNA_pol_B,DNA_pol_B_exo1,RNA_pol_Rpb2_6
AA_WF_E-F-T_2	272952.HpaP814007	5.83e-52	192.0	COG0085@1|root,KOG0215@2759|Eukaryota,3QAXU@4776|Peronosporales	4776|Peronosporales	K	DNA-dependent RNA polymerase catalyzes the transcription of DNA into RNA using the four ribonucleoside triphosphates as substrates	-	-	2.7.7.6	ko:K03021	ko00230,ko00240,ko01100,ko03020,ko04623,ko05169,map00230,map00240,map01100,map03020,map04623,map05169	M00181	R00435,R00441,R00442,R00443	RC02795	br01611,ko00000,ko00001,ko00002,ko01000,ko03021	-	-	-	RNA_pol_Rpb2_1,RNA_pol_Rpb2_2,RNA_pol_Rpb2_3,RNA_pol_Rpb2_4,RNA_pol_Rpb2_5,RNA_pol_Rpb2_6,RNA_pol_Rpb2_7
AA_WF_E-F-T_2	1202768.JROF01000020_gene3471	7.67e-14	81.6	COG1061@1|root,arCOG00874@2157|Archaea,2XTYQ@28890|Euryarchaeota,23SWE@183963|Halobacteria	183963|Halobacteria	K	COG1061 DNA or RNA helicases of superfamily II	rad25	-	-	-	-	-	-	-	-	-	-	-	ERCC3_RAD25_C,ResIII
AA_WF_E-F-T_2	3218.PP1S215_91V6.1	2.34e-155	446.0	COG1678@1|root,KOG1567@2759|Eukaryota,37KRP@33090|Viridiplantae,3GC18@35493|Streptophyta	35493|Streptophyta	F	ribonucleoside-diphosphate reductase small	-	GO:0006139,GO:0006259,GO:0006260,GO:0006281,GO:0006725,GO:0006807,GO:0006950,GO:0006974,GO:0007275,GO:0008150,GO:0008152,GO:0008219,GO:0009058,GO:0009059,GO:0009987,GO:0012501,GO:0032501,GO:0032502,GO:0033554,GO:0034641,GO:0034645,GO:0043170,GO:0044237,GO:0044238,GO:0044249,GO:0044260,GO:0046483,GO:0048856,GO:0050789,GO:0050794,GO:0050896,GO:0051716,GO:0051726,GO:0065007,GO:0071704,GO:0090304,GO:…	1.17.4.1	ko:K10808	ko00230,ko00240,ko00480,ko00983,ko01100,ko04115,map00230,map00240,map00480,map00983,map01100,map04115	M00053	R02017,R02019,R02024,R08363,R08364,R11893	RC00613,RC01003	ko00000,ko00001,ko00002,ko01000,ko03400	-	-	-	Ribonuc_red_sm
AA_WF_E-F-T_2	192875.XP_004346381.1	6.15e-38	132.0	2E4IP@1|root,2SBEV@2759|Eukaryota,3AR43@33154|Opisthokonta	33154|Opisthokonta	S	Domain of unknown function (DUF4326)	-	-	-	-	-	-	-	-	-	-	-	-	DUF4326
AA_WF_E-F-T_2	3218.PP1S29_176V6.1	2.28e-43	163.0	2EXZJ@1|root,2SZJE@2759|Eukaryota,382WS@33090|Viridiplantae	3218.PP1S29_176V6.1|-	-	-	-	-	-	-	-	-	-	-	-	-	-	-	-
AA_WF_E-F-T_2	10506.O41026_PBCV1	7e-68	220.0	4QAUT@10239|Viruses,4QVIM@35237|dsDNA viruses no RNA stage	10239|Viruses	S	DNA ligase (ATP) activity	-	GO:0005575,GO:0018995,GO:0030430,GO:0033643,GO:0033646,GO:0043656,GO:0043657,GO:0044215,GO:0044216,GO:0044217	-	-	-	-	-	-	-	-	-	-	-
AA_WF_E-F-T_2	221103.XP_007844499.1	2.85e-23	109.0	COG0328@1|root,KOG3752@2759|Eukaryota,39U14@33154|Opisthokonta,3NU3Q@4751|Fungi,3V16N@5204|Basidiomycota,229RD@155619|Agaricomycetes,3W777@5338|Agaricales	4751|Fungi	L	RNase H	-	GO:0000228,GO:0000278,GO:0000785,GO:0000790,GO:0003674,GO:0003824,GO:0004518,GO:0004519,GO:0004521,GO:0004523,GO:0004540,GO:0005575,GO:0005622,GO:0005623,GO:0005634,GO:0005694,GO:0005737,GO:0006139,GO:0006259,GO:0006260,GO:0006261,GO:0006271,GO:0006273,GO:0006401,GO:0006725,GO:0006807,GO:0007049,GO:0008150,GO:0008152,GO:0009056,GO:0009057,GO:0009058,GO:0009059,GO:0009987,GO:0016070,GO:0016787,GO:…	3.1.26.4	ko:K03469	ko03030,map03030	-	-	-	ko00000,ko00001,ko01000,ko03032	-	-	-	Cauli_VI,RNase_H
AA_WF_E-F-T_2	63737.Npun_F5522	3.15e-52	182.0	COG1672@1|root,COG1672@2|Bacteria,1GHNZ@1117|Cyanobacteria,1HMR3@1161|Nostocales	1117|Cyanobacteria	S	PFAM Archaeal ATPase	-	-	-	-	-	-	-	-	-	-	-	-	CHAT
AA_WF_E-F-T_2	364733.XP_007786339.1	9.94e-162	476.0	COG0277@1|root,2QUMR@2759|Eukaryota,39PB1@33154|Opisthokonta,3P020@4751|Fungi,3QS9W@4890|Ascomycota,20DY2@147545|Eurotiomycetes,3MQ0Q@451870|Chaetothyriomycetidae	4751|Fungi	C	FAD binding domain	-	-	-	-	-	-	-	-	-	-	-	-	BBE,FAD_binding_4
AA_WF_E-F-T_3	1229205.BUPH_05533	1.94e-44	145.0	COG2963@1|root,COG2963@2|Bacteria,1N37Z@1224|Proteobacteria,2VUMC@28216|Betaproteobacteria,1K8VK@119060|Burkholderiaceae	28216|Betaproteobacteria	L	Elements of external origin	-	-	-	ko:K07483	-	-	-	-	ko00000	-	-	-	HTH_Tnp_1
AA_WF_E-F-T_3	1229205.BUPH_05535	7.05e-215	593.0	COG2801@1|root,COG2801@2|Bacteria,1MVXQ@1224|Proteobacteria,2VQF1@28216|Betaproteobacteria,1K10X@119060|Burkholderiaceae	28216|Betaproteobacteria	L	transposase	-	-	-	ko:K07497	-	-	-	-	ko00000	-	-	-	HTH_21,rve
AA_WF_E-F-T_3	596152.DesU5LDRAFT_3363	6.26e-87	263.0	2AAVU@1|root,3108V@2|Bacteria,1PN99@1224|Proteobacteria,436ZQ@68525|delta/epsilon subdivisions,2X1QC@28221|Deltaproteobacteria,2MFGJ@213115|Desulfovibrionales	28221|Deltaproteobacteria	-	-	-	-	-	-	-	-	-	-	-	-	-	-	-
AA_WF_E-F-T_3	667632.KB890181_gene825	0.0	1040.0	COG4974@1|root,COG4974@2|Bacteria,1R9GT@1224|Proteobacteria,2VPD2@28216|Betaproteobacteria,1K4HA@119060|Burkholderiaceae	28216|Betaproteobacteria	L	Belongs to the 'phage' integrase family	-	-	-	-	-	-	-	-	-	-	-	-	DUF3701,Phage_integrase
AA_WF_E-F-T_3	667632.KB890181_gene824	2.2e-59	184.0	2AH6K@1|root,317GE@2|Bacteria,1PYT4@1224|Proteobacteria,2WDXV@28216|Betaproteobacteria,1KB7Z@119060|Burkholderiaceae	28216|Betaproteobacteria	-	-	-	-	-	-	-	-	-	-	-	-	-	-	-
AA_WF_E-F-T_3	667632.KB890181_gene823	1.32e-38	128.0	2AH7F@1|root,317HB@2|Bacteria,1PYU6@1224|Proteobacteria,2WDYV@28216|Betaproteobacteria,1KB9V@119060|Burkholderiaceae	28216|Betaproteobacteria	-	-	-	-	-	-	-	-	-	-	-	-	-	-	-
AA_WF_E-F-T_3	999541.bgla_2p0980	5.69e-38	137.0	2AH7F@1|root,317HB@2|Bacteria,1PYU6@1224|Proteobacteria,2WDYV@28216|Betaproteobacteria,1KB9V@119060|Burkholderiaceae	28216|Betaproteobacteria	-	-	-	-	-	-	-	-	-	-	-	-	-	-	-
AA_WF_E-F-T_3	667632.KB890181_gene820	2.17e-56	176.0	2E47D@1|root,32Z39@2|Bacteria,1PXK1@1224|Proteobacteria,2WCZA@28216|Betaproteobacteria,1K8U2@119060|Burkholderiaceae	28216|Betaproteobacteria	-	-	-	-	-	-	-	-	-	-	-	-	-	-	-
AA_WF_E-F-T_3	667632.KB890181_gene818	1.12e-208	583.0	2E2KC@1|root,32XPP@2|Bacteria,1R4ZI@1224|Proteobacteria,2VM8Z@28216|Betaproteobacteria,1K89M@119060|Burkholderiaceae	28216|Betaproteobacteria	-	-	-	-	-	-	-	-	-	-	-	-	-	-	-
AA_WF_E-F-T_3	366602.Caul_5447	1.3e-11	64.7	COG1813@1|root,COG1813@2|Bacteria,1QWVP@1224|Proteobacteria,2U9K0@28211|Alphaproteobacteria	28211|Alphaproteobacteria	K	Transcriptional	-	-	-	ko:K15773	-	-	-	-	ko00000,ko02048,ko03000	-	-	-	HTH_3
AA_WF_E-F-T_3	1458357.BG58_26210	9.37e-155	443.0	COG1475@1|root,COG1475@2|Bacteria,1ND69@1224|Proteobacteria,2VXCN@28216|Betaproteobacteria,1K5GC@119060|Burkholderiaceae	28216|Betaproteobacteria	K	Belongs to the ParB family	-	-	-	ko:K03497	-	-	-	-	ko00000,ko03000,ko03036,ko04812	-	-	-	ParBc
AA_WF_E-F-T_3	640511.BC1002_6803	2.22e-276	757.0	COG1192@1|root,COG1192@2|Bacteria,1MVJU@1224|Proteobacteria,2VP4N@28216|Betaproteobacteria,1K4C6@119060|Burkholderiaceae	28216|Betaproteobacteria	D	Plasmid partition protein A	-	-	-	ko:K03496	-	-	-	-	ko00000,ko03036,ko04812	-	-	-	AAA_31
AA_WF_E-F-T_3	667632.KB890181_gene802	5.16e-246	682.0	COG5527@1|root,COG5527@2|Bacteria,1PU6T@1224|Proteobacteria,2WAQT@28216|Betaproteobacteria,1K4PB@119060|Burkholderiaceae	28216|Betaproteobacteria	L	Initiator replication protein B	-	-	-	-	-	-	-	-	-	-	-	-	Rep_3
AA_WF_E-F-T_3	882378.RBRH_01370	3.59e-203	601.0	COG5001@1|root,COG5001@2|Bacteria,1MU2C@1224|Proteobacteria,2VH3V@28216|Betaproteobacteria,1K0RA@119060|Burkholderiaceae	28216|Betaproteobacteria	T	GGDEF domain containing protein	-	-	-	-	-	-	-	-	-	-	-	-	EAL,GGDEF,dCache_1
AA_WF_E-F-T_3	1218084.BBJK01000041_gene3691	5.17e-39	141.0	COG2771@1|root,COG2771@2|Bacteria,1P1FM@1224|Proteobacteria,2W46K@28216|Betaproteobacteria,1K6QU@119060|Burkholderiaceae	28216|Betaproteobacteria	K	Autoinducer binding domain	-	-	-	-	-	-	-	-	-	-	-	-	Autoind_bind
AA_WF_E-F-T_3	859657.RPSI07_0956	2.7e-65	217.0	COG1638@1|root,COG1638@2|Bacteria,1MVYB@1224|Proteobacteria,2VIQ9@28216|Betaproteobacteria,1KCWB@119060|Burkholderiaceae	28216|Betaproteobacteria	G	Bacterial extracellular solute-binding protein, family 7	-	-	-	-	-	-	-	-	-	-	-	-	DctP
AA_WF_E-F-T_3	859657.RPSI07_1256	5.16e-97	292.0	COG1540@1|root,COG1540@2|Bacteria,1MUYV@1224|Proteobacteria,2VKKP@28216|Betaproteobacteria,1K3SX@119060|Burkholderiaceae	28216|Betaproteobacteria	S	Belongs to the UPF0271 (lamB) family	-	-	-	ko:K07160	-	-	-	-	ko00000	-	-	-	LamB_YcsF
AA_WF_E-F-T_3	667632.KB890181_gene799	1.61e-87	257.0	COG1396@1|root,COG1396@2|Bacteria,1N81W@1224|Proteobacteria,2VX9T@28216|Betaproteobacteria,1KAZY@119060|Burkholderiaceae	28216|Betaproteobacteria	K	Helix-turn-helix domain protein	-	-	-	-	-	-	-	-	-	-	-	-	HTH_3,HTH_31
AA_WF_E-F-T_3	1207076.ALAT01000231_gene639	9.85e-16	72.0	2EGFU@1|root,33A7T@2|Bacteria,1NGW0@1224|Proteobacteria	1224|Proteobacteria	-	-	-	-	-	-	-	-	-	-	-	-	-	-	-
AA_WF_E-F-T_3	1229205.BUPH_08396	5.26e-84	255.0	COG0741@1|root,COG0741@2|Bacteria,1N00I@1224|Proteobacteria,2VRF7@28216|Betaproteobacteria,1K93M@119060|Burkholderiaceae	28216|Betaproteobacteria	M	PFAM Lytic transglycosylase catalytic	-	-	-	ko:K03194	ko03070,map03070	M00333	-	-	ko00000,ko00001,ko00002,ko02044	-	-	-	SLT
AA_WF_E-F-T_3	1218084.BBJK01000041_gene3690	1.25e-52	167.0	2AGM3@1|root,316UA@2|Bacteria,1PY0N@1224|Proteobacteria,2WDB0@28216|Betaproteobacteria,1K9W6@119060|Burkholderiaceae	28216|Betaproteobacteria	-	-	-	-	-	-	-	-	-	-	-	-	-	-	-
AA_WF_E-F-T_3	667632.KB890181_gene868	5.81e-99	287.0	COG3702@1|root,COG3702@2|Bacteria,1N4V8@1224|Proteobacteria,2VU29@28216|Betaproteobacteria,1K7TF@119060|Burkholderiaceae	28216|Betaproteobacteria	U	Type IV secretory pathway, VirB3-like protein	-	-	-	ko:K03198	ko03070,map03070	M00333	-	-	ko00000,ko00001,ko00002,ko02044	3.A.7	-	-	VirB3
AA_WF_E-F-T_3	667632.KB890181_gene867	0.0	1704.0	COG3451@1|root,COG3451@2|Bacteria,1MXH0@1224|Proteobacteria,2VKE0@28216|Betaproteobacteria,1K54R@119060|Burkholderiaceae	28216|Betaproteobacteria	U	PFAM CagE, TrbE, VirB component of type IV transporter system	-	-	-	ko:K03199,ko:K12063	ko03070,map03070	M00333	-	-	ko00000,ko00001,ko00002,ko02044	3.A.7,3.A.7.11.1	-	-	CagE_TrbE_VirB
AA_WF_E-F-T_3	667632.KB890181_gene866	1.32e-136	388.0	COG5314@1|root,COG5314@2|Bacteria,1N2UW@1224|Proteobacteria,2VUTJ@28216|Betaproteobacteria,1K2VD@119060|Burkholderiaceae	28216|Betaproteobacteria	U	Type IV secretion system proteins	-	-	-	ko:K03200	ko03070,map03070	M00333	-	-	ko00000,ko00001,ko00002,ko02044	3.A.7	-	-	T4SS
AA_WF_E-F-T_3	667632.KB890181_gene865	2.53e-49	157.0	2AGQJ@1|root,316YA@2|Bacteria,1PY63@1224|Proteobacteria,2WDF5@28216|Betaproteobacteria,1KA6T@119060|Burkholderiaceae	28216|Betaproteobacteria	-	-	-	-	-	-	-	-	-	-	-	-	-	-	-
AA_WF_E-F-T_3	667632.KB890181_gene864	8.16e-199	552.0	COG3704@1|root,COG3704@2|Bacteria,1RE1X@1224|Proteobacteria,2VRP7@28216|Betaproteobacteria,1KHK5@119060|Burkholderiaceae	28216|Betaproteobacteria	U	TrbL/VirB6 plasmid conjugal transfer protein	-	-	-	ko:K03201	ko03070,map03070	M00333	-	-	ko00000,ko00001,ko00002,ko02044	3.A.7	-	-	TrbL
AA_WF_E-F-T_3	391038.Bphy_7530	1.45e-139	401.0	COG3736@1|root,COG3736@2|Bacteria,1MXRC@1224|Proteobacteria,2VPQK@28216|Betaproteobacteria	28216|Betaproteobacteria	U	VirB8 protein	-	-	-	ko:K03203	ko03070,map03070	M00333	-	-	ko00000,ko00001,ko00002,ko02044	3.A.7	-	-	VirB8
AA_WF_E-F-T_3	667632.KB890181_gene863	6.77e-195	542.0	COG3504@1|root,COG3504@2|Bacteria,1MVHJ@1224|Proteobacteria,2VR1H@28216|Betaproteobacteria,1KH3V@119060|Burkholderiaceae	28216|Betaproteobacteria	U	Conjugal transfer protein	ptlF	-	-	ko:K03204,ko:K12085	ko03070,map03070	M00333	-	-	ko00000,ko00001,ko00002,ko02044	3.A.7,3.A.7.3.1	-	-	CagX
AA_WF_E-F-T_3	667632.KB890181_gene862	1.08e-259	719.0	COG2948@1|root,COG2948@2|Bacteria,1MU7U@1224|Proteobacteria,2WE87@28216|Betaproteobacteria,1KHN9@119060|Burkholderiaceae	28216|Betaproteobacteria	U	Bacterial conjugation TrbI-like protein	ptlG	-	-	ko:K03195,ko:K12082,ko:K20533	ko02024,ko03070,map02024,map03070	M00333	-	-	ko00000,ko00001,ko00002,ko02044	3.A.7,3.A.7.3.1,3.A.7.4	-	-	TrbI
AA_WF_E-F-T_3	1218084.BBJK01000041_gene3681	9.7e-51	170.0	2AH3U@1|root,317DA@2|Bacteria,1PYPE@1224|Proteobacteria,2WDUK@28216|Betaproteobacteria,1KB12@119060|Burkholderiaceae	28216|Betaproteobacteria	-	-	-	-	-	-	-	-	-	-	-	-	-	-	-
AA_WF_E-F-T_3	667632.KB890181_gene860	6.34e-254	696.0	COG0630@1|root,COG0630@2|Bacteria,1R82Y@1224|Proteobacteria,2WFR0@28216|Betaproteobacteria,1K4QX@119060|Burkholderiaceae	28216|Betaproteobacteria	NU	Secretion system protein	virB11	-	-	ko:K03196	ko03070,ko05120,map03070,map05120	M00333,M00564	-	-	ko00000,ko00001,ko00002,ko02044	3.A.7	-	-	T2SSE
AA_WF_E-F-T_3	1218084.BBJK01000041_gene3679	7.84e-40	133.0	2EFPQ@1|root,315SE@2|Bacteria,1PW4B@1224|Proteobacteria,2WBPU@28216|Betaproteobacteria,1KAWK@119060|Burkholderiaceae	28216|Betaproteobacteria	-	-	-	-	-	-	-	-	-	-	-	-	-	-	-
AA_WF_E-F-T_3	667632.KB890181_gene859	1.55e-54	171.0	2AH1W@1|root,317B0@2|Bacteria,1PYKT@1224|Proteobacteria,2WDSV@28216|Betaproteobacteria,1KAXT@119060|Burkholderiaceae	28216|Betaproteobacteria	S	Protein of unknown function (DUF3717)	-	-	-	-	-	-	-	-	-	-	-	-	DUF3717
AA_WF_E-F-T_3	667632.KB890181_gene858	4.66e-64	196.0	2A8ZV@1|root,30Y3R@2|Bacteria,1PJZ8@1224|Proteobacteria,2W8B4@28216|Betaproteobacteria,1K8J7@119060|Burkholderiaceae	28216|Betaproteobacteria	-	-	-	-	-	-	-	-	-	-	-	-	-	-	-
AA_WF_E-F-T_3	667632.KB890181_gene857	0.0	1117.0	COG3505@1|root,COG3505@2|Bacteria,1MV1G@1224|Proteobacteria,2VH7W@28216|Betaproteobacteria,1K0Q9@119060|Burkholderiaceae	28216|Betaproteobacteria	U	PFAM TRAG family protein	-	-	-	ko:K03205	ko03070,map03070	M00333	-	-	ko00000,ko00001,ko00002,ko02044	3.A.7	-	-	T4SS-DNA_transf
AA_WF_E-F-T_3	667632.KB890181_gene856	0.0	1321.0	COG4643@1|root,COG4643@2|Bacteria,1QWHR@1224|Proteobacteria,2WH0Z@28216|Betaproteobacteria,1K38W@119060|Burkholderiaceae	28216|Betaproteobacteria	P	DNA integration	-	-	-	-	-	-	-	-	-	-	-	-	-
AA_WF_E-F-T_3	667632.KB890181_gene855	4.79e-159	448.0	2CJX8@1|root,2ZAA9@2|Bacteria,1RFA5@1224|Proteobacteria,2VS1G@28216|Betaproteobacteria,1K6HD@119060|Burkholderiaceae	28216|Betaproteobacteria	-	-	-	-	-	-	-	-	-	-	-	-	-	-	-
AA_WF_E-F-T_3	667632.KB890181_gene854	4.07e-90	266.0	2APGA@1|root,31EJ4@2|Bacteria,1QA0Q@1224|Proteobacteria,2WD2P@28216|Betaproteobacteria,1K95K@119060|Burkholderiaceae	28216|Betaproteobacteria	-	-	-	-	-	-	-	-	-	-	-	-	-	-	-
AA_WF_E-F-T_3	667632.KB890181_gene853	6.22e-64	196.0	2E2MR@1|root,318MX@2|Bacteria,1Q0MY@1224|Proteobacteria,2W8VM@28216|Betaproteobacteria,1K9I7@119060|Burkholderiaceae	28216|Betaproteobacteria	S	TrbM	-	-	-	-	-	-	-	-	-	-	-	-	TrbM
AA_WF_E-F-T_3	1229205.BUPH_06481	2.55e-228	640.0	2DK7M@1|root,308T6@2|Bacteria,1NB0E@1224|Proteobacteria,2WBHA@28216|Betaproteobacteria,1K60C@119060|Burkholderiaceae	28216|Betaproteobacteria	-	-	-	-	-	-	-	-	-	-	-	-	-	-	-
AA_WF_E-F-T_3	626418.bglu_1g19490	1.07e-21	90.1	COG0236@1|root,COG0236@2|Bacteria	2|Bacteria	IQ	Carrier of the growing fatty acid chain in fatty acid biosynthesis	-	-	-	ko:K02078	-	-	-	-	ko00000,ko00001	-	-	-	AfsA,DUF1493,PP-binding
AA_WF_E-F-T_3	667632.KB890181_gene850	3.37e-77	230.0	2A85J@1|root,30X6B@2|Bacteria,1PIZW@1224|Proteobacteria,2W7JX@28216|Betaproteobacteria,1K7RV@119060|Burkholderiaceae	28216|Betaproteobacteria	S	Bacterial mobilisation protein (MobC)	-	-	-	-	-	-	-	-	-	-	-	-	MobC
AA_WF_E-F-T_3	667632.KB890181_gene849	0.0	1823.0	COG3736@1|root,COG3736@2|Bacteria,1PDFE@1224|Proteobacteria,2WB1R@28216|Betaproteobacteria,1K4XM@119060|Burkholderiaceae	28216|Betaproteobacteria	U	Relaxase/Mobilisation nuclease domain	-	-	-	-	-	-	-	-	-	-	-	-	Relaxase
AA_WF_E-F-T_3	522306.CAP2UW1_3865	2.92e-82	256.0	COG2856@1|root,COG2856@2|Bacteria,1RAU7@1224|Proteobacteria,2VHN8@28216|Betaproteobacteria	28216|Betaproteobacteria	E	IrrE N-terminal-like domain	-	-	-	-	-	-	-	-	-	-	-	-	Peptidase_M78
AA_WF_E-F-T_3	366649.XFF4834R_chr13640	5.48e-26	100.0	COG1396@1|root,COG1396@2|Bacteria,1N6TH@1224|Proteobacteria,1SFCK@1236|Gammaproteobacteria	1236|Gammaproteobacteria	K	Helix-turn-helix domain	-	-	-	-	-	-	-	-	-	-	-	-	HTH_19,HTH_3,HTH_31
AA_WF_E-F-T_3	667632.KB890181_gene846	1.56e-112	324.0	2AH0P@1|root,3179J@2|Bacteria,1PYJB@1224|Proteobacteria,2WDRE@28216|Betaproteobacteria,1KAV2@119060|Burkholderiaceae	28216|Betaproteobacteria	-	-	-	-	-	-	-	-	-	-	-	-	-	-	-
AA_WF_E-F-T_3	667632.KB890181_gene845	0.0	1274.0	COG1475@1|root,COG1475@2|Bacteria,1MVF9@1224|Proteobacteria,2VGZJ@28216|Betaproteobacteria,1K223@119060|Burkholderiaceae	28216|Betaproteobacteria	K	PFAM ParB domain protein nuclease	-	-	-	ko:K03497	-	-	-	-	ko00000,ko03000,ko03036,ko04812	-	-	-	ParBc
AA_WF_E-F-T_3	667632.KB890181_gene844	3.06e-97	282.0	2921C@1|root,2ZPKK@2|Bacteria,1REBZ@1224|Proteobacteria,2VU5W@28216|Betaproteobacteria,1K886@119060|Burkholderiaceae	28216|Betaproteobacteria	S	Antirestriction protein	-	-	-	-	-	-	-	-	-	-	-	-	Antirestrict
AA_WF_E-F-T_3	667632.KB890181_gene843	2.16e-182	508.0	28H9R@1|root,2Z7MD@2|Bacteria,1MVTR@1224|Proteobacteria,2WHR1@28216|Betaproteobacteria,1KIPJ@119060|Burkholderiaceae	28216|Betaproteobacteria	S	Domain of unknown function (DUF932)	-	-	-	-	-	-	-	-	-	-	-	-	DUF932
AA_WF_E-F-T_3	667632.KB890181_gene842	2.39e-68	206.0	2AGN4@1|root,316VF@2|Bacteria,1PY2B@1224|Proteobacteria,2WDCC@28216|Betaproteobacteria,1K9ZW@119060|Burkholderiaceae	28216|Betaproteobacteria	-	-	-	-	-	-	-	-	-	-	-	-	-	-	-
AA_WF_E-F-T_3	1458357.BG58_05850	4.32e-20	82.8	2EPAI@1|root,33GXA@2|Bacteria,1NIRE@1224|Proteobacteria,2VY75@28216|Betaproteobacteria,1KAXJ@119060|Burkholderiaceae	28216|Betaproteobacteria	S	Protein of unknown function (DUF3717)	-	-	-	-	-	-	-	-	-	-	-	-	DUF3717
AA_WF_E-F-T_3	1177179.A11A3_14110	1.58e-25	101.0	2E68H@1|root,330WQ@2|Bacteria,1ND48@1224|Proteobacteria,1SF4U@1236|Gammaproteobacteria	1236|Gammaproteobacteria	-	-	-	-	-	-	-	-	-	-	-	-	-	-	-
AA_WF_E-F-T_3	667632.KB890181_gene840	3.91e-63	193.0	2ANQR@1|root,31DQD@2|Bacteria,1QB1V@1224|Proteobacteria,2WDQR@28216|Betaproteobacteria,1KATI@119060|Burkholderiaceae	28216|Betaproteobacteria	-	-	-	-	-	-	-	-	-	-	-	-	-	-	-
AA_WF_E-F-T_3	667632.KB890181_gene839	6.59e-227	625.0	COG2135@1|root,COG2135@2|Bacteria,1NA2X@1224|Proteobacteria,2VJTK@28216|Betaproteobacteria,1K2QF@119060|Burkholderiaceae	28216|Betaproteobacteria	S	Belongs to the SOS response-associated peptidase family	-	-	-	-	-	-	-	-	-	-	-	-	SRAP
AA_WF_E-F-T_3	667632.KB890181_gene838	1.38e-115	330.0	2CPQ7@1|root,32SJM@2|Bacteria,1N2IE@1224|Proteobacteria,2W2RJ@28216|Betaproteobacteria,1KGBA@119060|Burkholderiaceae	28216|Betaproteobacteria	S	Protein of unknown function (DUF2778)	-	-	-	-	-	-	-	-	-	-	-	-	DUF2778
AA_WF_E-F-T_3	667632.KB890181_gene837	6.54e-45	147.0	2AGXZ@1|root,30G0D@2|Bacteria,1PYY0@1224|Proteobacteria,2WE29@28216|Betaproteobacteria,1KBGE@119060|Burkholderiaceae	28216|Betaproteobacteria	-	-	-	-	-	-	-	-	-	-	-	-	-	-	-
AA_WF_E-F-T_3	640511.BC1002_7226	7.25e-43	142.0	COG2916@1|root,COG2916@2|Bacteria,1P716@1224|Proteobacteria,2W5GX@28216|Betaproteobacteria,1KA0A@119060|Burkholderiaceae	28216|Betaproteobacteria	S	H-NS histone family	-	-	-	ko:K03746	-	-	-	-	ko00000,ko03036,ko03400	-	-	-	Histone_HNS
AA_WF_E-F-T_3	323097.Nham_4501	6.92e-183	521.0	COG0226@1|root,COG0226@2|Bacteria,1PGT2@1224|Proteobacteria,2TURV@28211|Alphaproteobacteria,3JVQ6@41294|Bradyrhizobiaceae	28211|Alphaproteobacteria	P	Meiotically up-regulated gene 113	-	-	-	-	-	-	-	-	-	-	-	-	MUG113,T5orf172
AA_WF_E-F-T_3	1276756.AUEX01000023_gene2293	0.0	1196.0	COG1061@1|root,COG1061@2|Bacteria,1PPCG@1224|Proteobacteria,2VMJS@28216|Betaproteobacteria,4ABH5@80864|Comamonadaceae	28216|Betaproteobacteria	KL	helicase	-	-	-	-	-	-	-	-	-	-	-	-	Helicase_C
AA_WF_E-F-T_3	75379.Tint_1545	0.0	1479.0	COG1002@1|root,COG1002@2|Bacteria,1MWRH@1224|Proteobacteria,2VMKD@28216|Betaproteobacteria	28216|Betaproteobacteria	V	type II restriction enzyme, methylase	-	-	-	-	-	-	-	-	-	-	-	-	N6_Mtase
AA_WF_E-F-T_3	1229205.BUPH_05117	1.29e-158	449.0	COG1028@1|root,COG1028@2|Bacteria,1RBAD@1224|Proteobacteria,2VI9U@28216|Betaproteobacteria,1K8W3@119060|Burkholderiaceae	28216|Betaproteobacteria	IQ	Short-chain dehydrogenase reductase Sdr	-	-	-	-	-	-	-	-	-	-	-	-	-
AA_WF_E-F-T_3	269482.Bcep1808_4349	8.24e-188	523.0	COG4422@1|root,COG4422@2|Bacteria,1MXQI@1224|Proteobacteria,2VJP8@28216|Betaproteobacteria,1K05N@119060|Burkholderiaceae	28216|Betaproteobacteria	S	PFAM Gp37Gp68 family protein	-	-	-	-	-	-	-	-	-	-	-	-	DUF5131
AA_WF_E-F-T_3	269482.Bcep1808_4348	1.41e-239	666.0	COG4422@1|root,COG4422@2|Bacteria,1QY7H@1224|Proteobacteria,2WHDD@28216|Betaproteobacteria,1K2HN@119060|Burkholderiaceae	28216|Betaproteobacteria	S	Protein of unknown function (DUF5131)	-	-	-	-	-	-	-	-	-	-	-	-	-
AA_WF_E-F-T_3	1458357.BG58_04360	2.95e-11	71.6	COG3183@1|root,COG3440@1|root,COG3183@2|Bacteria,COG3440@2|Bacteria,1NHIB@1224|Proteobacteria,2VNF7@28216|Betaproteobacteria	28216|Betaproteobacteria	V	Domain of unknown function (DUF3883)	-	-	-	-	-	-	-	-	-	-	-	-	DUF3883
AA_WF_E-F-T_5	194699.Q775D4_BPBPP	0.0	1077.0	4QHMX@10239|Viruses,4QW8C@35237|dsDNA viruses no RNA stage,4QRQS@28883|Caudovirales,4QNWI@10744|Podoviridae	10744|Podoviridae	S	metallopeptidase activity	-	-	-	-	-	-	-	-	-	-	-	-	-
AA_WF_E-F-T_5	194699.Q775D5_BPBPP	2.48e-65	226.0	4QAK6@10239|Viruses,4QUP9@35237|dsDNA viruses no RNA stage,4QPBY@28883|Caudovirales,4QNBD@10744|Podoviridae	10744|Podoviridae	S	outer membrane	-	GO:0003674,GO:0003824,GO:0004553,GO:0005575,GO:0008150,GO:0016032,GO:0016787,GO:0016798,GO:0019012,GO:0019058,GO:0019062,GO:0022610,GO:0044403,GO:0044406,GO:0044409,GO:0044411,GO:0044419,GO:0044423,GO:0044650,GO:0051701,GO:0051704,GO:0051828,GO:0051830,GO:0085027,GO:0098015,GO:0098024	-	-	-	-	-	-	-	-	-	-	-
AA_WF_E-F-T_5	194699.FIBD_BPBPP	8.2e-160	461.0	4QFQ8@10239|Viruses,4QVFB@35237|dsDNA viruses no RNA stage,4QTHD@28883|Caudovirales	28883|Caudovirales	-	-	-	GO:0005575,GO:0019012	-	-	-	-	-	-	-	-	-	-	-
AA_WF_E-F-T_5	194699.Q775D8_BPBPP	7.43e-164	466.0	4QDG6@10239|Viruses,4QYD7@35237|dsDNA viruses no RNA stage,4QT4A@28883|Caudovirales	28883|Caudovirales	S	RNA-directed DNA polymerase activity	-	-	-	-	-	-	-	-	-	-	-	-	-
AA_WF_E-F-T_5	1132026.I6NRE0_9CAUD	2.2e-16	75.1	4QDD0@10239|Viruses,4QYUG@35237|dsDNA viruses no RNA stage,4QUF6@28883|Caudovirales,4QMR0@10699|Siphoviridae	10699|Siphoviridae	-	-	-	-	-	-	-	-	-	-	-	-	-	-	-
AA_WF_E-F-T_5	1218076.BAYB01000064_gene6372	1.23e-143	413.0	COG0270@1|root,COG0270@2|Bacteria,1MV9D@1224|Proteobacteria,2VS86@28216|Betaproteobacteria,1KFQV@119060|Burkholderiaceae	28216|Betaproteobacteria	L	C-5 cytosine-specific DNA methylase	-	-	2.1.1.37	ko:K00558	ko00270,ko01100,ko05206,map00270,map01100,map05206	M00035	R04858	RC00003,RC00332	ko00000,ko00001,ko00002,ko01000,ko02048,ko03032,ko03036	-	-	-	DNA_methylase
AA_WF_E-F-T_5	626418.bglu_1g11940	1.02e-152	440.0	COG0582@1|root,COG0582@2|Bacteria,1MWBN@1224|Proteobacteria,2VK8Q@28216|Betaproteobacteria,1K61C@119060|Burkholderiaceae	28216|Betaproteobacteria	L	Belongs to the 'phage' integrase family	-	-	-	-	-	-	-	-	-	-	-	-	Phage_integrase
AA_WF_E-F-T_5	194699.Q774Z8_BPBPP	1.45e-228	642.0	4QB5I@10239|Viruses,4QUT2@35237|dsDNA viruses no RNA stage,4QPQ9@28883|Caudovirales,4QNNS@10744|Podoviridae	10744|Podoviridae	S	SNF2 family N-terminal domain	-	-	-	-	-	-	-	-	-	-	-	-	-
AA_WF_E-F-T_5	391038.Bphy_1920	1.38e-90	268.0	COG1041@1|root,COG1041@2|Bacteria,1QWHX@1224|Proteobacteria,2VTYQ@28216|Betaproteobacteria,1KDIX@119060|Burkholderiaceae	28216|Betaproteobacteria	H	Methyltransferase domain	-	-	-	-	-	-	-	-	-	-	-	-	-
AA_WF_E-F-T_5	194699.Q775A2_BPBPP	4.21e-44	144.0	4QBET@10239|Viruses,4QVSW@35237|dsDNA viruses no RNA stage,4QQ0K@28883|Caudovirales,4QNKF@10744|Podoviridae	10744|Podoviridae	S	hydrolase activity, acting on ester bonds	-	-	-	-	-	-	-	-	-	-	-	-	-
AA_WF_E-F-T_5	194699.Q775A3_BPBPP	0.0	949.0	4QAKM@10239|Viruses,4QUU7@35237|dsDNA viruses no RNA stage,4QPEF@28883|Caudovirales,4QNER@10744|Podoviridae	10744|Podoviridae	S	DNA polymerase family A	-	GO:0003674,GO:0003824,GO:0004518,GO:0004527,GO:0006139,GO:0006725,GO:0006807,GO:0008150,GO:0008152,GO:0008408,GO:0009987,GO:0016787,GO:0016788,GO:0034641,GO:0043170,GO:0044237,GO:0044238,GO:0046483,GO:0071704,GO:0090304,GO:0090305,GO:1901360	-	-	-	-	-	-	-	-	-	-	-
AA_WF_E-F-T_5	194699.Q775A5_BPBPP	5.02e-28	110.0	4QBNJ@10239|Viruses,4QWE0@35237|dsDNA viruses no RNA stage,4QQAU@28883|Caudovirales,4QNSD@10744|Podoviridae	10744|Podoviridae	S	Protein of unknown function (DUF2815)	-	-	-	-	-	-	-	-	-	-	-	-	-
AA_WF_E-F-T_5	194699.Q775A7_BPBPP	2.14e-194	552.0	4QC5D@10239|Viruses,4QVY9@35237|dsDNA viruses no RNA stage,4QPVU@28883|Caudovirales,4QNN5@10744|Podoviridae	10744|Podoviridae	S	Protein of unknown function (DUF2800)	-	-	-	-	-	-	-	-	-	-	-	-	-
AA_WF_E-F-T_5	1216976.AX27061_2609	1.41e-12	74.3	COG1315@1|root,COG1315@2|Bacteria,1R3ZG@1224|Proteobacteria,2VN97@28216|Betaproteobacteria,3T5QE@506|Alcaligenaceae	28216|Betaproteobacteria	L	Flagellar Assembly Protein A	-	-	-	-	-	-	-	-	-	-	-	-	-
AA_WF_E-F-T_5	595537.Varpa_1986	2.06e-19	87.8	COG2932@1|root,COG2932@2|Bacteria,1QZC0@1224|Proteobacteria,2WEX9@28216|Betaproteobacteria	28216|Betaproteobacteria	K	Transcriptional regulator	-	-	-	-	-	-	-	-	-	-	-	-	-
AA_WF_E-F-T_5	1056820.KB900633_gene2087	3.76e-61	197.0	COG0741@1|root,COG0741@2|Bacteria,1RH42@1224|Proteobacteria,1S92N@1236|Gammaproteobacteria	1236|Gammaproteobacteria	M	lytic transglycosylase activity	-	-	-	-	-	-	-	-	-	-	-	-	SLT
AA_WF_E-F-T_5	1005994.GTGU_01433	3.87e-183	547.0	COG3378@1|root,COG5545@1|root,COG3378@2|Bacteria,COG5545@2|Bacteria,1MVGK@1224|Proteobacteria,1S6W2@1236|Gammaproteobacteria	1236|Gammaproteobacteria	L	Virulence-associated protein	-	-	-	ko:K06919	-	-	-	-	ko00000	-	-	-	Prim-Pol,Toprim_3,Toprim_4,VirE
AA_WF_E-F-T_5	1123487.KB892867_gene934	1.02e-16	75.1	COG4197@1|root,COG4197@2|Bacteria,1PYK4@1224|Proteobacteria,2WDYJ@28216|Betaproteobacteria,2KXNB@206389|Rhodocyclales	206389|Rhodocyclales	S	Putative antitoxin of bacterial toxin-antitoxin system, YdaS/YdaT	-	-	-	-	-	-	-	-	-	-	-	-	YdaS_antitoxin
AA_WF_E-F-T_5	557598.LHK_02480	1.31e-11	61.6	28QJ6@1|root,2ZD12@2|Bacteria,1P7UB@1224|Proteobacteria,2W5VY@28216|Betaproteobacteria	28216|Betaproteobacteria	-	-	-	-	-	-	-	-	-	-	-	-	-	-	-
AA_WF_E-F-T_5	1484157.PSNIH2_13405	2.21e-44	151.0	2D0K9@1|root,32T8S@2|Bacteria,1MZRW@1224|Proteobacteria,1SF0N@1236|Gammaproteobacteria	1236|Gammaproteobacteria	-	-	-	-	-	-	-	-	-	-	-	-	-	-	-
AA_WF_E-F-T_5	194699.Q775B9_BPBPP	2.26e-315	867.0	4QNP4@10744|Podoviridae	10744|Podoviridae	S	Terminase-like family	-	-	-	-	-	-	-	-	-	-	-	-	-
AA_WF_E-F-T_5	360910.BAV0419	3.3e-47	158.0	COG3375@1|root,COG3375@2|Bacteria,1PTD9@1224|Proteobacteria,2WAGV@28216|Betaproteobacteria,3T8DA@506|Alcaligenaceae	28216|Betaproteobacteria	S	Acetyltransferase (GNAT) family	-	-	-	-	-	-	-	-	-	-	-	-	-
AA_WF_E-F-T_5	194699.PORTL_BPBPP	3.78e-308	850.0	4QCM5@10239|Viruses,4QVZY@35237|dsDNA viruses no RNA stage,4QQFH@28883|Caudovirales,4QNDH@10744|Podoviridae	10744|Podoviridae	S	Bacteriophage head to tail connecting protein	-	GO:0005575,GO:0008150,GO:0016032,GO:0019012,GO:0019028,GO:0019058,GO:0019068,GO:0019072,GO:0019073,GO:0032991,GO:0044403,GO:0044419,GO:0044423,GO:0046798,GO:0051704	-	-	-	-	-	-	-	-	-	-	-
AA_WF_E-F-T_5	194699.Q775C4_BPBPP	7.23e-45	147.0	4QH1B@10239|Viruses,4QXS0@35237|dsDNA viruses no RNA stage,4QS4T@28883|Caudovirales,4QP1Y@10744|Podoviridae	10744|Podoviridae	S	viral capsid, decoration	-	-	-	-	-	-	-	-	-	-	-	-	-
AA_WF_E-F-T_5	194699.Q775C5_BPBPP	4.11e-22	91.7	4QHDG@10239|Viruses,4QYUZ@35237|dsDNA viruses no RNA stage,4QRSG@28883|Caudovirales,4QNP1@10744|Podoviridae	10744|Podoviridae	-	-	-	-	-	-	-	-	-	-	-	-	-	-	-
AA_WF_E-F-T_5	194699.Q775C6_BPBPP	1.5e-50	171.0	4QCAF@10239|Viruses,4QXVN@35237|dsDNA viruses no RNA stage,4QTUF@28883|Caudovirales,4QNGW@10744|Podoviridae	10744|Podoviridae	S	peptidase activity	-	-	-	-	-	-	-	-	-	-	-	-	-
AA_WF_E-F-T_5	1003200.AXXA_27990	2.09e-146	424.0	28HXV@1|root,2Z83C@2|Bacteria,1PJBP@1224|Proteobacteria,2W8RH@28216|Betaproteobacteria,3T5DR@506|Alcaligenaceae	28216|Betaproteobacteria	-	-	-	-	-	-	-	-	-	-	-	-	-	-	-
AA_WF_E-F-T_5	194699.Q775C8_BPBPP	1.73e-17	80.9	4QGFZ@10239|Viruses,4QVJ7@35237|dsDNA viruses no RNA stage,4QU5D@28883|Caudovirales,4QNJN@10744|Podoviridae	10744|Podoviridae	-	-	-	-	-	-	-	-	-	-	-	-	-	-	-
AA_WF_E-F-T_5	360910.BAV0428	7.82e-88	265.0	2DZ82@1|root,32V6V@2|Bacteria,1N3UK@1224|Proteobacteria,2VY68@28216|Betaproteobacteria,3T7VI@506|Alcaligenaceae	28216|Betaproteobacteria	-	-	-	-	-	-	-	-	-	-	-	-	-	-	-
AA_WF_E-F-T_5	194699.Q775D1_BPBPP	0.0	1077.0	4QC24@10239|Viruses,4QZPR@35237|dsDNA viruses no RNA stage,4QRZK@28883|Caudovirales,4QP0N@10744|Podoviridae	10744|Podoviridae	-	-	-	-	-	-	-	-	-	-	-	-	-	-	-
AA_WF_E-F-T_5	194699.Q775D2_BPBPP	5.73e-42	149.0	4QC0V@10239|Viruses,4R05E@35237|dsDNA viruses no RNA stage,4QRBK@28883|Caudovirales,4QNK0@10744|Podoviridae	10744|Podoviridae	-	-	-	-	-	-	-	-	-	-	-	-	-	-	-
AA_WF_E-F-T_5	194699.Q775D3_BPBPP	9.62e-255	729.0	4QAK6@10239|Viruses,4QUP9@35237|dsDNA viruses no RNA stage,4QPBY@28883|Caudovirales,4QNG7@10744|Podoviridae	10744|Podoviridae	S	lytic transglycosylase activity	-	GO:0008150,GO:0016032,GO:0019058,GO:0030260,GO:0039678,GO:0044403,GO:0044409,GO:0044411,GO:0044419,GO:0046718,GO:0051701,GO:0051704,GO:0051806,GO:0051828,GO:0051830,GO:0085027	-	-	-	-	-	-	-	-	-	-	-
AA_WF_E-F-T_5	194699.Q775D4_BPBPP	5.02e-306	936.0	4QHMX@10239|Viruses,4QW8C@35237|dsDNA viruses no RNA stage,4QRQS@28883|Caudovirales,4QNWI@10744|Podoviridae	10744|Podoviridae	S	metallopeptidase activity	-	-	-	-	-	-	-	-	-	-	-	-	-
AA_WF_E-F-T_8	357804.Ping_0120	4.51e-116	353.0	28KKD@1|root,2ZA58@2|Bacteria,1NU8A@1224|Proteobacteria,1SUM5@1236|Gammaproteobacteria,2QIY1@267894|Psychromonadaceae	1236|Gammaproteobacteria	-	-	-	-	-	-	-	-	-	-	-	-	-	-	-
AA_WF_E-F-T_12	319003.Bra1253DRAFT_00606	7.28e-29	108.0	2BKBJ@1|root,32ERY@2|Bacteria,1NNYS@1224|Proteobacteria,2UMUU@28211|Alphaproteobacteria,3K1W4@41294|Bradyrhizobiaceae	28211|Alphaproteobacteria	-	-	-	-	-	-	-	-	-	-	-	-	-	-	-
AA_WF_E-F-T_12	1038859.AXAU01000010_gene1691	1.32e-24	97.4	2AHRP@1|root,31840@2|Bacteria,1PZSH@1224|Proteobacteria,2V8M2@28211|Alphaproteobacteria,3K1TU@41294|Bradyrhizobiaceae	28211|Alphaproteobacteria	-	-	-	-	-	-	-	-	-	-	-	-	-	-	-
AA_WF_E-F-T_12	196490.AUEZ01000092_gene6503	7.2e-62	194.0	29SC0@1|root,30DGI@2|Bacteria,1N3EP@1224|Proteobacteria,2UCP0@28211|Alphaproteobacteria,3K0A2@41294|Bradyrhizobiaceae	28211|Alphaproteobacteria	-	-	-	-	-	-	-	-	-	-	-	-	-	-	-
AA_WF_E-F-T_12	318996.AXAZ01000081_gene319	5.19e-34	118.0	2BNVE@1|root,32HJA@2|Bacteria,1NEZD@1224|Proteobacteria,2UG90@28211|Alphaproteobacteria,3K0VI@41294|Bradyrhizobiaceae	28211|Alphaproteobacteria	-	-	-	-	-	-	-	-	-	-	-	-	-	-	-
AA_WF_E-F-T_12	318996.AXAZ01000104_gene269	2.24e-124	355.0	COG1793@1|root,COG1793@2|Bacteria,1PUH3@1224|Proteobacteria,2U20Y@28211|Alphaproteobacteria,3JT3K@41294|Bradyrhizobiaceae	28211|Alphaproteobacteria	L	ATP dependent DNA ligase domain	-	-	-	-	-	-	-	-	-	-	-	-	DNA_ligase_A_M
AA_WF_E-F-T_12	318996.AXAZ01000033_gene6467	8.85e-12	63.2	2A8IY@1|root,30XM5@2|Bacteria,1RGK7@1224|Proteobacteria,2U706@28211|Alphaproteobacteria,3JZ1K@41294|Bradyrhizobiaceae	28211|Alphaproteobacteria	-	-	-	-	-	-	-	-	-	-	-	-	-	-	-
AA_WF_E-F-T_12	1037409.BJ6T_43280	1.65e-29	107.0	2CHP3@1|root,32M12@2|Bacteria,1PP5P@1224|Proteobacteria,2V1NT@28211|Alphaproteobacteria,3K57M@41294|Bradyrhizobiaceae	28211|Alphaproteobacteria	-	-	-	-	-	-	-	-	-	-	-	-	-	-	-
AA_WF_E-F-T_14	575540.Isop_0876	3.74e-204	625.0	COG2931@1|root,COG2931@2|Bacteria,2J1K0@203682|Planctomycetes	203682|Planctomycetes	Q	calcium- and calmodulin-responsive adenylate cyclase activity	-	-	-	-	-	-	-	-	-	-	-	-	-
AA_WF_E-F-T_15	504472.Slin_6581	3.03e-28	126.0	COG2972@1|root,COG2972@2|Bacteria,4NF45@976|Bacteroidetes,47QDQ@768503|Cytophagia	976|Bacteroidetes	T	signal transduction protein with a C-terminal ATPase domain	-	-	-	-	-	-	-	-	-	-	-	-	7TMR-DISMED2,7TMR-DISM_7TM,His_kinase,Reg_prop,TPR_10,TPR_12,TPR_7
AA_WF_E-F-T_21	596152.DesU5LDRAFT_3730	1.82e-59	189.0	COG4803@1|root,COG4803@2|Bacteria,1RAJ2@1224|Proteobacteria,42RBR@68525|delta/epsilon subdivisions,2WN5K@28221|Deltaproteobacteria,2MAEW@213115|Desulfovibrionales	28221|Deltaproteobacteria	S	Protein of unknown function (DUF1269)	-	-	-	-	-	-	-	-	-	-	-	-	DUF1269
AA_WF_E-F-T_23	1244869.H261_23172	1.86e-209	583.0	COG3677@1|root,COG3677@2|Bacteria,1R97R@1224|Proteobacteria,2U3R3@28211|Alphaproteobacteria,2JU7C@204441|Rhodospirillales	204441|Rhodospirillales	L	Transposase zinc-ribbon domain	-	-	-	-	-	-	-	-	-	-	-	-	DDE_Tnp_IS1595,Zn_Tnp_IS1595
AA_WF_G-H-W_1	38833.XP_003058386.1	3.64e-28	112.0	29VSF@1|root,2RXMS@2759|Eukaryota	2759|Eukaryota	S	Protein of unknown function (DUF3228)	-	-	-	-	-	-	-	-	-	-	-	-	DUF3228
AA_WF_G-H-W_1	3218.PP1S83_88V6.1	1.86e-25	108.0	2A2HB@1|root,2RY32@2759|Eukaryota,37TZZ@33090|Viridiplantae,3G96J@35493|Streptophyta	35493|Streptophyta	S	Methyl-CpG-binding domain protein	-	GO:0003674,GO:0003676,GO:0003677,GO:0005488,GO:0008150,GO:0009314,GO:0009628,GO:0050896,GO:0097159,GO:1901363	-	ko:K10801	ko03410,map03410	-	-	-	ko00000,ko00001,ko01000,ko03036,ko03400	-	-	-	HhH-GPD
AA_WF_G-H-W_1	1540257.JQMW01000009_gene3361	8.29e-47	155.0	2F2XD@1|root,33VSY@2|Bacteria,1UTUW@1239|Firmicutes,254EI@186801|Clostridia	186801|Clostridia	S	Nucleoside 2-deoxyribosyltransferase like	-	-	-	-	-	-	-	-	-	-	-	-	Nuc_deoxyri_tr2
AA_WF_G-H-W_1	1084719.G3MBM3_9CAUD	4.03e-33	122.0	4QAKE@10239|Viruses,4QUP7@35237|dsDNA viruses no RNA stage,4QPCE@28883|Caudovirales,4QI56@10662|Myoviridae	10662|Myoviridae	S	nucleic acid binding	-	-	-	-	-	-	-	-	-	-	-	-	-
AA_WF_G-H-W_1	1084719.G3MBM3_9CAUD	9.16e-31	115.0	4QAKE@10239|Viruses,4QUP7@35237|dsDNA viruses no RNA stage,4QPCE@28883|Caudovirales,4QI56@10662|Myoviridae	10662|Myoviridae	S	nucleic acid binding	-	-	-	-	-	-	-	-	-	-	-	-	-
AA_WF_G-H-W_1	1416760.AYMS01000012_gene887	2.47e-38	131.0	28U0F@1|root,2ZG6T@2|Bacteria,4P84T@976|Bacteroidetes,1IHG8@117743|Flavobacteriia,47J4V@76831|Myroides	976|Bacteroidetes	-	-	-	-	-	-	-	-	-	-	-	-	-	-	-
AA_WF_G-H-W_1	235985.BBPN01000019_gene6084	1.41e-84	276.0	COG0143@1|root,COG0143@2|Bacteria,2GK4S@201174|Actinobacteria,2NHHJ@228398|Streptacidiphilus	201174|Actinobacteria	J	tRNA synthetases class I (M)	-	-	6.1.1.10	ko:K01874	ko00450,ko00970,map00450,map00970	M00359,M00360	R03659,R04773	RC00055,RC00523	ko00000,ko00001,ko00002,ko01000,ko01007,ko03016	-	-	-	tRNA-synt_1g
AA_WF_G-H-W_1	72019.SARC_01875T0	1.2e-13	73.2	COG0171@1|root,2QTBV@2759|Eukaryota	2759|Eukaryota	H	NAD synthase	-	-	6.3.5.1	ko:K01950	ko00760,ko01100,map00760,map01100	M00115	R00257	RC00010,RC00100	ko00000,ko00001,ko00002,ko01000	-	-	-	NAD_synthase
AA_WF_G-H-W_1	4792.ETI31048	1.37e-274	822.0	COG0187@1|root,KOG0355@2759|Eukaryota,3QB02@4776|Peronosporales	4776|Peronosporales	B	Control of topological states of DNA by transient breakage and subsequent rejoining of DNA strands. Topoisomerase II makes double-strand breaks	-	-	5.99.1.3	ko:K03164	ko01524,map01524	-	-	-	ko00000,ko00001,ko01000,ko03032,ko03036	-	-	-	DNA_gyraseB,DNA_topoisoIV,HATPase_c,TOPRIM_C,Toprim
AA_WF_G-H-W_1	1469607.KK073765_gene6606	1.09e-27	115.0	COG1595@1|root,COG4474@1|root,COG1595@2|Bacteria,COG4474@2|Bacteria,1GH0I@1117|Cyanobacteria,1HTH3@1161|Nostocales	1117|Cyanobacteria	K	DNA-templated transcription, initiation	-	-	-	-	-	-	-	-	-	-	-	-	-
AA_WF_G-H-W_1	1539298.JO41_08220	6.05e-51	167.0	2BYEQ@1|root,32SXE@2|Bacteria	2|Bacteria	-	-	-	-	-	-	-	-	-	-	-	-	-	-	-
AA_WF_G-H-W_1	1636182.A0A0F6THB8_9CAUD	4.37e-14	71.2	4QDMG@10239|Viruses,4QQ5T@28883|Caudovirales,4QJYD@10662|Myoviridae	10662|Myoviridae	-	-	-	-	-	-	-	-	-	-	-	-	-	-	-
AA_WF_G-H-W_1	7213.XP_004523993.1	6.87e-76	241.0	COG0207@1|root,KOG0673@2759|Eukaryota,38B8T@33154|Opisthokonta,3BBAM@33208|Metazoa,3CTT4@33213|Bilateria,41X0Q@6656|Arthropoda,3SIB6@50557|Insecta,44ZHD@7147|Diptera	33208|Metazoa	F	Thymidylate synthase activity. It is involved in the biological process described with dTMP biosynthetic process	TYMS	GO:0000082,GO:0000083,GO:0000166,GO:0000278,GO:0000900,GO:0001101,GO:0001501,GO:0001889,GO:0002064,GO:0002065,GO:0002066,GO:0002069,GO:0002070,GO:0003674,GO:0003676,GO:0003723,GO:0003729,GO:0003824,GO:0004799,GO:0005488,GO:0005515,GO:0005542,GO:0005575,GO:0005622,GO:0005623,GO:0005634,GO:0005730,GO:0005737,GO:0005739,GO:0005740,GO:0005743,GO:0005759,GO:0005829,GO:0006082,GO:0006139,GO:0006206,GO:…	2.1.1.45	ko:K00560	ko00240,ko00670,ko01100,ko01523,map00240,map00670,map01100,map01523	M00053	R02101	RC00219,RC00332	ko00000,ko00001,ko00002,ko01000	-	-	-	Thymidylat_synt
AA_WF_G-H-W_1	1216007.AOPM01000016_gene3217	1.48e-115	347.0	COG0208@1|root,COG0208@2|Bacteria,1MWUS@1224|Proteobacteria,1RMJC@1236|Gammaproteobacteria,2Q07N@267888|Pseudoalteromonadaceae	1236|Gammaproteobacteria	F	COG0208 Ribonucleotide reductase, beta subunit	nrdB	GO:0003674,GO:0005488,GO:0005506,GO:0005515,GO:0005575,GO:0005622,GO:0005623,GO:0005737,GO:0005829,GO:0005971,GO:0006139,GO:0006725,GO:0006753,GO:0006793,GO:0006796,GO:0006807,GO:0008150,GO:0008152,GO:0009058,GO:0009117,GO:0009165,GO:0009262,GO:0009263,GO:0009987,GO:0015949,GO:0018130,GO:0019438,GO:0019637,GO:0032991,GO:0034641,GO:0034654,GO:0042802,GO:0043167,GO:0043169,GO:0044237,GO:0044238,GO:…	1.17.4.1	ko:K00526	ko00230,ko00240,ko01100,map00230,map00240,map01100	M00053	R02017,R02018,R02019,R02024	RC00613	ko00000,ko00001,ko00002,ko01000,ko03400	-	-	iAPECO1_1312.APECO1_4325	Ribonuc_red_sm
AA_WF_G-H-W_1	1235796.C815_01173	2.25e-20	89.7	COG0262@1|root,COG0262@2|Bacteria,1VB80@1239|Firmicutes	1239|Firmicutes	H	Key enzyme in folate metabolism. Catalyzes an essential reaction for de novo glycine and purine synthesis, and for DNA precursor synthesis	folA	-	1.5.1.3	ko:K00287	ko00670,ko00790,ko01100,ko01523,map00670,map00790,map01100,map01523	M00126,M00840	R00936,R00937,R00939,R00940,R02235,R02236,R11765	RC00109,RC00110,RC00158	ko00000,ko00001,ko00002,ko01000	-	-	-	DHFR_1
AA_WF_G-H-W_1	1294265.JCM21738_3523	2.7e-21	105.0	COG0272@1|root,COG0272@2|Bacteria,1TPQ3@1239|Firmicutes,4HA1D@91061|Bacilli,1ZATN@1386|Bacillus	91061|Bacilli	L	DNA ligase that catalyzes the formation of phosphodiester linkages between 5'-phosphoryl and 3'-hydroxyl groups in double-stranded DNA using NAD as a coenzyme and as the energy source for the reaction. It is essential for DNA replication and repair of damaged DNA	ligA	GO:0003674,GO:0003824,GO:0003909,GO:0003911,GO:0005575,GO:0005622,GO:0005623,GO:0005737,GO:0005829,GO:0006139,GO:0006259,GO:0006266,GO:0006281,GO:0006284,GO:0006288,GO:0006725,GO:0006807,GO:0006950,GO:0006974,GO:0008150,GO:0008152,GO:0009987,GO:0016874,GO:0016886,GO:0033554,GO:0034641,GO:0043170,GO:0044237,GO:0044238,GO:0044260,GO:0044424,GO:0044444,GO:0044464,GO:0046483,GO:0050896,GO:0051103,GO:…	6.5.1.2	ko:K01972	ko03030,ko03410,ko03420,ko03430,map03030,map03410,map03420,map03430	-	R00382	RC00005	ko00000,ko00001,ko01000,ko03032,ko03400	-	-	-	BRCT,DNA_ligase_OB,DNA_ligase_ZBD,DNA_ligase_aden,HHH_2,HHH_5
AA_WF_G-H-W_1	468059.AUHA01000003_gene1559	5.55e-59	187.0	COG0328@1|root,COG0328@2|Bacteria,4NNQX@976|Bacteroidetes,1ISJ9@117747|Sphingobacteriia	976|Bacteroidetes	L	Endonuclease that specifically degrades the RNA of RNA- DNA hybrids	rnhA	-	3.1.26.4	ko:K03469	ko03030,map03030	-	-	-	ko00000,ko00001,ko01000,ko03032	-	-	-	RNase_H
AA_WF_G-H-W_1	665032.C9DG70_9CAUD	3.21e-24	99.4	4QDCQ@10239|Viruses,4QVJW@35237|dsDNA viruses no RNA stage,4QPZZ@28883|Caudovirales,4QICG@10662|Myoviridae	10662|Myoviridae	S	Domain of unknown function (DUF1768)	-	-	-	-	-	-	-	-	-	-	-	-	-
AA_WF_G-H-W_1	1195072.M4HPC2_9CAUD	4.79e-64	209.0	4QFGJ@10239|Viruses,4R0A2@35237|dsDNA viruses no RNA stage,4QTCF@28883|Caudovirales,4QIHG@10662|Myoviridae	10662|Myoviridae	S	tRNA guanylyltransferase activity	-	-	-	-	-	-	-	-	-	-	-	-	-
AA_WF_G-H-W_1	525373.HMPREF0766_11055	1.79e-80	253.0	COG0462@1|root,COG0462@2|Bacteria,4NEVF@976|Bacteroidetes,1INUM@117747|Sphingobacteriia	976|Bacteroidetes	EF	Ribose-phosphate pyrophosphokinase	prs	-	2.7.6.1	ko:K00948	ko00030,ko00230,ko01100,ko01110,ko01120,ko01130,ko01200,ko01230,map00030,map00230,map01100,map01110,map01120,map01130,map01200,map01230	M00005	R01049	RC00002,RC00078	ko00000,ko00001,ko00002,ko01000	-	-	-	Pribosyl_synth,Pribosyltran_N
AA_WF_G-H-W_1	382359.Q0QZ32_BPSYS	3.28e-263	754.0	4QAXQ@10239|Viruses,4QUSY@35237|dsDNA viruses no RNA stage,4QRFY@28883|Caudovirales,4QI6A@10662|Myoviridae	10662|Myoviridae	S	Ribonucleotide reductase, barrel domain	-	-	-	-	-	-	-	-	-	-	-	-	-
AA_WF_G-H-W_1	1123278.KB893548_gene4664	3.1e-50	179.0	COG0464@1|root,COG0464@2|Bacteria,4NPXE@976|Bacteroidetes,47NWY@768503|Cytophagia	976|Bacteroidetes	O	ATPase family associated with various cellular activities (AAA)	-	-	-	-	-	-	-	-	-	-	-	-	AAA
AA_WF_G-H-W_1	5479.M3K297	1.71e-35	142.0	COG0465@1|root,KOG0743@2759|Eukaryota,38CMD@33154|Opisthokonta,3NVKH@4751|Fungi,3QKI7@4890|Ascomycota,3RRCF@4891|Saccharomycetes,47ABM@766764|Debaryomycetaceae	4751|Fungi	O	Mitochondrial	BCS1	GO:0003674,GO:0003824,GO:0005215,GO:0005575,GO:0005622,GO:0005623,GO:0005737,GO:0005739,GO:0005740,GO:0005743,GO:0006810,GO:0006996,GO:0007005,GO:0007006,GO:0008104,GO:0008150,GO:0008320,GO:0008565,GO:0009987,GO:0015031,GO:0015833,GO:0016020,GO:0016043,GO:0016462,GO:0016787,GO:0016817,GO:0016818,GO:0016887,GO:0017004,GO:0017062,GO:0017111,GO:0019866,GO:0022607,GO:0022857,GO:0022884,GO:0031090,GO:…	-	ko:K08900	-	-	-	-	ko00000,ko03029	-	-	-	AAA,BCS1_N
AA_WF_G-H-W_1	1121382.JQKG01000044_gene1326	5.33e-30	114.0	COG0494@1|root,COG0494@2|Bacteria	2|Bacteria	L	nUDIX hydrolase	-	-	3.6.1.13,3.6.1.55	ko:K01515,ko:K03574	ko00230,map00230	-	R01054	RC00002	ko00000,ko00001,ko01000,ko03400	-	-	-	DUF4743,NUDIX
AA_WF_G-H-W_1	362418.IW19_07630	2.13e-54	182.0	2CF2K@1|root,33RGF@2|Bacteria,4P16Y@976|Bacteroidetes,1I82T@117743|Flavobacteriia,2NYDN@237|Flavobacterium	976|Bacteroidetes	-	-	-	-	-	-	-	-	-	-	-	-	-	-	-
AA_WF_G-H-W_1	1084719.G3MAF3_9CAUD	2.36e-21	96.7	4QBQX@10239|Viruses,4QWKW@35237|dsDNA viruses no RNA stage,4QQ3A@28883|Caudovirales,4QICE@10662|Myoviridae	10662|Myoviridae	S	Domain of unknown function (DUF4343)	-	-	-	-	-	-	-	-	-	-	-	-	-
AA_WF_G-H-W_1	290397.Adeh_1991	2.05e-17	89.0	COG0568@1|root,COG0568@2|Bacteria,1MVWR@1224|Proteobacteria,42NRM@68525|delta/epsilon subdivisions,2WJ0S@28221|Deltaproteobacteria	28221|Deltaproteobacteria	K	Sigma factors are initiation factors that promote the attachment of RNA polymerase to specific initiation sites and are then released	rpoH	-	-	ko:K03086,ko:K03089	-	-	-	-	ko00000,ko03021	-	-	-	Sigma70_r1_2,Sigma70_r2,Sigma70_r3,Sigma70_r4
AA_WF_G-H-W_1	1121904.ARBP01000013_gene329	1.39e-24	108.0	COG0568@1|root,COG0568@2|Bacteria,4NEBF@976|Bacteroidetes,47JZ7@768503|Cytophagia	976|Bacteroidetes	K	Sigma factors are initiation factors that promote the attachment of RNA polymerase to specific initiation sites and are then released	rpoD	-	-	ko:K03086	-	-	-	-	ko00000,ko03021	-	-	-	Sigma70_r1_2,Sigma70_r2,Sigma70_r3,Sigma70_r4
AA_WF_G-H-W_1	1406840.Q763_05080	3.02e-58	193.0	COG4278@1|root,COG4278@2|Bacteria,4NR5D@976|Bacteroidetes,1I30E@117743|Flavobacteriia,2NVN0@237|Flavobacterium	976|Bacteroidetes	H	phenylacetate-CoA ligase activity	-	-	-	-	-	-	-	-	-	-	-	-	-
AA_WF_G-H-W_1	234267.Acid_4618	3.12e-47	174.0	COG0617@1|root,COG0617@2|Bacteria,3Y3B8@57723|Acidobacteria	57723|Acidobacteria	J	Probable RNA and SrmB- binding site of polymerase A	-	-	2.7.7.19	ko:K00970	ko03018,map03018	-	-	-	ko00000,ko00001,ko01000,ko03019	-	-	-	HD,PolyA_pol,PolyA_pol_RNAbd,tRNA_NucTran2_2
AA_WF_G-H-W_1	1410612.JNKO01000048_gene625	2.09e-18	89.4	COG0639@1|root,COG0639@2|Bacteria,1V0WB@1239|Firmicutes,24BQF@186801|Clostridia	186801|Clostridia	T	RNA ligase	-	-	-	-	-	-	-	-	-	-	-	-	RNA_lig_T4_1
AA_WF_G-H-W_1	1356852.N008_05190	3.27e-35	129.0	COG0237@1|root,COG0237@2|Bacteria,4P85U@976|Bacteroidetes	976|Bacteroidetes	H	dephospho-CoA kinase activity	-	-	-	-	-	-	-	-	-	-	-	-	-
AA_WF_G-H-W_1	1121943.KB899997_gene1719	4.07e-25	99.8	COG0645@1|root,COG0645@2|Bacteria,1N1S8@1224|Proteobacteria,1SEDC@1236|Gammaproteobacteria	1236|Gammaproteobacteria	S	AAA domain	-	-	-	-	-	-	-	-	-	-	-	-	AAA_33
AA_WF_G-H-W_1	313606.M23134_05537	2.21e-33	127.0	COG0669@1|root,COG4339@1|root,COG0669@2|Bacteria,COG4339@2|Bacteria,4NM84@976|Bacteroidetes,47PE3@768503|Cytophagia	976|Bacteroidetes	H	Reversibly transfers an adenylyl group from ATP to 4'- phosphopantetheine, yielding dephospho-CoA (dPCoA) and pyrophosphate	coaD	-	2.7.7.3	ko:K00954	ko00770,ko01100,map00770,map01100	M00120	R03035	RC00002	ko00000,ko00001,ko00002,ko01000	-	-	-	CTP_transf_like
AA_WF_G-H-W_1	1237149.C900_04099	8.29e-28	107.0	COG0691@1|root,COG0691@2|Bacteria,4NNJU@976|Bacteroidetes,47PRC@768503|Cytophagia	976|Bacteroidetes	J	the 2 termini fold to resemble tRNA(Ala) and it encodes a tag peptide , a short internal open reading frame. During trans-translation Ala- aminoacylated tmRNA acts like a tRNA, entering the A-site of stalled ribosomes, displacing the stalled mRNA. The ribosome then switches to translate the ORF on the tmRNA	smpB	-	-	ko:K03664	-	-	-	-	ko00000	-	-	-	SmpB
AA_WF_G-H-W_1	1122226.AUHX01000002_gene1098	7.4e-71	223.0	COG0740@1|root,COG0740@2|Bacteria,4NE20@976|Bacteroidetes,1HWT0@117743|Flavobacteriia	976|Bacteroidetes	OU	Cleaves peptides in various proteins in a process that requires ATP hydrolysis. Has a chymotrypsin-like activity. Plays a major role in the degradation of misfolded proteins	clpP	-	3.4.21.92	ko:K01358	ko04112,ko04212,map04112,map04212	-	-	-	ko00000,ko00001,ko01000,ko01002	-	-	-	CLP_protease
AA_WF_G-H-W_1	1287276.X752_00320	5.29e-10	66.2	COG0741@1|root,COG0741@2|Bacteria,1RGKM@1224|Proteobacteria,2VEUS@28211|Alphaproteobacteria,43HWR@69277|Phyllobacteriaceae	28211|Alphaproteobacteria	M	Sporulation related domain	-	-	-	-	-	-	-	-	-	-	-	-	SLT,SPOR
AA_WF_G-H-W_1	742735.HMPREF9467_00865	5.98e-33	119.0	COG0758@1|root,COG0758@2|Bacteria,1VNFT@1239|Firmicutes	1239|Firmicutes	LU	Protein of unknown function (DUF2493)	-	-	-	-	-	-	-	-	-	-	-	-	DUF2493
AA_WF_G-H-W_1	402612.FP1806	3.56e-78	242.0	COG0846@1|root,COG0846@2|Bacteria,4NE9Q@976|Bacteroidetes,1HXX3@117743|Flavobacteriia,2NSNN@237|Flavobacterium	976|Bacteroidetes	K	NAD-dependent lysine deacetylase and desuccinylase that specifically removes acetyl and succinyl groups on target proteins. Modulates the activities of several proteins which are inactive in their acylated form	cobB	-	-	ko:K12410	-	-	-	-	ko00000,ko01000	-	-	-	SIR2
AA_WF_G-H-W_1	312309.VF_2030	1.58e-51	170.0	COG0847@1|root,COG0847@2|Bacteria,1R9YS@1224|Proteobacteria,1S23K@1236|Gammaproteobacteria,1XZJD@135623|Vibrionales	135623|Vibrionales	L	3' exoribonuclease, RNase T-like	-	-	-	-	-	-	-	-	-	-	-	-	DUF5051
AA_WF_G-H-W_1	1300143.CCAV010000005_gene3710	7.88e-16	77.8	2BVYJ@1|root,334D7@2|Bacteria,4NVED@976|Bacteroidetes,1I6IV@117743|Flavobacteriia	976|Bacteroidetes	-	-	-	-	-	-	-	-	-	-	-	-	-	-	-
AA_WF_G-H-W_1	755732.Fluta_2611	7.1e-89	270.0	COG0861@1|root,COG0861@2|Bacteria,4PJEK@976|Bacteroidetes,1IGED@117743|Flavobacteriia,2PC2T@246874|Cryomorphaceae	976|Bacteroidetes	P	Integral membrane protein TerC family	-	-	-	-	-	-	-	-	-	-	-	-	TerC
AA_WF_G-H-W_1	1408813.AYMG01000016_gene4802	1.28e-74	236.0	COG1040@1|root,COG1040@2|Bacteria,4NIVS@976|Bacteroidetes,1IQJI@117747|Sphingobacteriia	976|Bacteroidetes	S	PRTase ComF-like	-	-	-	-	-	-	-	-	-	-	-	-	PRTase_3
AA_WF_G-H-W_1	1287476.HMPREF1651_09005	2.79e-24	100.0	2A029@1|root,30N4P@2|Bacteria,4PASH@976|Bacteroidetes,2FXNS@200643|Bacteroidia	976|Bacteroidetes	-	-	-	-	-	-	-	-	-	-	-	-	-	-	-
AA_WF_G-H-W_1	1472912.A0A023NGV8_9CAUD	8.51e-20	87.4	4QB0E@10239|Viruses,4QXJE@35237|dsDNA viruses no RNA stage,4QQU3@28883|Caudovirales	28883|Caudovirales	S	Pyrimidine dimer DNA glycosylase	-	GO:0000704,GO:0003674,GO:0003824,GO:0003906,GO:0016787,GO:0016798,GO:0016799,GO:0019104,GO:0140097	-	-	-	-	-	-	-	-	-	-	-
AA_WF_G-H-W_1	91464.S7335_4659	9.34e-29	112.0	COG1051@1|root,COG1051@2|Bacteria,1G77C@1117|Cyanobacteria	1117|Cyanobacteria	F	NUDIX domain	-	-	-	-	-	-	-	-	-	-	-	-	NUDIX
AA_WF_G-H-W_1	172088.AUGA01000043_gene4928	1.12e-26	107.0	COG1192@1|root,COG1192@2|Bacteria,1REZB@1224|Proteobacteria	1224|Proteobacteria	D	Involved in chromosome partitioning	-	-	-	-	-	-	-	-	-	-	-	-	AAA_28
AA_WF_G-H-W_1	1189619.pgond44_02508	1.48e-41	148.0	COG1226@1|root,COG1226@2|Bacteria,4NN0Z@976|Bacteroidetes,1I4U8@117743|Flavobacteriia,4C2EK@83612|Psychroflexus	976|Bacteroidetes	P	Ion transport protein	-	-	-	ko:K10716	-	-	-	-	ko00000,ko02000	1.A.1.1,1.A.1.13,1.A.1.17,1.A.1.24,1.A.1.25,1.A.1.6	-	-	Ion_trans,Ion_trans_2
AA_WF_G-H-W_1	1122992.CBQQ010000024_gene1598	1.21e-11	63.5	COG1396@1|root,COG1396@2|Bacteria,4NXCM@976|Bacteroidetes,2FU4W@200643|Bacteroidia	976|Bacteroidetes	K	DNA-binding helix-turn-helix protein	-	-	-	-	-	-	-	-	-	-	-	-	HTH_3
AA_WF_G-H-W_1	557393.B8QTY4_9CAUD	9.3e-15	72.0	4QBY8@10239|Viruses,4QY5Q@35237|dsDNA viruses no RNA stage,4QR58@28883|Caudovirales,4QJIC@10662|Myoviridae	10662|Myoviridae	-	-	-	-	-	-	-	-	-	-	-	-	-	-	-
AA_WF_G-H-W_1	1121374.KB891586_gene2594	3.99e-42	147.0	COG3409@1|root,COG3409@2|Bacteria,1RDZG@1224|Proteobacteria,1S46M@1236|Gammaproteobacteria	1236|Gammaproteobacteria	M	Peptidoglycan-binding domain 1 protein	-	-	-	-	-	-	-	-	-	-	-	-	-
AA_WF_G-H-W_1	1274524.BSONL12_23375	2.24e-50	166.0	COG1479@1|root,COG1479@2|Bacteria	2|Bacteria	U	Protein of unknown function DUF262	-	-	-	-	-	-	-	-	-	-	-	-	DUF1524,DUF262
AA_WF_G-H-W_1	69293.ENSGACP00000015355	2.29e-134	404.0	COG1488@1|root,2QSGN@2759|Eukaryota,39PT5@33154|Opisthokonta,3BEFU@33208|Metazoa,3CSY4@33213|Bilateria,488TG@7711|Chordata,499GU@7742|Vertebrata,49XT8@7898|Actinopterygii	33208|Metazoa	H	Nicotinamide phosphoribosyltransferase b	-	-	2.4.2.12	ko:K03462	ko00760,ko01100,ko04621,map00760,map01100,map04621	-	R01271	RC00033	ko00000,ko00001,ko01000	-	-	-	NAPRTase
AA_WF_G-H-W_1	313628.LNTAR_13667	1.97e-30	113.0	COG1607@1|root,COG1607@2|Bacteria	2|Bacteria	I	acyl-coa hydrolase	-	-	3.1.2.20	ko:K01073	-	-	-	-	ko00000,ko01000	-	-	-	4HBT
AA_WF_G-H-W_1	1283076.M1IP51_9CAUD	1.06e-31	118.0	4QDXQ@10239|Viruses,4QV9C@35237|dsDNA viruses no RNA stage,4QQF2@28883|Caudovirales,4QIMB@10662|Myoviridae	10662|Myoviridae	-	-	-	-	-	-	-	-	-	-	-	-	-	-	-
AA_WF_G-H-W_1	1313421.JHBV01000063_gene491	1.69e-31	118.0	COG1694@1|root,COG1694@2|Bacteria	2|Bacteria	FG	Mazg nucleotide pyrophosphohydrolase	-	-	-	-	-	-	-	-	-	-	-	-	MazG,MazG-like
AA_WF_G-H-W_1	1150991.H9NBY3_9CAUD	4.56e-36	135.0	4QAZE@10239|Viruses,4QX07@35237|dsDNA viruses no RNA stage,4QQV2@28883|Caudovirales,4QJCE@10662|Myoviridae	10662|Myoviridae	S	dCTP diphosphatase activity	-	-	-	-	-	-	-	-	-	-	-	-	-
AA_WF_G-H-W_1	59925.EU91_1448	4.51e-42	152.0	COG1702@1|root,COG1702@2|Bacteria,1G0U5@1117|Cyanobacteria,1MKXE@1212|Prochloraceae	1117|Cyanobacteria	T	Phosphate starvation-inducible protein PhoH	phoH	-	-	ko:K06217	-	-	-	-	ko00000	-	-	-	PhoH
AA_WF_G-H-W_1	546275.FUSPEROL_02487	7.2e-28	114.0	COG1859@1|root,COG1859@2|Bacteria,379E0@32066|Fusobacteria	32066|Fusobacteria	H	Removes the 2'-phosphate from RNA via an intermediate in which the phosphate is ADP-ribosylated by NAD followed by a presumed transesterification to release the RNA and generate ADP- ribose 1''-2''-cyclic phosphate (APPR P). May function as an ADP- ribosylase	kptA	-	-	ko:K07559	-	-	-	-	ko00000,ko01000,ko03016	-	-	-	PTS_2-RNA
AA_WF_G-H-W_1	1088868.CIN_04420	2.9e-10	66.6	COG1864@1|root,COG1864@2|Bacteria,1RADP@1224|Proteobacteria,2UJRB@28211|Alphaproteobacteria	28211|Alphaproteobacteria	F	PFAM DNA RNA non-specific endonuclease	-	-	-	ko:K01173	ko04210,map04210	-	-	-	ko00000,ko00001,ko03029	-	-	-	Endonuclease_NS
AA_WF_G-H-W_1	1189612.A33Q_2744	7.28e-10	62.8	2C797@1|root,2ZMYP@2|Bacteria,4P9C0@976|Bacteroidetes	976|Bacteroidetes	-	-	-	-	-	-	-	-	-	-	-	-	-	-	-
AA_WF_G-H-W_1	1442598.JABW01000002_gene1705	2.14e-28	109.0	COG2131@1|root,COG2131@2|Bacteria,1RD1P@1224|Proteobacteria,42RHI@68525|delta/epsilon subdivisions,2YNYI@29547|Epsilonproteobacteria	29547|Epsilonproteobacteria	F	MafB19-like deaminase	-	-	3.5.4.12	ko:K01493	ko00240,ko01100,map00240,map01100	M00429	R01663	RC00074	ko00000,ko00001,ko00002,ko01000,ko02044	-	-	-	dCMP_cyt_deam_1
AA_WF_G-H-W_1	421531.IX38_07925	1.89e-24	98.2	2DNRE@1|root,32YS6@2|Bacteria,4NWBW@976|Bacteroidetes,1I5XS@117743|Flavobacteriia,3ZS2N@59732|Chryseobacterium	976|Bacteroidetes	-	-	-	-	-	-	-	-	-	-	-	-	-	-	-
AA_WF_G-H-W_1	1408823.AXUS01000035_gene1784	5.85e-63	204.0	COG2304@1|root,COG2304@2|Bacteria,1UZ85@1239|Firmicutes,24K55@186801|Clostridia	186801|Clostridia	S	Copine	-	-	-	-	-	-	-	-	-	-	-	-	vWA-TerF-like
AA_WF_G-H-W_1	1408813.AYMG01000010_gene479	2.01e-74	229.0	COG2310@1|root,COG2310@2|Bacteria,4NICJ@976|Bacteroidetes,1IP6R@117747|Sphingobacteriia	976|Bacteroidetes	T	TerD domain	terD	-	-	ko:K05795	-	-	-	-	ko00000	-	-	-	TerD
AA_WF_G-H-W_1	485918.Cpin_1165	4.09e-65	206.0	COG2310@1|root,COG2310@2|Bacteria,4NK0Q@976|Bacteroidetes,1IPKU@117747|Sphingobacteriia	976|Bacteroidetes	T	TerD domain	-	-	-	-	-	-	-	-	-	-	-	-	TerD
AA_WF_G-H-W_1	717785.HYPMC_3214	5.45e-25	99.4	COG2940@1|root,COG2940@2|Bacteria,1N3VM@1224|Proteobacteria,2UDY0@28211|Alphaproteobacteria,3N93Y@45401|Hyphomicrobiaceae	28211|Alphaproteobacteria	S	SET (Su(var)3-9, Enhancer-of-zeste, Trithorax) domain	-	-	-	ko:K07117	-	-	-	-	ko00000	-	-	-	SET
AA_WF_G-H-W_1	1121100.JCM6294_2910	4.29e-26	100.0	COG3118@1|root,COG3118@2|Bacteria,4NQ5B@976|Bacteroidetes,2FTV5@200643|Bacteroidia,4ARCY@815|Bacteroidaceae	976|Bacteroidetes	O	Belongs to the thioredoxin family	trxA	-	-	ko:K03671	ko04621,ko05418,map04621,map05418	-	-	-	ko00000,ko00001,ko03110	-	-	-	Thioredoxin
AA_WF_G-H-W_1	411154.GFO_2414	3.73e-32	116.0	2DT5X@1|root,33IUN@2|Bacteria,4NYTY@976|Bacteroidetes,1I9ZS@117743|Flavobacteriia	976|Bacteroidetes	-	-	-	-	-	-	-	-	-	-	-	-	-	-	-
AA_WF_G-H-W_1	398720.MED217_08565	6.17e-41	155.0	COG3409@1|root,COG3409@2|Bacteria,4NFKN@976|Bacteroidetes,1HWSX@117743|Flavobacteriia,2XKC0@283735|Leeuwenhoekiella	976|Bacteroidetes	M	N-acetylmuramidase	-	-	-	-	-	-	-	-	-	-	-	-	Muraidase,PG_binding_1
AA_WF_G-H-W_1	929556.Solca_4119	2.4e-41	142.0	2BW7J@1|root,33W87@2|Bacteria,4P3QE@976|Bacteroidetes	976|Bacteroidetes	-	-	-	-	-	-	-	-	-	-	-	-	-	-	-
AA_WF_G-H-W_1	1121904.ARBP01000006_gene3901	1.13e-103	320.0	COG3831@1|root,COG3831@2|Bacteria,4NJ4Y@976|Bacteroidetes,47MKX@768503|Cytophagia	976|Bacteroidetes	S	Poly(ADP-ribose) polymerase catalytic domain	-	-	2.4.2.30	ko:K10798	ko03410,ko04210,ko04212,ko04214,ko04217,map03410,map04210,map04212,map04214,map04217	M00296	-	-	ko00000,ko00001,ko00002,ko01000,ko03032,ko03036,ko03400	-	-	-	PARP
AA_WF_G-H-W_1	991.IW20_11025	4.1e-115	346.0	COG3853@1|root,COG3853@2|Bacteria,4NFKY@976|Bacteroidetes,1I006@117743|Flavobacteriia,2NUGJ@237|Flavobacterium	976|Bacteroidetes	P	Belongs to the TelA family	-	-	-	-	-	-	-	-	-	-	-	-	TelA
AA_WF_G-H-W_1	1333507.AUTQ01000152_gene4185	1.77e-32	119.0	COG4502@1|root,COG4502@2|Bacteria,1N4TB@1224|Proteobacteria,1SAFN@1236|Gammaproteobacteria	1236|Gammaproteobacteria	S	(5 -nucleotidase))	-	-	-	-	-	-	-	-	-	-	-	-	NT5C
AA_WF_G-H-W_1	178901.AmDm5_2191	4.57e-11	60.5	COG4728@1|root,COG4728@2|Bacteria,1N6NP@1224|Proteobacteria,2UM6Q@28211|Alphaproteobacteria	28211|Alphaproteobacteria	S	Protein of unknown function (DUF1653)	-	-	-	-	-	-	-	-	-	-	-	-	DUF1653
AA_WF_G-H-W_1	1147094.H6X4X9_9CAUD	1.03e-32	117.0	4QB07@10239|Viruses,4QUZW@35237|dsDNA viruses no RNA stage,4QPGS@28883|Caudovirales,4QJ11@10662|Myoviridae	10662|Myoviridae	S	hydroxymethylglutaryl-CoA reductase (NADPH) activity	-	-	-	-	-	-	-	-	-	-	-	-	-
AA_WF_G-H-W_1	1313421.JHBV01000020_gene5221	4.55e-51	169.0	COG5018@1|root,COG5018@2|Bacteria,4P2GP@976|Bacteroidetes	976|Bacteroidetes	L	3' exoribonuclease, RNase T-like	-	-	-	-	-	-	-	-	-	-	-	-	RNase_T
AA_WF_G-H-W_1	13037.EHJ63190	4.27e-08	62.0	KOG4373@1|root,KOG4373@2759|Eukaryota,38UPI@33154|Opisthokonta,3BBC3@33208|Metazoa,3CS8D@33213|Bilateria,41Y79@6656|Arthropoda,3SIAU@50557|Insecta,442JX@7088|Lepidoptera	33208|Metazoa	S	It is involved in the biological process described with nucleobase-containing compound metabolic process	EXD2	GO:0000175,GO:0000724,GO:0000725,GO:0000729,GO:0003674,GO:0003824,GO:0004518,GO:0004527,GO:0004529,GO:0004532,GO:0004536,GO:0004540,GO:0005575,GO:0005622,GO:0005623,GO:0005634,GO:0005737,GO:0005739,GO:0006139,GO:0006259,GO:0006281,GO:0006302,GO:0006310,GO:0006417,GO:0006725,GO:0006807,GO:0006950,GO:0006974,GO:0008150,GO:0008152,GO:0008296,GO:0008297,GO:0008310,GO:0008408,GO:0009889,GO:0009891,GO:…	3.1.11.1	ko:K20777	-	-	-	-	ko00000,ko01000,ko03400	-	-	-	DNA_pol_A_exo1
AA_WF_G-H-W_2	1163408.UU9_06119	1.59e-81	256.0	COG1570@1|root,COG1570@2|Bacteria,1R1F6@1224|Proteobacteria,1T50B@1236|Gammaproteobacteria,1XDAR@135614|Xanthomonadales	135614|Xanthomonadales	L	Plasmid replication region DNA-binding N-term	-	-	-	-	-	-	-	-	-	-	-	-	KfrA_N
AA_WF_G-H-W_2	1268068.PG5_66790	3.04e-148	429.0	COG0582@1|root,COG0582@2|Bacteria,1MVQC@1224|Proteobacteria,1SZZT@1236|Gammaproteobacteria	1236|Gammaproteobacteria	L	Belongs to the 'phage' integrase family	-	-	-	-	-	-	-	-	-	-	-	-	Phage_integrase
AA_WF_G-H-W_2	882378.RBRH_01174	1.46e-40	136.0	COG3549@1|root,COG3549@2|Bacteria,1NA4K@1224|Proteobacteria,2W2T2@28216|Betaproteobacteria,1KDNV@119060|Burkholderiaceae	28216|Betaproteobacteria	S	Pfam Plasmid maintenance system killer	-	-	-	ko:K07334	-	-	-	-	ko00000,ko02048	-	-	-	HigB-like_toxin
AA_WF_G-H-W_2	160492.XF_1708	1.39e-185	525.0	COG2856@1|root,COG3093@1|root,COG2856@2|Bacteria,COG3093@2|Bacteria,1QYI0@1224|Proteobacteria,1S9M4@1236|Gammaproteobacteria	1236|Gammaproteobacteria	E	Pfam:DUF955	-	-	-	ko:K18831	-	-	-	-	ko00000,ko02048,ko03000	-	-	-	HTH_3,Peptidase_M78
AA_WF_G-H-W_2	160492.XF_1707	2.46e-79	239.0	2CV9G@1|root,317KI@2|Bacteria,1PYXQ@1224|Proteobacteria,1T8QN@1236|Gammaproteobacteria,1XB3B@135614|Xanthomonadales	135614|Xanthomonadales	-	-	-	-	-	-	-	-	-	-	-	-	-	-	-
AA_WF_G-H-W_2	666685.R2APBS1_2435	1.25e-89	268.0	COG1230@1|root,COG1230@2|Bacteria,1MUSS@1224|Proteobacteria,1S1S4@1236|Gammaproteobacteria	1236|Gammaproteobacteria	P	Co Zn Cd efflux system component	-	-	-	-	-	-	-	-	-	-	-	-	Cation_efflux
AA_WF_G-H-W_2	383372.Rcas_3916	1.02e-26	111.0	COG1413@1|root,COG1413@2|Bacteria	2|Bacteria	C	deoxyhypusine monooxygenase activity	nblB	-	-	ko:K05386	ko00196,ko01100,map00196,map01100	-	-	-	ko00000,ko00001,ko00194	-	-	-	HEAT_2,HEAT_PBS
AA_WF_G-H-W_2	1234364.AMSF01000017_gene1473	1.37e-49	160.0	COG1993@1|root,COG1993@2|Bacteria,1RH30@1224|Proteobacteria,1SFPH@1236|Gammaproteobacteria,1X85A@135614|Xanthomonadales	135614|Xanthomonadales	S	Uncharacterized ACR, COG1993	-	-	-	-	-	-	-	-	-	-	-	-	DUF190
AA_WF_G-H-W_2	1123257.AUFV01000008_gene540	5.48e-15	72.4	COG1993@1|root,COG1993@2|Bacteria,1RH30@1224|Proteobacteria,1SFPH@1236|Gammaproteobacteria,1X85A@135614|Xanthomonadales	135614|Xanthomonadales	S	Uncharacterized ACR, COG1993	-	-	-	-	-	-	-	-	-	-	-	-	DUF190
AA_WF_G-H-W_2	1131553.JIBI01000084_gene2410	0.0	1332.0	COG4644@1|root,COG4644@2|Bacteria,1MUIU@1224|Proteobacteria,2VI8A@28216|Betaproteobacteria,372P4@32003|Nitrosomonadales	28216|Betaproteobacteria	L	transposase Tn3 family	-	-	-	-	-	-	-	-	-	-	-	-	DDE_Tnp_Tn3,DUF4158
AA_WF_G-H-W_2	666685.R2APBS1_1742	0.0	972.0	COG0672@1|root,COG2010@1|root,COG0672@2|Bacteria,COG2010@2|Bacteria,1MXHM@1224|Proteobacteria,1RMWB@1236|Gammaproteobacteria,1X4W4@135614|Xanthomonadales	135614|Xanthomonadales	P	Iron permease	-	-	-	ko:K07243	-	-	-	-	ko00000,ko02000	2.A.108.1,2.A.108.2	-	-	Cytochrome_CBB3,FTR1
AA_WF_G-H-W_2	666685.R2APBS1_1741	6.28e-103	302.0	COG1230@1|root,COG1230@2|Bacteria,1MUSS@1224|Proteobacteria,1RQ3M@1236|Gammaproteobacteria,1X4CW@135614|Xanthomonadales	135614|Xanthomonadales	P	Co Zn Cd efflux system component	-	-	-	-	-	-	-	-	-	-	-	-	Cation_efflux
AA_WF_G-H-W_2	666685.R2APBS1_1740	7.54e-98	288.0	COG0671@1|root,COG0671@2|Bacteria,1R56P@1224|Proteobacteria,1RRTS@1236|Gammaproteobacteria	1236|Gammaproteobacteria	I	Phosphatase	-	-	3.6.1.27	ko:K19302	ko00550,map00550	-	R05627	RC00002	ko00000,ko00001,ko01000,ko01011	-	-	-	PAP2
AA_WF_G-H-W_2	666685.R2APBS1_1739	1.89e-194	543.0	COG1230@1|root,COG1230@2|Bacteria,1MVQB@1224|Proteobacteria,1RMR8@1236|Gammaproteobacteria,1X3TE@135614|Xanthomonadales	135614|Xanthomonadales	P	cation diffusion facilitator family transporter	czcD	-	-	ko:K16264	-	-	-	-	ko00000,ko02000	2.A.4.1	-	-	Cation_efflux
AA_WF_G-H-W_2	666685.R2APBS1_1738	1.41e-65	200.0	COG0347@1|root,COG0347@2|Bacteria,1NE8M@1224|Proteobacteria,1RWG5@1236|Gammaproteobacteria,1X8H9@135614|Xanthomonadales	135614|Xanthomonadales	K	Belongs to the P(II) protein family	-	-	-	ko:K04751	ko02020,map02020	-	-	-	ko00000,ko00001	-	-	-	P-II
AA_WF_G-H-W_2	1163409.UUA_05537	0.0	1910.0	COG3696@1|root,COG3696@2|Bacteria,1NUIV@1224|Proteobacteria,1SP6I@1236|Gammaproteobacteria,1X3MW@135614|Xanthomonadales	135614|Xanthomonadales	P	Belongs to the resistance-nodulation-cell division (RND) (TC 2.A.6) family	-	-	-	ko:K15726	-	-	-	-	ko00000,ko02000	2.A.6.1.2	-	-	ACR_tran
AA_WF_G-H-W_2	666685.R2APBS1_1736	1.67e-234	648.0	COG0845@1|root,COG0845@2|Bacteria,1MX8W@1224|Proteobacteria,1RPXR@1236|Gammaproteobacteria,1X4NH@135614|Xanthomonadales	135614|Xanthomonadales	M	Belongs to the membrane fusion protein (MFP) (TC 8.A.1) family	-	-	-	ko:K15727	-	-	-	-	ko00000,ko02000	8.A.1.2.1	-	-	HlyD_D23
AA_WF_G-H-W_2	1163409.UUA_05527	2.42e-233	649.0	COG1538@1|root,COG1538@2|Bacteria,1MVT8@1224|Proteobacteria,1RQ88@1236|Gammaproteobacteria,1X4XP@135614|Xanthomonadales	135614|Xanthomonadales	MU	Outer membrane protein, probably efflux family protein	-	-	-	ko:K15725	-	-	-	-	ko00000,ko02000	1.B.17.2.2	-	-	OEP
AA_WF_G-H-W_2	1163408.UU9_06049	3.38e-62	193.0	2ATB1@1|root,31IU2@2|Bacteria,1QGHF@1224|Proteobacteria,1TDX9@1236|Gammaproteobacteria,1XB4I@135614|Xanthomonadales	135614|Xanthomonadales	-	-	-	-	-	-	-	-	-	-	-	-	-	-	-
AA_WF_G-H-W_2	1163409.UUA_05447	1.55e-82	245.0	28P0Z@1|root,2ZBXF@2|Bacteria,1RCXF@1224|Proteobacteria,1S48T@1236|Gammaproteobacteria	1236|Gammaproteobacteria	S	PFAM MerC mercury resistance protein	merC	-	-	ko:K19058	-	-	-	-	ko00000,ko02000	1.A.72.4	-	-	MerC
AA_WF_G-H-W_2	1163409.UUA_05442	1.71e-79	237.0	COG0789@1|root,COG0789@2|Bacteria,1MZ3P@1224|Proteobacteria,1S459@1236|Gammaproteobacteria,1X6RT@135614|Xanthomonadales	135614|Xanthomonadales	K	MerR family transcriptional regulator	-	-	-	ko:K08365	-	-	-	-	ko00000,ko03000	-	-	-	MerR,MerR-DNA-bind,MerR_1
AA_WF_G-H-W_2	666685.R2APBS1_1722	1.86e-27	105.0	COG5569@1|root,COG5569@2|Bacteria,1NGSZ@1224|Proteobacteria,1SGPW@1236|Gammaproteobacteria,1X93Y@135614|Xanthomonadales	135614|Xanthomonadales	S	Copper binding periplasmic protein CusF	-	-	-	ko:K07810	ko02020,map02020	-	-	-	ko00000,ko00001	2.A.6.1.4	-	-	CusF_Ec
AA_WF_G-H-W_2	1234364.AMSF01000098_gene2684	0.0	1316.0	COG3696@1|root,COG3696@2|Bacteria,1NUIV@1224|Proteobacteria,1SP6I@1236|Gammaproteobacteria,1X3VS@135614|Xanthomonadales	135614|Xanthomonadales	P	Belongs to the resistance-nodulation-cell division (RND) (TC 2.A.6) family	-	-	-	ko:K07787	ko02020,map02020	-	-	-	ko00000,ko00001,ko02000	2.A.6.1.4	-	-	ACR_tran
AA_WF_G-H-W_2	1234364.AMSF01000098_gene2685	8.67e-156	459.0	COG0845@1|root,COG0845@2|Bacteria,1MVAS@1224|Proteobacteria,1RPBZ@1236|Gammaproteobacteria,1X5FH@135614|Xanthomonadales	135614|Xanthomonadales	M	Belongs to the membrane fusion protein (MFP) (TC 8.A.1) family	-	-	-	ko:K07798	ko02020,map02020	-	-	-	ko00000,ko00001,ko02000	2.A.6.1.4,8.A.1	-	-	HlyD_D23,HlyD_D4
AA_WF_G-H-W_2	1163409.UUA_05417	1.36e-180	517.0	COG1538@1|root,COG1538@2|Bacteria,1NW1T@1224|Proteobacteria,1RPGN@1236|Gammaproteobacteria,1X5GK@135614|Xanthomonadales	135614|Xanthomonadales	MU	Outer membrane efflux protein	-	-	-	-	-	-	-	-	-	-	-	-	OEP
AA_WF_G-H-W_2	1163409.UUA_06654	3.99e-15	75.1	2ATYY@1|root,31JIK@2|Bacteria,1QHAX@1224|Proteobacteria,1TEWE@1236|Gammaproteobacteria,1XBVD@135614|Xanthomonadales	135614|Xanthomonadales	-	-	-	-	-	-	-	-	-	-	-	-	-	-	-
AA_WF_G-H-W_2	1163409.UUA_05402	4.59e-98	297.0	COG2010@1|root,COG2010@2|Bacteria,1MW1W@1224|Proteobacteria,1S1DG@1236|Gammaproteobacteria,1X6MQ@135614|Xanthomonadales	135614|Xanthomonadales	C	SnoaL-like domain	-	-	-	-	-	-	-	-	-	-	-	-	Cytochrome_CBB3,DUF4440
AA_WF_G-H-W_2	666685.R2APBS1_1713	5.11e-166	479.0	COG3667@1|root,COG3667@2|Bacteria,1MXW6@1224|Proteobacteria,1RZEY@1236|Gammaproteobacteria,1X45K@135614|Xanthomonadales	135614|Xanthomonadales	P	Copper resistance	copB	-	-	ko:K07233	-	-	-	-	ko00000	-	-	-	CopB
AA_WF_G-H-W_2	666685.R2APBS1_1712	0.0	974.0	COG2132@1|root,COG2132@2|Bacteria,1MU0J@1224|Proteobacteria,1RQ4N@1236|Gammaproteobacteria,1X3SD@135614|Xanthomonadales	135614|Xanthomonadales	Q	multicopper	copA	-	-	-	-	-	-	-	-	-	-	-	Cu-oxidase,Cu-oxidase_3
AA_WF_G-H-W_2	666685.R2APBS1_1711	8.29e-52	165.0	2ADVG@1|root,313MC@2|Bacteria,1QD26@1224|Proteobacteria,1T8X5@1236|Gammaproteobacteria,1XBCM@135614|Xanthomonadales	135614|Xanthomonadales	-	-	-	-	-	-	-	-	-	-	-	-	-	-	-
AA_WF_G-H-W_2	1163409.UUA_09531	1.4e-260	716.0	COG4974@1|root,COG4974@2|Bacteria,1PZTE@1224|Proteobacteria,1RPTV@1236|Gammaproteobacteria	1236|Gammaproteobacteria	L	Belongs to the 'phage' integrase family	-	-	-	-	-	-	-	-	-	-	-	-	Phage_int_SAM_1,Phage_int_SAM_5,Phage_integrase
AA_WF_G-H-W_2	666685.R2APBS1_1708	3.06e-104	317.0	COG5185@1|root,COG5185@2|Bacteria	2|Bacteria	D	Phage-related minor tail protein	-	-	-	ko:K15771,ko:K18642,ko:K20444	ko02010,map02010	M00491	-	-	ko00000,ko00001,ko00002,ko01000,ko01005,ko02000,ko04812	3.A.1.1.16,3.A.1.1.2,4.D.1.3	GT2,GT4	-	BPD_transp_1,DUF4175,DivIVA,TMP_2,Tape_meas_lam_C
AA_WF_G-H-W_2	232721.Ajs_4260	4.33e-96	288.0	2DBDG@1|root,2Z8KP@2|Bacteria,1R6BE@1224|Proteobacteria,2VH9W@28216|Betaproteobacteria,4AG50@80864|Comamonadaceae	28216|Betaproteobacteria	S	TraX protein	-	-	-	-	-	-	-	-	-	-	-	-	TraX
AA_WF_G-H-W_2	160492.XF_2045	7.05e-79	241.0	COG0741@1|root,COG0741@2|Bacteria,1N8BR@1224|Proteobacteria,1S4ZS@1236|Gammaproteobacteria,1X88F@135614|Xanthomonadales	135614|Xanthomonadales	M	Conjugal transfer protein	-	-	-	-	-	-	-	-	-	-	-	-	SLT
AA_WF_G-H-W_2	563192.HMPREF0179_01964	9e-44	151.0	2CIMF@1|root,32UGF@2|Bacteria,1N2T2@1224|Proteobacteria,42WS5@68525|delta/epsilon subdivisions,2WSWT@28221|Deltaproteobacteria	28221|Deltaproteobacteria	S	TrbM	-	-	-	-	-	-	-	-	-	-	-	-	TrbM
AA_WF_G-H-W_2	1444770.AF72_04490	3.43e-124	377.0	COG3846@1|root,COG3846@2|Bacteria,1MVFD@1224|Proteobacteria,1RNAC@1236|Gammaproteobacteria	1236|Gammaproteobacteria	U	Conjugal transfer protein	trbL	-	-	ko:K07344	ko02024,map02024	-	-	-	ko00000,ko00001,ko02044	3.A.7.4	-	-	TrbL
AA_WF_G-H-W_2	160492.XF_2047	7.58e-20	82.4	2FB8M@1|root,343ES@2|Bacteria,1P2V4@1224|Proteobacteria	160492.XF_2047|-	-	-	-	-	-	-	-	-	-	-	-	-	-	-	-
AA_WF_G-H-W_2	272560.BPSL3263	1.86e-87	267.0	COG5314@1|root,COG5314@2|Bacteria,1MXYH@1224|Proteobacteria,2VKWT@28216|Betaproteobacteria,1K6WF@119060|Burkholderiaceae	28216|Betaproteobacteria	U	TRANSFER protein	-	-	-	ko:K20266	ko02024,map02024	-	-	-	ko00000,ko00001,ko02044	3.A.7.4	-	-	-
AA_WF_G-H-W_2	160492.XF_2049	2.4e-156	459.0	COG2948@1|root,COG2948@2|Bacteria,1MU7U@1224|Proteobacteria,1RYRS@1236|Gammaproteobacteria,1X4VJ@135614|Xanthomonadales	135614|Xanthomonadales	U	Conjugal transfer protein	-	-	-	ko:K20533	ko02024,map02024	-	-	-	ko00000,ko00001,ko02044	3.A.7.4	-	-	TrbI
AA_WF_G-H-W_2	1454004.AW11_03923	2.83e-44	150.0	2AXJ9@1|root,31PJ9@2|Bacteria,1RIA1@1224|Proteobacteria,2VTH3@28216|Betaproteobacteria	28216|Betaproteobacteria	S	PFAM Conjugal transfer, TrbH	-	-	-	-	-	-	-	-	-	-	-	-	TrbH
AA_WF_G-H-W_2	1444770.AF72_04515	4.23e-143	411.0	COG3504@1|root,COG3504@2|Bacteria,1MVEF@1224|Proteobacteria,1RPUB@1236|Gammaproteobacteria,1X5JV@135614|Xanthomonadales	135614|Xanthomonadales	U	Conjugal transfer protein	-	-	-	ko:K20532	ko02024,map02024	-	-	-	ko00000,ko00001,ko02044	3.A.7.4	-	-	CagX
AA_WF_G-H-W_2	160492.XF_a0043	1.81e-107	317.0	COG3701@1|root,COG3701@2|Bacteria,1MVUC@1224|Proteobacteria,1RNUE@1236|Gammaproteobacteria,1X8T0@135614|Xanthomonadales	135614|Xanthomonadales	U	VirB8 protein	-	-	-	ko:K20531	ko02024,map02024	-	-	-	ko00000,ko00001,ko02044	3.A.7.4	-	-	VirB8
AA_WF_G-H-W_2	1522072.IL54_2311	0.0	1177.0	COG3451@1|root,COG3451@2|Bacteria,1MXH0@1224|Proteobacteria,2TR1U@28211|Alphaproteobacteria,2K13S@204457|Sphingomonadales	204457|Sphingomonadales	U	type IV secretion system	-	-	-	-	-	-	-	-	-	-	-	-	CagE_TrbE_VirB
AA_WF_G-H-W_2	160492.XF_2054	2.41e-51	164.0	COG5268@1|root,COG5268@2|Bacteria,1RKQ7@1224|Proteobacteria,1SA65@1236|Gammaproteobacteria	1236|Gammaproteobacteria	NU	Conjugal transfer protein	trbD	-	-	ko:K20529	ko02024,map02024	-	-	-	ko00000,ko00001,ko02044	3.A.7.4	-	-	VirB3
AA_WF_G-H-W_2	160492.XF_2055	1.57e-49	162.0	COG3838@1|root,COG3838@2|Bacteria,1NBH2@1224|Proteobacteria,1SG9P@1236|Gammaproteobacteria	1236|Gammaproteobacteria	U	Conjugal transfer protein	trbC	-	-	ko:K20528	ko02024,map02024	-	-	-	ko00000,ko00001,ko02044	3.A.7.4	-	-	TrbC
AA_WF_G-H-W_2	1408444.JHYC01000036_gene1788	1.23e-158	452.0	COG4962@1|root,COG4962@2|Bacteria,1R7EN@1224|Proteobacteria,1RP9G@1236|Gammaproteobacteria,1JD8A@118969|Legionellales	118969|Legionellales	U	FtsK/SpoIIIE family	virB	-	-	ko:K20527	ko02024,map02024	-	-	-	ko00000,ko00001,ko02044	3.A.7.4	-	-	T2SSE
AA_WF_G-H-W_2	76114.p2B1	3.8e-50	163.0	COG1476@1|root,COG1476@2|Bacteria,1REV7@1224|Proteobacteria,2VRF1@28216|Betaproteobacteria	28216|Betaproteobacteria	K	Cro/C1-type HTH DNA-binding domain	-	-	-	-	-	-	-	-	-	-	-	-	HTH_3
AA_WF_G-H-W_2	339670.Bamb_6592	3.59e-42	141.0	COG0629@1|root,COG0629@2|Bacteria,1N4ZR@1224|Proteobacteria,2W22C@28216|Betaproteobacteria,1KF7J@119060|Burkholderiaceae	28216|Betaproteobacteria	L	Single-strand binding protein family	-	-	-	ko:K03111	ko03030,ko03430,ko03440,map03030,map03430,map03440	-	-	-	ko00000,ko00001,ko03029,ko03032,ko03400	-	-	-	SSB
AA_WF_G-H-W_2	1198232.CYCME_3003	6.78e-158	453.0	COG3464@1|root,COG3464@2|Bacteria,1R97S@1224|Proteobacteria,1RRBR@1236|Gammaproteobacteria	1236|Gammaproteobacteria	L	TrfA protein	-	-	-	-	-	-	-	-	-	-	-	-	TrfA
AA_WF_G-H-W_2	339670.Bamb_6596	1.21e-41	142.0	2921C@1|root,2ZPKK@2|Bacteria,1REBZ@1224|Proteobacteria,2VU5W@28216|Betaproteobacteria,1K886@119060|Burkholderiaceae	28216|Betaproteobacteria	S	Antirestriction protein	-	-	-	-	-	-	-	-	-	-	-	-	Antirestrict
AA_WF_G-H-W_2	339670.Bamb_6597	5.73e-87	271.0	2DBDN@1|root,2Z8N5@2|Bacteria,1R9H1@1224|Proteobacteria,2VUQG@28216|Betaproteobacteria	28216|Betaproteobacteria	-	-	-	-	-	-	-	-	-	-	-	-	-	-	-
AA_WF_G-H-W_2	535289.Dtpsy_2162	3.95e-39	131.0	2E68H@1|root,330WQ@2|Bacteria,1ND48@1224|Proteobacteria	1224|Proteobacteria	-	-	-	-	-	-	-	-	-	-	-	-	-	-	-
AA_WF_G-H-W_2	76114.p2D2	5.67e-36	125.0	2D5I5@1|root,32TJ6@2|Bacteria,1N597@1224|Proteobacteria	1224|Proteobacteria	S	TrfB plasmid transcriptional repressor	-	-	-	-	-	-	-	-	-	-	-	-	KORA
AA_WF_G-H-W_2	232721.Ajs_4305	4.17e-123	361.0	COG1192@1|root,COG1192@2|Bacteria,1R5XZ@1224|Proteobacteria,2VNF5@28216|Betaproteobacteria,4AFK3@80864|Comamonadaceae	28216|Betaproteobacteria	D	AAA domain	-	-	-	ko:K03496	-	-	-	-	ko00000,ko03036,ko04812	-	-	-	AAA_31
AA_WF_G-H-W_2	339670.Bamb_6603	6.32e-174	494.0	COG1475@1|root,COG1475@2|Bacteria,1R634@1224|Proteobacteria,2VPF5@28216|Betaproteobacteria	28216|Betaproteobacteria	K	Belongs to the ParB family	-	-	-	ko:K03497	-	-	-	-	ko00000,ko03000,ko03036,ko04812	-	-	-	KorB,KorB_C,ParBc
AA_WF_G-H-W_2	232721.Ajs_4308	1.51e-36	127.0	2AIUI@1|root,319BQ@2|Bacteria,1RK7Q@1224|Proteobacteria,2VTMT@28216|Betaproteobacteria	28216|Betaproteobacteria	-	-	-	-	-	-	-	-	-	-	-	-	-	-	-
AA_WF_G-H-W_2	1198232.CYCME_3041	4.03e-37	140.0	COG0503@1|root,COG0503@2|Bacteria,1RAYC@1224|Proteobacteria,1SZMK@1236|Gammaproteobacteria	1236|Gammaproteobacteria	F	Catalyzes a salvage reaction resulting in the formation of AMP, that is energically less costly than de novo synthesis	-	-	-	-	-	-	-	-	-	-	-	-	-
AA_WF_G-H-W_2	339670.Bamb_6607	1.93e-44	149.0	29Q8M@1|root,30B7N@2|Bacteria,1REQN@1224|Proteobacteria,2VSU3@28216|Betaproteobacteria	28216|Betaproteobacteria	S	Transcriptional activator TraM	-	-	-	-	-	-	-	-	-	-	-	-	Activator-TraM
AA_WF_G-H-W_2	1408444.JHYC01000046_gene1066	1.42e-141	403.0	COG1192@1|root,COG1192@2|Bacteria,1R4EP@1224|Proteobacteria,1S10G@1236|Gammaproteobacteria,1JDC4@118969|Legionellales	118969|Legionellales	D	Anion-transporting ATPase	-	-	-	-	-	-	-	-	-	-	-	-	ArsA_ATPase
AA_WF_G-H-W_2	1408444.JHYC01000046_gene1065	5.07e-29	108.0	2ED1F@1|root,336YE@2|Bacteria,1N7TE@1224|Proteobacteria,1SHXN@1236|Gammaproteobacteria,1JEIA@118969|Legionellales	118969|Legionellales	S	Family of unknown function (DUF5338)	traK	-	-	-	-	-	-	-	-	-	-	-	DUF5338
AA_WF_G-H-W_2	272560.BPSL3265	2.09e-44	147.0	2C092@1|root,31AZX@2|Bacteria,1RH67@1224|Proteobacteria,2W25U@28216|Betaproteobacteria,1K9DZ@119060|Burkholderiaceae	28216|Betaproteobacteria	S	Conjugal transfer protein TraJ	-	-	-	-	-	-	-	-	-	-	-	-	-
AA_WF_G-H-W_2	339670.Bamb_6611	8.27e-221	645.0	COG3843@1|root,COG3843@2|Bacteria,1QUDG@1224|Proteobacteria,2VNBT@28216|Betaproteobacteria,1K7IC@119060|Burkholderiaceae	28216|Betaproteobacteria	U	Relaxase mobilization nuclease family protein	traI	-	-	-	-	-	-	-	-	-	-	-	Relaxase
AA_WF_G-H-W_2	1121935.AQXX01000079_gene1524	0.0	948.0	COG3505@1|root,COG3505@2|Bacteria,1MV1G@1224|Proteobacteria,1RNF5@1236|Gammaproteobacteria	1236|Gammaproteobacteria	U	Type IV secretory pathway, VirD4 components	traG	-	-	ko:K03205	ko03070,map03070	M00333	-	-	ko00000,ko00001,ko00002,ko02044	3.A.7	-	-	T4SS-DNA_transf
AA_WF_G-H-W_2	160492.XF_2058	9.73e-71	218.0	COG4959@1|root,COG4959@2|Bacteria,1RBHE@1224|Proteobacteria,1SYA5@1236|Gammaproteobacteria	1236|Gammaproteobacteria	OU	Signal peptidase, peptidase S26	-	-	-	-	-	-	-	-	-	-	-	-	Peptidase_S26
AA_WF_G-H-W_2	339670.Bamb_6614	0.0	1014.0	COG0550@1|root,COG0550@2|Bacteria,1MUFZ@1224|Proteobacteria,2VHUF@28216|Betaproteobacteria,1K2G6@119060|Burkholderiaceae	28216|Betaproteobacteria	L	DNA topoisomerase	-	-	5.99.1.2	ko:K03169	-	-	-	-	ko00000,ko01000,ko03032	-	-	-	Topoisom_bac,Toprim,zf-C4_Topoisom
AA_WF_G-H-W_2	765910.MARPU_13145	2.7e-26	102.0	2ECPN@1|root,336MF@2|Bacteria,1N5T3@1224|Proteobacteria,1SH25@1236|Gammaproteobacteria	1236|Gammaproteobacteria	-	-	-	-	-	-	-	-	-	-	-	-	-	-	-
AA_WF_G-H-W_2	232721.Ajs_4248	0.0	1380.0	COG4227@1|root,COG4643@1|root,COG4227@2|Bacteria,COG4643@2|Bacteria,1MU8I@1224|Proteobacteria,2VMTV@28216|Betaproteobacteria,4AE8Y@80864|Comamonadaceae	28216|Betaproteobacteria	L	Domain of unknown function (DUF1738)	-	-	-	-	-	-	-	-	-	-	-	-	DUF1738,Toprim_3,Toprim_4
AA_WF_G-H-W_2	666685.R2APBS1_1708	3.06e-104	317.0	COG5185@1|root,COG5185@2|Bacteria	2|Bacteria	D	Phage-related minor tail protein	-	-	-	ko:K15771,ko:K18642,ko:K20444	ko02010,map02010	M00491	-	-	ko00000,ko00001,ko00002,ko01000,ko01005,ko02000,ko04812	3.A.1.1.16,3.A.1.1.2,4.D.1.3	GT2,GT4	-	BPD_transp_1,DUF4175,DivIVA,TMP_2,Tape_meas_lam_C
AA_WF_G-H-W_2	1163409.UUA_09531	3.91e-251	692.0	COG4974@1|root,COG4974@2|Bacteria,1PZTE@1224|Proteobacteria,1RPTV@1236|Gammaproteobacteria	1236|Gammaproteobacteria	L	Belongs to the 'phage' integrase family	-	-	-	-	-	-	-	-	-	-	-	-	Phage_int_SAM_1,Phage_int_SAM_5,Phage_integrase
AA_WF_G-H-W_2	666685.R2APBS1_1711	2.12e-54	172.0	2ADVG@1|root,313MC@2|Bacteria,1QD26@1224|Proteobacteria,1T8X5@1236|Gammaproteobacteria,1XBCM@135614|Xanthomonadales	135614|Xanthomonadales	-	-	-	-	-	-	-	-	-	-	-	-	-	-	-
AA_WF_G-H-W_2	666685.R2APBS1_1712	0.0	1156.0	COG2132@1|root,COG2132@2|Bacteria,1MU0J@1224|Proteobacteria,1RQ4N@1236|Gammaproteobacteria,1X3SD@135614|Xanthomonadales	135614|Xanthomonadales	Q	multicopper	copA	-	-	-	-	-	-	-	-	-	-	-	Cu-oxidase,Cu-oxidase_3
AA_WF_G-H-W_2	666685.R2APBS1_1713	5.7e-204	576.0	COG3667@1|root,COG3667@2|Bacteria,1MXW6@1224|Proteobacteria,1RZEY@1236|Gammaproteobacteria,1X45K@135614|Xanthomonadales	135614|Xanthomonadales	P	Copper resistance	copB	-	-	ko:K07233	-	-	-	-	ko00000	-	-	-	CopB
AA_WF_G-H-W_2	666685.R2APBS1_1714	1.09e-214	598.0	COG2010@1|root,COG2010@2|Bacteria,1MW1W@1224|Proteobacteria,1S1DG@1236|Gammaproteobacteria,1X6MQ@135614|Xanthomonadales	135614|Xanthomonadales	C	SnoaL-like domain	-	-	-	-	-	-	-	-	-	-	-	-	Cytochrome_CBB3,DUF4440
AA_WF_G-H-W_2	522373.Smlt2444	3.09e-66	207.0	COG3019@1|root,COG3019@2|Bacteria,1MZ9V@1224|Proteobacteria,1S9CQ@1236|Gammaproteobacteria,1X6GA@135614|Xanthomonadales	135614|Xanthomonadales	S	Protein of unknown function, DUF	copG	-	-	-	-	-	-	-	-	-	-	-	DUF411
AA_WF_G-H-W_2	666685.R2APBS1_1717	0.0	1384.0	COG2217@1|root,COG2217@2|Bacteria,1MU08@1224|Proteobacteria,1RN2C@1236|Gammaproteobacteria,1X3GA@135614|Xanthomonadales	135614|Xanthomonadales	P	Heavy metal translocating P-type atpase	-	-	3.6.3.54	ko:K17686	ko01524,ko04016,map01524,map04016	-	R00086	RC00002	ko00000,ko00001,ko01000	3.A.3.5	-	-	E1-E2_ATPase,Hydrolase,YHS
AA_WF_G-H-W_2	1163409.UUA_06654	2.58e-42	144.0	2ATYY@1|root,31JIK@2|Bacteria,1QHAX@1224|Proteobacteria,1TEWE@1236|Gammaproteobacteria,1XBVD@135614|Xanthomonadales	135614|Xanthomonadales	-	-	-	-	-	-	-	-	-	-	-	-	-	-	-
AA_WF_G-H-W_2	1163409.UUA_05417	7.98e-228	636.0	COG1538@1|root,COG1538@2|Bacteria,1NW1T@1224|Proteobacteria,1RPGN@1236|Gammaproteobacteria,1X5GK@135614|Xanthomonadales	135614|Xanthomonadales	MU	Outer membrane efflux protein	-	-	-	-	-	-	-	-	-	-	-	-	OEP
AA_WF_G-H-W_2	1163408.UU9_06029	8.91e-236	657.0	COG0845@1|root,COG0845@2|Bacteria,1MVAS@1224|Proteobacteria,1RPBZ@1236|Gammaproteobacteria,1X5FH@135614|Xanthomonadales	135614|Xanthomonadales	M	Belongs to the membrane fusion protein (MFP) (TC 8.A.1) family	-	-	-	ko:K07798	ko02020,map02020	-	-	-	ko00000,ko00001,ko02000	2.A.6.1.4,8.A.1	-	-	HlyD_D23,HlyD_D4
AA_WF_G-H-W_2	1163409.UUA_05427	0.0	1941.0	COG3696@1|root,COG3696@2|Bacteria,1NUIV@1224|Proteobacteria,1SP6I@1236|Gammaproteobacteria,1X3VS@135614|Xanthomonadales	135614|Xanthomonadales	P	Belongs to the resistance-nodulation-cell division (RND) (TC 2.A.6) family	-	-	-	ko:K07787	ko02020,map02020	-	-	-	ko00000,ko00001,ko02000	2.A.6.1.4	-	-	ACR_tran
AA_WF_G-H-W_2	1163409.UUA_05432	1.07e-73	221.0	COG5569@1|root,COG5569@2|Bacteria,1NGSZ@1224|Proteobacteria,1SGPW@1236|Gammaproteobacteria,1X93Y@135614|Xanthomonadales	135614|Xanthomonadales	S	Copper binding periplasmic protein CusF	-	-	-	ko:K07810	ko02020,map02020	-	-	-	ko00000,ko00001	2.A.6.1.4	-	-	CusF_Ec
AA_WF_G-H-W_2	319003.Bra1253DRAFT_07819	1.6e-104	315.0	COG0477@1|root,COG2814@2|Bacteria,1R7QS@1224|Proteobacteria,2TUXM@28211|Alphaproteobacteria,3JVPW@41294|Bradyrhizobiaceae	28211|Alphaproteobacteria	EGP	Major Facilitator Superfamily	-	-	-	-	-	-	-	-	-	-	-	-	MFS_1
AA_WF_G-H-W_2	666685.R2APBS1_1725	2.01e-72	219.0	COG0789@1|root,COG0789@2|Bacteria,1MZ3P@1224|Proteobacteria,1S459@1236|Gammaproteobacteria,1X6RT@135614|Xanthomonadales	135614|Xanthomonadales	K	MerR family transcriptional regulator	-	-	-	ko:K08365	-	-	-	-	ko00000,ko03000	-	-	-	MerR,MerR-DNA-bind,MerR_1
AA_WF_G-H-W_2	666685.R2APBS1_1726	4.42e-58	182.0	COG2608@1|root,COG2608@2|Bacteria,1PSP1@1224|Proteobacteria,1TAMK@1236|Gammaproteobacteria,1XAVV@135614|Xanthomonadales	135614|Xanthomonadales	P	MerT mercuric transport protein	-	-	-	ko:K08363	-	-	-	-	ko00000,ko02000	1.A.72.1	-	-	MerT
AA_WF_G-H-W_2	666685.R2APBS1_1727	6.82e-40	134.0	COG2608@1|root,COG2608@2|Bacteria,1PUDI@1224|Proteobacteria,1SHDW@1236|Gammaproteobacteria,1X7FJ@135614|Xanthomonadales	135614|Xanthomonadales	P	Heavy-metal-associated domain	-	-	-	ko:K08364	-	-	-	-	ko00000,ko02000	1.A.72.1	-	-	HMA
AA_WF_G-H-W_2	666685.R2APBS1_1728	7.85e-49	155.0	COG0053@1|root,COG0053@2|Bacteria,1N8A3@1224|Proteobacteria,1SDJW@1236|Gammaproteobacteria,1XB32@135614|Xanthomonadales	135614|Xanthomonadales	P	Belongs to the cation diffusion facilitator (CDF) transporter (TC 2.A.4) family	-	-	-	-	-	-	-	-	-	-	-	-	-
AA_WF_G-H-W_2	1163408.UU9_06049	2.52e-73	221.0	2ATB1@1|root,31IU2@2|Bacteria,1QGHF@1224|Proteobacteria,1TDX9@1236|Gammaproteobacteria,1XB4I@135614|Xanthomonadales	135614|Xanthomonadales	-	-	-	-	-	-	-	-	-	-	-	-	-	-	-
AA_WF_G-H-W_2	1163409.UUA_05527	2.92e-240	667.0	COG1538@1|root,COG1538@2|Bacteria,1MVT8@1224|Proteobacteria,1RQ88@1236|Gammaproteobacteria,1X4XP@135614|Xanthomonadales	135614|Xanthomonadales	MU	Outer membrane protein, probably efflux family protein	-	-	-	ko:K15725	-	-	-	-	ko00000,ko02000	1.B.17.2.2	-	-	OEP
AA_WF_G-H-W_2	666685.R2APBS1_1736	1.25e-206	578.0	COG0845@1|root,COG0845@2|Bacteria,1MX8W@1224|Proteobacteria,1RPXR@1236|Gammaproteobacteria,1X4NH@135614|Xanthomonadales	135614|Xanthomonadales	M	Belongs to the membrane fusion protein (MFP) (TC 8.A.1) family	-	-	-	ko:K15727	-	-	-	-	ko00000,ko02000	8.A.1.2.1	-	-	HlyD_D23
AA_WF_G-H-W_2	666685.R2APBS1_1737	0.0	1905.0	COG3696@1|root,COG3696@2|Bacteria,1NUIV@1224|Proteobacteria,1SP6I@1236|Gammaproteobacteria,1X3MW@135614|Xanthomonadales	135614|Xanthomonadales	P	Belongs to the resistance-nodulation-cell division (RND) (TC 2.A.6) family	-	-	-	ko:K15726	-	-	-	-	ko00000,ko02000	2.A.6.1.2	-	-	ACR_tran
AA_WF_G-H-W_2	666685.R2APBS1_1738	1.12e-69	210.0	COG0347@1|root,COG0347@2|Bacteria,1NE8M@1224|Proteobacteria,1RWG5@1236|Gammaproteobacteria,1X8H9@135614|Xanthomonadales	135614|Xanthomonadales	K	Belongs to the P(II) protein family	-	-	-	ko:K04751	ko02020,map02020	-	-	-	ko00000,ko00001	-	-	-	P-II
AA_WF_G-H-W_2	1163408.UU9_06079	5.26e-106	310.0	COG1230@1|root,COG1230@2|Bacteria,1MUSS@1224|Proteobacteria,1RQ3M@1236|Gammaproteobacteria,1X6AP@135614|Xanthomonadales	135614|Xanthomonadales	P	Co Zn Cd efflux system component	czcD1	-	-	-	-	-	-	-	-	-	-	-	Cation_efflux
AA_WF_G-H-W_2	1163409.UUA_05567	2.23e-186	521.0	COG1230@1|root,COG1230@2|Bacteria,1MVQB@1224|Proteobacteria,1RMR8@1236|Gammaproteobacteria,1X3TE@135614|Xanthomonadales	135614|Xanthomonadales	P	cation diffusion facilitator family transporter	czcD	-	-	ko:K16264	-	-	-	-	ko00000,ko02000	2.A.4.1	-	-	Cation_efflux
AA_WF_G-H-W_2	666685.R2APBS1_1740	1.14e-93	278.0	COG0671@1|root,COG0671@2|Bacteria,1R56P@1224|Proteobacteria,1RRTS@1236|Gammaproteobacteria	1236|Gammaproteobacteria	I	Phosphatase	-	-	3.6.1.27	ko:K19302	ko00550,map00550	-	R05627	RC00002	ko00000,ko00001,ko01000,ko01011	-	-	-	PAP2
AA_WF_G-H-W_2	666685.R2APBS1_1741	3.8e-104	305.0	COG1230@1|root,COG1230@2|Bacteria,1MUSS@1224|Proteobacteria,1RQ3M@1236|Gammaproteobacteria,1X4CW@135614|Xanthomonadales	135614|Xanthomonadales	P	Co Zn Cd efflux system component	-	-	-	-	-	-	-	-	-	-	-	-	Cation_efflux
AA_WF_G-H-W_2	1163409.UUA_05462	0.0	1104.0	COG0672@1|root,COG2010@1|root,COG0672@2|Bacteria,COG2010@2|Bacteria,1MXHM@1224|Proteobacteria,1RMWB@1236|Gammaproteobacteria,1X4W4@135614|Xanthomonadales	135614|Xanthomonadales	P	Iron permease	-	-	-	ko:K07243	-	-	-	-	ko00000,ko02000	2.A.108.1,2.A.108.2	-	-	Cytochrome_CBB3,FTR1
AA_WF_G-H-W_2	1300345.LF41_1744	3.51e-69	218.0	COG1230@1|root,COG1230@2|Bacteria,1MUSS@1224|Proteobacteria,1S3FA@1236|Gammaproteobacteria,1X7WH@135614|Xanthomonadales	135614|Xanthomonadales	P	Cation efflux family	-	-	-	-	-	-	-	-	-	-	-	-	Cation_efflux
AA_WF_G-H-W_2	522373.Smlt2463	9e-46	152.0	COG0789@1|root,COG0789@2|Bacteria,1MZ3P@1224|Proteobacteria,1SBZS@1236|Gammaproteobacteria,1X6X3@135614|Xanthomonadales	135614|Xanthomonadales	K	transcriptional	-	-	-	-	-	-	-	-	-	-	-	-	MerR,MerR-DNA-bind
AA_WF_G-H-W_2	913325.N799_06290	1.45e-58	183.0	2EHSU@1|root,33BII@2|Bacteria,1NK0B@1224|Proteobacteria,1SVAA@1236|Gammaproteobacteria	1236|Gammaproteobacteria	-	-	tnpC	-	-	-	-	-	-	-	-	-	-	-	-
AA_WF_G-H-W_2	913325.N799_06285	0.0	1891.0	COG4644@1|root,COG4644@2|Bacteria,1MUIU@1224|Proteobacteria,1RPZZ@1236|Gammaproteobacteria,1X37Q@135614|Xanthomonadales	135614|Xanthomonadales	L	Tn3 transposase DDE domain	-	-	-	-	-	-	-	-	-	-	-	-	DDE_Tnp_Tn3,DUF4158
AA_WF_G-H-W_2	666685.R2APBS1_1846	7.44e-169	479.0	COG0582@1|root,COG0582@2|Bacteria,1MVQC@1224|Proteobacteria,1SZZT@1236|Gammaproteobacteria,1X5KM@135614|Xanthomonadales	135614|Xanthomonadales	L	Belongs to the 'phage' integrase family	-	-	-	-	-	-	-	-	-	-	-	-	Phage_integrase
AA_WF_G-H-W_2	666685.R2APBS1_1845	5e-154	440.0	COG1570@1|root,COG1570@2|Bacteria,1N04I@1224|Proteobacteria,1T0Z6@1236|Gammaproteobacteria,1X6Z7@135614|Xanthomonadales	135614|Xanthomonadales	L	PFAM Plasmid replication region DNA-binding N-term	-	-	-	-	-	-	-	-	-	-	-	-	KfrA_N
AA_WF_G-H-W_2	325777.GW15_0221635	1.05e-122	367.0	COG0582@1|root,COG0582@2|Bacteria,1R71Y@1224|Proteobacteria,1S5V5@1236|Gammaproteobacteria,1X7CR@135614|Xanthomonadales	135614|Xanthomonadales	L	Belongs to the 'phage' integrase family	-	-	-	-	-	-	-	-	-	-	-	-	Phage_integrase
AA_WF_G-H-W_2	1123487.KB892837_gene3962	4.18e-161	484.0	COG0553@1|root,COG0553@2|Bacteria,1MV6M@1224|Proteobacteria,2VIEC@28216|Betaproteobacteria,2KUEK@206389|Rhodocyclales	28216|Betaproteobacteria	KL	SNF2 family N-terminal domain	-	-	-	-	-	-	-	-	-	-	-	-	Helicase_C,SNF2_N
AA_WF_G-H-W_2	666685.R2APBS1_0387	5.35e-34	124.0	COG1430@1|root,COG1430@2|Bacteria,1MZBJ@1224|Proteobacteria,1SDD5@1236|Gammaproteobacteria,1X6IQ@135614|Xanthomonadales	135614|Xanthomonadales	S	Uncharacterized ACR, COG1430	-	-	-	ko:K09005	-	-	-	-	ko00000	-	-	-	DUF192
AA_WF_G-H-W_2	1163408.UU9_02504	2.51e-233	653.0	COG0305@1|root,COG0305@2|Bacteria,1MUG9@1224|Proteobacteria,1RPM2@1236|Gammaproteobacteria,1X3P0@135614|Xanthomonadales	135614|Xanthomonadales	L	it exhibits DNA-dependent ATPase activity and contains distinct active sites for ATP binding, DNA binding, and interaction with DnaC protein, primase, and other prepriming proteins	dnaB	-	3.6.4.12	ko:K02314	ko03030,ko04112,map03030,map04112	-	-	-	ko00000,ko00001,ko01000,ko03032	-	-	-	DnaB,DnaB_C
AA_WF_G-H-W_2	1348657.M622_18900	1.22e-37	131.0	COG0629@1|root,COG0629@2|Bacteria,1RCWT@1224|Proteobacteria,2VR2Z@28216|Betaproteobacteria,2KWHT@206389|Rhodocyclales	206389|Rhodocyclales	L	Plays an important role in DNA replication, recombination and repair. Binds to ssDNA and to an array of partner proteins to recruit them to their sites of action during DNA metabolism	-	-	-	ko:K03111	ko03030,ko03430,ko03440,map03030,map03430,map03440	-	-	-	ko00000,ko00001,ko03029,ko03032,ko03400	-	-	-	SSB
AA_WF_G-H-W_2	338969.Rfer_4467	1.82e-233	664.0	COG0553@1|root,COG0553@2|Bacteria,1MV6M@1224|Proteobacteria	1224|Proteobacteria	L	Helicase	-	-	-	-	-	-	-	-	-	-	-	-	Helicase_C,SNF2_N
AA_WF_G-H-W_2	1089549.AZUQ01000001_gene1353	3.4e-11	68.6	COG0338@1|root,COG0338@2|Bacteria,2IBJA@201174|Actinobacteria	201174|Actinobacteria	L	D12 class N6 adenine-specific DNA methyltransferase	-	-	2.1.1.72	ko:K06223	ko03430,map03430	-	-	-	ko00000,ko00001,ko01000,ko02048,ko03032,ko03400	-	-	-	MethyltransfD12
AA_WF_G-H-W_2	1158165.KB898871_gene2468	1.63e-62	210.0	COG4227@1|root,COG4227@2|Bacteria,1MU8I@1224|Proteobacteria,1RNU7@1236|Gammaproteobacteria,1WZA3@135613|Chromatiales	135613|Chromatiales	L	Domain of unknown function (DUF1738)	-	-	-	-	-	-	-	-	-	-	-	-	DUF1738
AA_WF_G-H-W_2	325777.GW15_0221405	4.99e-55	185.0	COG1651@1|root,COG1651@2|Bacteria,1R8WW@1224|Proteobacteria	1224|Proteobacteria	O	Thiol disulfide Interchange Protein	-	-	-	ko:K03805	-	-	-	-	ko00000,ko03110	-	-	-	Thioredoxin_2
AA_WF_G-H-W_2	325777.GW15_0221400	3.85e-85	257.0	COG3108@1|root,COG3108@2|Bacteria,1MWW2@1224|Proteobacteria,1RS5K@1236|Gammaproteobacteria,1X8YV@135614|Xanthomonadales	135614|Xanthomonadales	S	Bacterial protein of unknown function (DUF882)	-	-	-	-	-	-	-	-	-	-	-	-	Peptidase_M15_2
AA_WF_G-H-W_2	1122164.JHWF01000029_gene713	3.78e-147	460.0	COG3505@1|root,COG3505@2|Bacteria,1MV0M@1224|Proteobacteria,1RSC0@1236|Gammaproteobacteria,1JDNT@118969|Legionellales	118969|Legionellales	U	TraM recognition site of TraD and TraG	icmO	-	-	ko:K12217	-	-	-	-	ko00000,ko02044	3.A.7.10.1,3.A.7.9.1	-	-	TraG-D_C,TrwB_AAD_bind
AA_WF_G-H-W_2	325777.GW15_0221380	1.15e-32	119.0	COG0741@1|root,COG0741@2|Bacteria,1N8BR@1224|Proteobacteria,1SZ50@1236|Gammaproteobacteria,1XC7X@135614|Xanthomonadales	135614|Xanthomonadales	M	Soluble lytic murein transglycosylase and related regulatory proteins (Some contain LysM invasin domains)	-	-	-	-	-	-	-	-	-	-	-	-	-
AA_WF_G-H-W_2	1121015.N789_09700	8.07e-96	296.0	COG5397@1|root,COG5397@2|Bacteria,1PJM3@1224|Proteobacteria	1224|Proteobacteria	S	Nucleotidyltransferase	-	-	-	-	-	-	-	-	-	-	-	-	NTP_transf_8
AA_WF_G-H-W_2	426114.THI_0093	2.08e-16	87.4	COG0739@1|root,COG0739@2|Bacteria,1MVTF@1224|Proteobacteria,2VHBS@28216|Betaproteobacteria,1KIVP@119065|unclassified Burkholderiales	28216|Betaproteobacteria	M	peptidase	-	-	-	-	-	-	-	-	-	-	-	-	Peptidase_M23
AA_WF_G-H-W_2	325777.GW15_0221325	3.45e-104	318.0	2EXS7@1|root,33R1J@2|Bacteria,1NRF0@1224|Proteobacteria	1224|Proteobacteria	-	-	-	-	-	-	-	-	-	-	-	-	-	-	-
AA_WF_G-H-W_2	1070319.CAGGBEG34_30004	2.81e-16	73.6	COG1476@1|root,COG1476@2|Bacteria,1NPDH@1224|Proteobacteria,2VYPX@28216|Betaproteobacteria,1KAXP@119060|Burkholderiaceae	28216|Betaproteobacteria	K	transcriptional regulator, XRE family	-	-	-	-	-	-	-	-	-	-	-	-	HTH_3,HTH_31
AA_WF_G-H-W_2	398527.Bphyt_7273	1.06e-181	517.0	COG0582@1|root,COG0582@2|Bacteria,1NWGS@1224|Proteobacteria,2VKWM@28216|Betaproteobacteria,1K4RQ@119060|Burkholderiaceae	28216|Betaproteobacteria	L	Belongs to the 'phage' integrase family	-	-	-	-	-	-	-	-	-	-	-	-	Phage_integrase
AA_WF_G-H-W_2	398527.Bphyt_7273	1.23e-180	514.0	COG0582@1|root,COG0582@2|Bacteria,1NWGS@1224|Proteobacteria,2VKWM@28216|Betaproteobacteria,1K4RQ@119060|Burkholderiaceae	28216|Betaproteobacteria	L	Belongs to the 'phage' integrase family	-	-	-	-	-	-	-	-	-	-	-	-	Phage_integrase
AA_WF_G-H-W_2	1070319.CAGGBEG34_30004	2.81e-16	73.6	COG1476@1|root,COG1476@2|Bacteria,1NPDH@1224|Proteobacteria,2VYPX@28216|Betaproteobacteria,1KAXP@119060|Burkholderiaceae	28216|Betaproteobacteria	K	transcriptional regulator, XRE family	-	-	-	-	-	-	-	-	-	-	-	-	HTH_3,HTH_31
AA_WF_G-H-W_2	325777.GW15_0221325	3.45e-104	318.0	2EXS7@1|root,33R1J@2|Bacteria,1NRF0@1224|Proteobacteria	1224|Proteobacteria	-	-	-	-	-	-	-	-	-	-	-	-	-	-	-
AA_WF_G-H-W_2	426114.THI_0093	2.08e-16	87.4	COG0739@1|root,COG0739@2|Bacteria,1MVTF@1224|Proteobacteria,2VHBS@28216|Betaproteobacteria,1KIVP@119065|unclassified Burkholderiales	28216|Betaproteobacteria	M	peptidase	-	-	-	-	-	-	-	-	-	-	-	-	Peptidase_M23
AA_WF_G-H-W_2	1121015.N789_09700	8.07e-96	296.0	COG5397@1|root,COG5397@2|Bacteria,1PJM3@1224|Proteobacteria	1224|Proteobacteria	S	Nucleotidyltransferase	-	-	-	-	-	-	-	-	-	-	-	-	NTP_transf_8
AA_WF_G-H-W_2	325777.GW15_0221380	1.15e-32	119.0	COG0741@1|root,COG0741@2|Bacteria,1N8BR@1224|Proteobacteria,1SZ50@1236|Gammaproteobacteria,1XC7X@135614|Xanthomonadales	135614|Xanthomonadales	M	Soluble lytic murein transglycosylase and related regulatory proteins (Some contain LysM invasin domains)	-	-	-	-	-	-	-	-	-	-	-	-	-
AA_WF_G-H-W_2	1122164.JHWF01000029_gene713	3.78e-147	460.0	COG3505@1|root,COG3505@2|Bacteria,1MV0M@1224|Proteobacteria,1RSC0@1236|Gammaproteobacteria,1JDNT@118969|Legionellales	118969|Legionellales	U	TraM recognition site of TraD and TraG	icmO	-	-	ko:K12217	-	-	-	-	ko00000,ko02044	3.A.7.10.1,3.A.7.9.1	-	-	TraG-D_C,TrwB_AAD_bind
AA_WF_G-H-W_2	325777.GW15_0221400	3.85e-85	257.0	COG3108@1|root,COG3108@2|Bacteria,1MWW2@1224|Proteobacteria,1RS5K@1236|Gammaproteobacteria,1X8YV@135614|Xanthomonadales	135614|Xanthomonadales	S	Bacterial protein of unknown function (DUF882)	-	-	-	-	-	-	-	-	-	-	-	-	Peptidase_M15_2
AA_WF_G-H-W_2	325777.GW15_0221405	4.99e-55	185.0	COG1651@1|root,COG1651@2|Bacteria,1R8WW@1224|Proteobacteria	1224|Proteobacteria	O	Thiol disulfide Interchange Protein	-	-	-	ko:K03805	-	-	-	-	ko00000,ko03110	-	-	-	Thioredoxin_2
AA_WF_G-H-W_2	1158165.KB898871_gene2468	1.63e-62	210.0	COG4227@1|root,COG4227@2|Bacteria,1MU8I@1224|Proteobacteria,1RNU7@1236|Gammaproteobacteria,1WZA3@135613|Chromatiales	135613|Chromatiales	L	Domain of unknown function (DUF1738)	-	-	-	-	-	-	-	-	-	-	-	-	DUF1738
AA_WF_G-H-W_2	1089549.AZUQ01000001_gene1353	3.4e-11	68.6	COG0338@1|root,COG0338@2|Bacteria,2IBJA@201174|Actinobacteria	201174|Actinobacteria	L	D12 class N6 adenine-specific DNA methyltransferase	-	-	2.1.1.72	ko:K06223	ko03430,map03430	-	-	-	ko00000,ko00001,ko01000,ko02048,ko03032,ko03400	-	-	-	MethyltransfD12
AA_WF_G-H-W_2	338969.Rfer_4467	1.82e-233	664.0	COG0553@1|root,COG0553@2|Bacteria,1MV6M@1224|Proteobacteria	1224|Proteobacteria	L	Helicase	-	-	-	-	-	-	-	-	-	-	-	-	Helicase_C,SNF2_N
AA_WF_G-H-W_2	1348657.M622_18900	1.22e-37	131.0	COG0629@1|root,COG0629@2|Bacteria,1RCWT@1224|Proteobacteria,2VR2Z@28216|Betaproteobacteria,2KWHT@206389|Rhodocyclales	206389|Rhodocyclales	L	Plays an important role in DNA replication, recombination and repair. Binds to ssDNA and to an array of partner proteins to recruit them to their sites of action during DNA metabolism	-	-	-	ko:K03111	ko03030,ko03430,ko03440,map03030,map03430,map03440	-	-	-	ko00000,ko00001,ko03029,ko03032,ko03400	-	-	-	SSB
AA_WF_G-H-W_2	1163408.UU9_02504	2.51e-233	653.0	COG0305@1|root,COG0305@2|Bacteria,1MUG9@1224|Proteobacteria,1RPM2@1236|Gammaproteobacteria,1X3P0@135614|Xanthomonadales	135614|Xanthomonadales	L	it exhibits DNA-dependent ATPase activity and contains distinct active sites for ATP binding, DNA binding, and interaction with DnaC protein, primase, and other prepriming proteins	dnaB	-	3.6.4.12	ko:K02314	ko03030,ko04112,map03030,map04112	-	-	-	ko00000,ko00001,ko01000,ko03032	-	-	-	DnaB,DnaB_C
AA_WF_G-H-W_2	666685.R2APBS1_0387	5.35e-34	124.0	COG1430@1|root,COG1430@2|Bacteria,1MZBJ@1224|Proteobacteria,1SDD5@1236|Gammaproteobacteria,1X6IQ@135614|Xanthomonadales	135614|Xanthomonadales	S	Uncharacterized ACR, COG1430	-	-	-	ko:K09005	-	-	-	-	ko00000	-	-	-	DUF192
AA_WF_G-H-W_2	1123487.KB892837_gene3962	4.18e-161	484.0	COG0553@1|root,COG0553@2|Bacteria,1MV6M@1224|Proteobacteria,2VIEC@28216|Betaproteobacteria,2KUEK@206389|Rhodocyclales	28216|Betaproteobacteria	KL	SNF2 family N-terminal domain	-	-	-	-	-	-	-	-	-	-	-	-	Helicase_C,SNF2_N
AA_WF_G-H-W_2	325777.GW15_0221635	1.05e-122	367.0	COG0582@1|root,COG0582@2|Bacteria,1R71Y@1224|Proteobacteria,1S5V5@1236|Gammaproteobacteria,1X7CR@135614|Xanthomonadales	135614|Xanthomonadales	L	Belongs to the 'phage' integrase family	-	-	-	-	-	-	-	-	-	-	-	-	Phage_integrase
AA_WF_G-H-W_2	1042209.HK44_029850	1.11e-108	321.0	COG3091@1|root,COG3091@2|Bacteria,1RBMK@1224|Proteobacteria,1S3MT@1236|Gammaproteobacteria	1236|Gammaproteobacteria	S	SprT-like family	-	-	-	-	-	-	-	-	-	-	-	-	SprT-like
AA_WF_G-H-W_3	1165841.SULAR_03527	3.99e-49	177.0	COG0209@1|root,COG0693@1|root,COG0209@2|Bacteria,COG0693@2|Bacteria,1N0E3@1224|Proteobacteria,42QEY@68525|delta/epsilon subdivisions,2YNM2@29547|Epsilonproteobacteria	29547|Epsilonproteobacteria	F	Ribonucleotide reductase, barrel domain	-	-	1.17.4.1	ko:K00525	ko00230,ko00240,ko01100,map00230,map00240,map01100	M00053	R02017,R02018,R02019,R02024	RC00613	ko00000,ko00001,ko00002,ko01000,ko03400	-	-	-	Ribonuc_red_lgC
AA_WF_G-H-W_3	1125863.JAFN01000001_gene1263	1.09e-22	96.7	2E8ZK@1|root,33394@2|Bacteria,1NFCZ@1224|Proteobacteria	1224|Proteobacteria	-	-	-	-	-	-	-	-	-	-	-	-	-	-	-
AA_WF_G-H-W_3	313612.L8106_28536	3.3e-59	201.0	COG1404@1|root,COG1404@2|Bacteria,1G1G8@1117|Cyanobacteria,1H8EN@1150|Oscillatoriales	1117|Cyanobacteria	O	Subtilisin-like serine	-	-	-	-	-	-	-	-	-	-	-	-	Peptidase_S8
AA_WF_G-H-W_3	1379701.JPJC01000229_gene2432	1.04e-25	100.0	2E4R2@1|root,32ZJM@2|Bacteria,1N9RQ@1224|Proteobacteria,2UFU4@28211|Alphaproteobacteria,2KC4J@204457|Sphingomonadales	204457|Sphingomonadales	-	-	-	-	-	-	-	-	-	-	-	-	-	-	-
AA_WF_G-H-W_3	1121382.JQKG01000044_gene1326	1.26e-21	91.3	COG0494@1|root,COG0494@2|Bacteria	2|Bacteria	L	nUDIX hydrolase	-	-	3.6.1.13,3.6.1.55	ko:K01515,ko:K03574	ko00230,map00230	-	R01054	RC00002	ko00000,ko00001,ko01000,ko03400	-	-	-	DUF4743,NUDIX
AA_WF_G-H-W_3	937777.Deipe_2101	3.27e-48	161.0	2BYEQ@1|root,32SXE@2|Bacteria	2|Bacteria	-	-	-	-	-	-	-	-	-	-	-	-	-	-	-
AA_WF_G-H-W_3	1463864.JOGO01000036_gene2584	5.87e-36	129.0	arCOG05626@1|root,2Z9D9@2|Bacteria,2IIAB@201174|Actinobacteria	201174|Actinobacteria	-	-	-	-	-	-	-	-	-	-	-	-	-	-	-
AA_WF_G-H-W_3	1165841.SULAR_03527	3.98e-121	382.0	COG0209@1|root,COG0693@1|root,COG0209@2|Bacteria,COG0693@2|Bacteria,1N0E3@1224|Proteobacteria,42QEY@68525|delta/epsilon subdivisions,2YNM2@29547|Epsilonproteobacteria	29547|Epsilonproteobacteria	F	Ribonucleotide reductase, barrel domain	-	-	1.17.4.1	ko:K00525	ko00230,ko00240,ko01100,map00230,map00240,map01100	M00053	R02017,R02018,R02019,R02024	RC00613	ko00000,ko00001,ko00002,ko01000,ko03400	-	-	-	Ribonuc_red_lgC
AA_WF_G-H-W_4	1463936.JOJI01000043_gene7961	4.29e-09	61.6	2EKVY@1|root,33EJG@2|Bacteria,2GXKJ@201174|Actinobacteria	201174|Actinobacteria	S	GIY-YIG catalytic domain	-	-	-	-	-	-	-	-	-	-	-	-	GIY-YIG
AA_WF_G-H-W_4	1121272.KB903293_gene7195	4.97e-86	260.0	COG0270@1|root,COG0270@2|Bacteria,2GNB2@201174|Actinobacteria,4DJVU@85008|Micromonosporales	201174|Actinobacteria	L	DNA (cytosine-5-)-methyltransferase activity	-	-	2.1.1.37	ko:K00558	ko00270,ko01100,ko05206,map00270,map01100,map05206	M00035	R04858	RC00003,RC00332	ko00000,ko00001,ko00002,ko01000,ko02048,ko03032,ko03036	-	-	-	-
AA_WF_G-H-W_4	1499967.BAYZ01000036_gene2416	1.15e-41	147.0	2FK3Z@1|root,34BS1@2|Bacteria	2|Bacteria	S	RNA ligase	-	-	-	-	-	-	-	-	-	-	-	-	RNA_ligase
AA_WF_G-H-W_4	1457250.BBMO01000001_gene698	2.74e-80	259.0	COG0500@1|root,arCOG04347@2157|Archaea	2157|Archaea	Q	Methyltransferase type 11	-	-	-	-	-	-	-	-	-	-	-	-	Methyltransf_13,Methyltransf_14,Methyltransf_23
AA_WF_G-H-W_4	591157.SSLG_02668	6.61e-17	83.2	2DRSV@1|root,33CWS@2|Bacteria,2I4PR@201174|Actinobacteria	201174|Actinobacteria	-	-	-	-	-	-	-	-	-	-	-	-	-	-	-
AA_WF_G-H-W_4	570268.ANBB01000093_gene1494	1.17e-09	61.6	2DDDU@1|root,2ZHNR@2|Bacteria	2|Bacteria	-	-	-	-	-	-	-	-	-	-	-	-	-	-	-
AA_WF_G-H-W_4	222534.KB893756_gene4219	2.23e-11	67.0	COG1089@1|root,COG1089@2|Bacteria,2GNMA@201174|Actinobacteria	201174|Actinobacteria	M	Catalyzes the conversion of GDP-D-mannose to GDP-4- dehydro-6-deoxy-D-mannose	gmd	-	4.2.1.47	ko:K01711	ko00051,ko00520,ko01100,map00051,map00520,map01100	-	R00888	RC00402	ko00000,ko00001,ko01000	-	-	-	GDP_Man_Dehyd
AA_WF_G-H-W_4	1449976.KALB_4993	9.93e-52	171.0	COG1216@1|root,COG1216@2|Bacteria,2I623@201174|Actinobacteria	201174|Actinobacteria	S	Glycosyl transferase family 2	-	-	-	-	-	-	-	-	-	-	-	-	Glycos_transf_2
AA_WF_G-H-W_4	1109712.G9FHH6_9CAUD	2.12e-38	154.0	4QAK6@10239|Viruses,4QUP9@35237|dsDNA viruses no RNA stage,4QPBY@28883|Caudovirales,4QKP8@10699|Siphoviridae	10699|Siphoviridae	S	peptidase activity	-	GO:0003674,GO:0005488,GO:0005515,GO:0005575,GO:0019012,GO:0019028,GO:0032991,GO:0042802,GO:0044423,GO:0046806,GO:0098015,GO:0098026	-	-	-	-	-	-	-	-	-	-	-
AA_WF_G-H-W_4	1150599.MPHLEI_22459	3.37e-16	76.6	COG1403@1|root,COG1403@2|Bacteria,2GWPG@201174|Actinobacteria	201174|Actinobacteria	V	HNH nucleases	-	-	-	-	-	-	-	-	-	-	-	-	HNH
AA_WF_G-H-W_4	2002.JOEQ01000189_gene580	1.21e-19	85.1	COG1403@1|root,COG1403@2|Bacteria,2IPNU@201174|Actinobacteria	201174|Actinobacteria	V	HNH endonuclease	-	-	-	-	-	-	-	-	-	-	-	-	AAA_33
AA_WF_G-H-W_4	1121468.AUBR01000019_gene2665	1.04e-09	60.1	COG2188@1|root,COG2188@2|Bacteria,1UYBW@1239|Firmicutes,24N1N@186801|Clostridia,42GT1@68295|Thermoanaerobacterales	186801|Clostridia	K	transcriptional regulator (GntR	-	-	-	ko:K03710,ko:K10711	-	-	-	-	ko00000,ko03000	-	-	-	GntR,UTRA
AA_WF_G-H-W_4	710696.Intca_2682	1.96e-148	442.0	COG4653@1|root,COG4653@2|Bacteria,2I9AZ@201174|Actinobacteria	201174|Actinobacteria	S	Phage capsid family	-	-	-	-	-	-	-	-	-	-	-	-	Phage_capsid
AA_WF_G-H-W_4	1415166.NONO_c60990	1.74e-37	130.0	29WAD@1|root,30HVV@2|Bacteria,2GW9C@201174|Actinobacteria	201174|Actinobacteria	-	-	-	-	-	-	-	-	-	-	-	-	-	-	-
AA_WF_G-H-W_4	68170.KL590474_gene5943	1.15e-23	102.0	2BM0Q@1|root,32FHM@2|Bacteria,2IK53@201174|Actinobacteria,4ECAS@85010|Pseudonocardiales	201174|Actinobacteria	-	-	-	-	-	-	-	-	-	-	-	-	-	-	-
AA_WF_G-H-W_4	1122182.KB903835_gene4587	6.1e-30	122.0	COG3409@1|root,COG3409@2|Bacteria,2H0HJ@201174|Actinobacteria	201174|Actinobacteria	M	Peptidoglycan-binding domain 1 protein	-	-	-	-	-	-	-	-	-	-	-	-	-
AA_WF_G-H-W_4	369723.Strop_1565	1.35e-17	77.8	2EMZM@1|root,33FMT@2|Bacteria,2GYG9@201174|Actinobacteria	201174|Actinobacteria	-	-	-	-	-	-	-	-	-	-	-	-	-	-	-
AA_WF_G-H-W_4	356851.JOAN01000003_gene1451	2.72e-110	352.0	COG4695@1|root,COG4695@2|Bacteria,2GZFX@201174|Actinobacteria	201174|Actinobacteria	S	Phage portal protein	-	-	-	-	-	-	-	-	-	-	-	-	Phage_portal
AA_WF_G-H-W_5	395492.Rleg2_1138	6.13e-26	100.0	2BRNE@1|root,32KN0@2|Bacteria,1NZ2C@1224|Proteobacteria,2UTNT@28211|Alphaproteobacteria,4BH1W@82115|Rhizobiaceae	28211|Alphaproteobacteria	-	-	-	-	-	-	-	-	-	-	-	-	-	-	DUF3307
AA_WF_G-H-W_5	1304878.AUGD01000002_gene1856	9.98e-43	153.0	2CHRY@1|root,30Z9E@2|Bacteria,1RGQK@1224|Proteobacteria,2U9J0@28211|Alphaproteobacteria	28211|Alphaproteobacteria	-	-	-	-	-	-	-	-	-	-	-	-	-	-	RecT
AA_WF_G-H-W_5	2340.JV46_11390	4.41e-23	101.0	2DJ9J@1|root,30546@2|Bacteria,1R8UW@1224|Proteobacteria,1S15M@1236|Gammaproteobacteria	1224|Proteobacteria	-	-	-	-	-	-	-	-	-	-	-	-	-	-	-
AA_WF_G-H-W_5	1156919.QWC_12548	1.23e-89	281.0	2CK1H@1|root,33WMM@2|Bacteria,1RF5H@1224|Proteobacteria	1224|Proteobacteria	S	Protein of unknown function (DUF4043)	-	-	-	-	-	-	-	-	-	-	-	-	DUF4043
AA_WF_G-H-W_5	1210884.HG799462_gene9064	7.8e-21	87.0	2BYFK@1|root,2ZGH1@2|Bacteria	2|Bacteria	-	-	-	-	-	-	-	-	-	-	-	-	-	-	-
AA_WF_G-H-W_5	316274.Haur_0323	1.87e-61	195.0	COG0073@1|root,COG0073@2|Bacteria	2|Bacteria	J	Is required not only for elongation of protein synthesis but also for the initiation of all mRNA translation through initiator tRNA(fMet) aminoacylation	pheT	GO:0005575,GO:0005622,GO:0005623,GO:0005737,GO:0044424,GO:0044464	6.1.1.20	ko:K01890,ko:K06878	ko00970,map00970	M00359,M00360	R03660	RC00055,RC00523	ko00000,ko00001,ko00002,ko01000,ko01007,ko03016	-	-	-	B3_4,B5,FDX-ACB,RNA_ligase,tRNA_bind
AA_WF_G-H-W_5	1187851.A33M_1733	6.38e-121	360.0	COG0582@1|root,COG0582@2|Bacteria,1NH8M@1224|Proteobacteria,2TUHG@28211|Alphaproteobacteria,3FEGA@34008|Rhodovulum	28211|Alphaproteobacteria	L	Phage integrase family	int	-	-	-	-	-	-	-	-	-	-	-	Phage_integrase
AA_WF_G-H-W_5	411490.ANACAC_00801	2.5e-56	188.0	COG1403@1|root,COG1403@2|Bacteria	2|Bacteria	V	endonuclease activity	-	-	-	-	-	-	-	-	-	-	-	-	HNH,HNH_4,HNH_5
AA_WF_G-H-W_5	1192868.CAIU01000008_gene964	2.8e-11	63.9	COG1403@1|root,COG1403@2|Bacteria,1NACN@1224|Proteobacteria,2UI6R@28211|Alphaproteobacteria,43MAB@69277|Phyllobacteriaceae	28211|Alphaproteobacteria	V	HNH nucleases	-	-	-	-	-	-	-	-	-	-	-	-	HNH
AA_WF_G-H-W_5	1443113.LC20_03435	8.92e-43	149.0	COG1961@1|root,COG1961@2|Bacteria,1MXXT@1224|Proteobacteria,1S08N@1236|Gammaproteobacteria,41HT8@629|Yersinia	1236|Gammaproteobacteria	L	Resolvase, N terminal domain	-	-	-	ko:K14060	-	-	-	-	ko00000	-	-	-	HTH_7,Resolvase
AA_WF_G-H-W_5	1437606.BBOH_0973	6.16e-09	60.5	COG1974@1|root,COG1974@2|Bacteria,2GMBN@201174|Actinobacteria,4CZ26@85004|Bifidobacteriales	201174|Actinobacteria	K	Represses a number of genes involved in the response to DNA damage (SOS response), including recA and lexA. In the presence of single-stranded DNA, RecA interacts with LexA causing an autocatalytic cleavage which disrupts the DNA-binding part of LexA, leading to derepression of the SOS regulon and eventually DNA repair	lexA	-	3.4.21.88	ko:K01356	-	M00729	-	-	ko00000,ko00002,ko01000,ko01002,ko03400	-	-	-	LexA_DNA_bind,Peptidase_S24
AA_WF_G-H-W_5	267608.RSc3193	9.91e-31	116.0	COG2197@1|root,COG2197@2|Bacteria,1NA3X@1224|Proteobacteria,2VWX0@28216|Betaproteobacteria,1KAW7@119060|Burkholderiaceae	28216|Betaproteobacteria	KT	phage-related functions and prophages	-	-	-	-	-	-	-	-	-	-	-	-	HNH_3
AA_WF_G-H-W_5	460265.Mnod_3831	3.58e-24	103.0	COG2932@1|root,COG2932@2|Bacteria,1N969@1224|Proteobacteria,2UGAX@28211|Alphaproteobacteria,1JYD9@119045|Methylobacteriaceae	28211|Alphaproteobacteria	K	Peptidase S24-like	-	-	-	-	-	-	-	-	-	-	-	-	HTH_3,HTH_31,Peptidase_S24
AA_WF_G-H-W_5	1156919.QWC_12533	1.12e-163	474.0	COG5362@1|root,COG5410@1|root,COG5362@2|Bacteria,COG5410@2|Bacteria,1NKZK@1224|Proteobacteria,2VM59@28216|Betaproteobacteria,3T7Q0@506|Alcaligenaceae	28216|Betaproteobacteria	S	Terminase-like family	-	-	-	-	-	-	-	-	-	-	-	-	Terminase_6,Terminase_6C
AA_WF_G-H-W_5	159087.Daro_2692	3.61e-22	107.0	2DSE3@1|root,33FRF@2|Bacteria,1NKQ7@1224|Proteobacteria	1224|Proteobacteria	-	-	-	-	-	-	-	-	-	-	-	-	-	-	-
AA_WF_G-H-W_5	935848.JAEN01000002_gene808	7.84e-10	66.2	2DNKU@1|root,32UJ9@2|Bacteria,1N54F@1224|Proteobacteria,2UE7X@28211|Alphaproteobacteria	28211|Alphaproteobacteria	-	-	-	-	-	-	-	-	-	-	-	-	-	-	-
AA_WF_G-H-W_6	1348908.KI518597_gene927	1.26e-11	62.4	29KTV@1|root,307RA@2|Bacteria,1VW3D@1239|Firmicutes,4HWH5@91061|Bacilli,1ZK6D@1386|Bacillus	91061|Bacilli	S	Phage tail assembly chaperone protein, TAC	-	-	-	-	-	-	-	-	-	-	-	-	Phage_TAC_12
AA_WF_G-H-W_6	1347368.HG964404_gene5013	4.98e-53	179.0	2C9JF@1|root,32RPD@2|Bacteria,1VC16@1239|Firmicutes,4IFWB@91061|Bacilli,1ZK9E@1386|Bacillus	91061|Bacilli	S	ERF superfamily	-	-	-	-	-	-	-	-	-	-	-	-	ERF
AA_WF_G-H-W_6	476272.RUMHYD_02858	2.26e-23	94.0	2CIV5@1|root,32ZS6@2|Bacteria,1VFPA@1239|Firmicutes,24USQ@186801|Clostridia	186801|Clostridia	S	Bacteriophage HK97-gp10, putative tail-component	-	-	-	-	-	-	-	-	-	-	-	-	HK97-gp10_like
AA_WF_G-H-W_6	1238184.CM001792_gene155	4.66e-86	256.0	2D700@1|root,32TN4@2|Bacteria,1VC79@1239|Firmicutes,4HH14@91061|Bacilli,23KCK@182709|Oceanobacillus	91061|Bacilli	S	Phage tail tube protein	-	-	-	-	-	-	-	-	-	-	-	-	Phage_tail_2
AA_WF_G-H-W_6	1462527.CCDM010000010_gene528	6.55e-34	119.0	2DSFS@1|root,33FZ2@2|Bacteria,1VKNZ@1239|Firmicutes,4HRJP@91061|Bacilli	91061|Bacilli	-	-	-	-	-	-	-	-	-	-	-	-	-	-	-
AA_WF_G-H-W_6	1462527.CCDM010000010_gene519	4.3e-191	548.0	2DB9U@1|root,2Z7Z6@2|Bacteria,1TR67@1239|Firmicutes,4HAC8@91061|Bacilli	91061|Bacilli	S	Phage portal protein, SPP1 family	-	-	-	-	-	-	-	-	-	-	-	-	Phage_prot_Gp6
AA_WF_G-H-W_6	1486428.A0A097BY60_9CAUD	5.03e-19	83.2	4QAK6@10239|Viruses,4QUP9@35237|dsDNA viruses no RNA stage,4QPBY@28883|Caudovirales,4QKP8@10699|Siphoviridae	10699|Siphoviridae	S	peptidase activity	-	GO:0003674,GO:0003824,GO:0005575,GO:0006508,GO:0006807,GO:0008150,GO:0008152,GO:0008233,GO:0016787,GO:0019012,GO:0019538,GO:0043170,GO:0044238,GO:0071704,GO:0140096,GO:1901564	-	-	-	-	-	-	-	-	-	-	-
AA_WF_G-H-W_6	218284.CCDN010000001_gene911	7.42e-33	124.0	2DS40@1|root,33EEI@2|Bacteria,1VNT5@1239|Firmicutes,4IFYD@91061|Bacilli,1ZNDT@1386|Bacillus	91061|Bacilli	S	Domain of unknown function (DUF4355)	-	-	-	-	-	-	-	-	-	-	-	-	DUF4355
AA_WF_G-H-W_6	1121090.KB894686_gene2995	1.02e-68	211.0	2E3AH@1|root,32YA0@2|Bacteria,1VGN7@1239|Firmicutes,4HPDJ@91061|Bacilli,1ZHC2@1386|Bacillus	91061|Bacilli	S	Protein of unknown function (DUF1064)	-	-	-	-	-	-	-	-	-	-	-	-	DUF1064
AA_WF_G-H-W_6	562743.JH976440_gene351	2.23e-19	81.3	2EBTF@1|root,335T1@2|Bacteria,1VGCP@1239|Firmicutes,4HP3P@91061|Bacilli	91061|Bacilli	S	Phage tail assembly chaperone protein, TAC	-	-	-	-	-	-	-	-	-	-	-	-	Phage_TAC_12
AA_WF_G-H-W_6	1134413.ANNK01000120_gene2032	2.37e-28	105.0	2EC8I@1|root,33670@2|Bacteria,1VENI@1239|Firmicutes,4HR98@91061|Bacilli,1ZJCG@1386|Bacillus	91061|Bacilli	-	-	-	-	-	-	-	-	-	-	-	-	-	-	-
AA_WF_G-H-W_6	1121090.KB894686_gene2986	2.12e-12	63.5	2EFKD@1|root,339CP@2|Bacteria,1VK0B@1239|Firmicutes,4HR0Z@91061|Bacilli,1ZJ4Y@1386|Bacillus	91061|Bacilli	K	Helix-turn-helix XRE-family like proteins	prtR	-	-	-	-	-	-	-	-	-	-	-	HTH_3,HTH_31
AA_WF_G-H-W_6	1121091.AUMP01000032_gene3091	1.9e-22	87.4	2EI18@1|root,33BSR@2|Bacteria,1VMM3@1239|Firmicutes,4HS2I@91061|Bacilli	91061|Bacilli	-	-	-	-	-	-	-	-	-	-	-	-	-	-	DUF3954
AA_WF_G-H-W_6	1462527.CCDM010000010_gene530	6.05e-23	93.6	2EIM8@1|root,33CCI@2|Bacteria,1VMSE@1239|Firmicutes	1239|Firmicutes	-	-	-	-	-	-	-	-	-	-	-	-	-	-	DUF3168
AA_WF_G-H-W_6	1462527.CCDM010000010_gene527	5.06e-35	123.0	2EKJJ@1|root,33E9D@2|Bacteria,1VN9C@1239|Firmicutes,4HR20@91061|Bacilli	91061|Bacilli	S	Phage gp6-like head-tail connector protein	-	-	-	-	-	-	-	-	-	-	-	-	Phage_connect_1
AA_WF_G-H-W_6	1174504.AJTN02000068_gene4578	1.01e-62	194.0	arCOG12631@1|root,3172B@2|Bacteria,1V77G@1239|Firmicutes,4HJ0W@91061|Bacilli,1ZH97@1386|Bacillus	91061|Bacilli	S	Bacterial PH domain	yjqA	-	-	-	-	-	-	-	-	-	-	-	bPH_1
AA_WF_G-H-W_6	1348908.KI518589_gene2555	3.66e-20	85.9	2EPCB@1|root,33GZ2@2|Bacteria,1VNAU@1239|Firmicutes,4HSS9@91061|Bacilli	91061|Bacilli	-	-	-	-	-	-	-	-	-	-	-	-	-	-	-
AA_WF_G-H-W_6	1298598.JCM21714_4404	7.92e-76	241.0	COG0739@1|root,COG3409@1|root,COG0739@2|Bacteria,COG3409@2|Bacteria,1V2U6@1239|Firmicutes,4HJ6V@91061|Bacilli,470TT@74385|Gracilibacillus	91061|Bacilli	M	Peptidase family M23	-	-	-	ko:K21471	-	-	-	-	ko00000,ko01000,ko01002,ko01011	-	-	-	Cu_amine_oxidN1,LysM,PG_binding_1,Peptidase_M23,YSIRK_signal
AA_WF_G-H-W_6	1462527.CCDM010000001_gene1777	1.61e-30	112.0	COG1396@1|root,COG1396@2|Bacteria,1VK84@1239|Firmicutes,4I3Z7@91061|Bacilli,23N8V@182709|Oceanobacillus	91061|Bacilli	K	Helix-turn-helix domain	-	-	-	-	-	-	-	-	-	-	-	-	HTH_3
AA_WF_G-H-W_6	1295642.H839_08164	9.86e-21	85.9	2EH6G@1|root,33AYC@2|Bacteria,1VMIH@1239|Firmicutes,4HRRB@91061|Bacilli	91061|Bacilli	-	-	-	-	-	-	-	-	-	-	-	-	-	-	-
AA_WF_G-H-W_6	1195072.M4HN69_9CAUD	3.17e-29	110.0	4QB68@10239|Viruses,4QWGE@35237|dsDNA viruses no RNA stage,4QTKU@28883|Caudovirales,4QJG5@10662|Myoviridae	10662|Myoviridae	-	-	-	-	-	-	-	-	-	-	-	-	-	-	-
AA_WF_G-H-W_6	1499685.CCFJ01000042_gene2497	4.97e-73	231.0	COG1484@1|root,COG1484@2|Bacteria,1TPZX@1239|Firmicutes,4HF6X@91061|Bacilli	91061|Bacilli	L	Bacterial dnaA protein	-	-	-	ko:K02315	-	-	-	-	ko00000,ko03032	-	-	-	Bac_DnaA,IstB_IS21
AA_WF_G-H-W_6	458233.MCCL_0956	3.27e-41	138.0	COG1694@1|root,COG1694@2|Bacteria,1VFER@1239|Firmicutes,4HM4N@91061|Bacilli,4GZNE@90964|Staphylococcaceae	91061|Bacilli	S	MazG nucleotide pyrophosphohydrolase domain	-	-	-	-	-	-	-	-	-	-	-	-	MazG,PRA-PH
AA_WF_G-H-W_6	1462527.CCDM010000010_gene490	5.88e-53	168.0	COG1403@1|root,COG1403@2|Bacteria,1U40N@1239|Firmicutes,4IDSS@91061|Bacilli,23N2D@182709|Oceanobacillus	91061|Bacilli	V	HNH nucleases	-	-	-	-	-	-	-	-	-	-	-	-	-
AA_WF_G-H-W_6	1385512.N784_13085	1.43e-274	756.0	COG1783@1|root,COG1783@2|Bacteria,1TRQP@1239|Firmicutes,4HDMY@91061|Bacilli	91061|Bacilli	L	Phage terminase, large subunit	-	-	-	ko:K06909	-	-	-	-	ko00000	-	-	-	Terminase_3,Terminase_3C
AA_WF_G-H-W_6	749413.E5DV79_9VIRU	4.65e-39	137.0	4QBBN@10239|Viruses,4QUTX@35237|dsDNA viruses no RNA stage	10239|Viruses	S	Siphovirus Gp157	-	-	-	-	-	-	-	-	-	-	-	-	-
AA_WF_G-H-W_6	1121090.KB894686_gene3046	3.71e-260	725.0	COG1961@1|root,COG1961@2|Bacteria,1TPUG@1239|Firmicutes,4HB3H@91061|Bacilli,1ZBV3@1386|Bacillus	91061|Bacilli	L	Recombinase	-	GO:0000150,GO:0003674,GO:0003824,GO:0006139,GO:0006259,GO:0006310,GO:0006725,GO:0006807,GO:0008150,GO:0008152,GO:0009987,GO:0034641,GO:0043170,GO:0044237,GO:0044238,GO:0044260,GO:0046483,GO:0071704,GO:0090304,GO:0140097,GO:1901360	-	ko:K06400	-	-	-	-	ko00000	-	-	-	Recombinase,Resolvase,Zn_ribbon_recom
AA_WF_G-H-W_6	476272.RUMHYD_02847	5.1e-80	259.0	COG2369@1|root,COG2369@2|Bacteria,1U6KJ@1239|Firmicutes,24AM0@186801|Clostridia	186801|Clostridia	M	head morphogenesis protein, SPP1 gp7 family	-	-	-	-	-	-	-	-	-	-	-	-	ADPrib_exo_Tox,Phage_Mu_F
AA_WF_G-H-W_6	1121090.KB894685_gene3575	1.82e-20	83.6	COG2378@1|root,COG2378@2|Bacteria,1VKU6@1239|Firmicutes,4HREU@91061|Bacilli,1ZJYY@1386|Bacillus	91061|Bacilli	K	Transcriptional regulator	-	-	-	-	-	-	-	-	-	-	-	-	WYL
AA_WF_G-H-W_6	1158614.I592_02299	1.13e-75	237.0	COG3646@1|root,COG3646@2|Bacteria	2|Bacteria	L	Phage regulatory protein	-	-	-	ko:K07741	-	-	-	-	ko00000	-	-	-	ANT,ORF6C,Phage_pRha
AA_WF_G-H-W_6	1307436.PBF_04315	3.53e-53	171.0	COG3677@1|root,COG3677@2|Bacteria,1V8R5@1239|Firmicutes,4HJMG@91061|Bacilli,1ZFNM@1386|Bacillus	91061|Bacilli	L	Transposase	yqaQ	-	-	-	-	-	-	-	-	-	-	-	GerE,HTH_28
AA_WF_G-H-W_6	1234679.BN424_2612	4.69e-106	337.0	COG3757@1|root,COG4926@1|root,COG3757@2|Bacteria,COG4926@2|Bacteria,1V80R@1239|Firmicutes,4HJEY@91061|Bacilli,27HHJ@186828|Carnobacteriaceae	91061|Bacilli	M	Prophage endopeptidase tail	-	-	-	-	-	-	-	-	-	-	-	-	Glyco_hydro_25,Peptidase_M23,Prophage_tail
AA_WF_G-H-W_6	1294265.JCM21738_3829	5.89e-48	157.0	2ATJK@1|root,31J3N@2|Bacteria,1V8E1@1239|Firmicutes,4HK5R@91061|Bacilli,1ZH24@1386|Bacillus	91061|Bacilli	-	-	yhjD	-	-	-	-	-	-	-	-	-	-	-	-
AA_WF_G-H-W_6	997296.PB1_16424	1.27e-95	293.0	COG3935@1|root,COG3935@2|Bacteria,1UBE3@1239|Firmicutes,4IMST@91061|Bacilli,1ZKRM@1386|Bacillus	91061|Bacilli	L	DnaD domain protein	yqaL	-	-	-	-	-	-	-	-	-	-	-	DnaB_2
AA_WF_G-H-W_6	1462527.CCDM010000010_gene525	1.16e-148	426.0	COG4653@1|root,COG4653@2|Bacteria,1UZMZ@1239|Firmicutes,4HBKI@91061|Bacilli	91061|Bacilli	S	Phage capsid family	-	-	-	-	-	-	-	-	-	-	-	-	Phage_capsid
AA_WF_G-H-W_6	1234679.BN424_2130	4.63e-54	181.0	COG4722@1|root,COG4722@2|Bacteria,1VHE0@1239|Firmicutes,4HNTT@91061|Bacilli	91061|Bacilli	S	phage tail	-	-	-	-	-	-	-	-	-	-	-	-	Sipho_tail
AA_WF_G-H-W_6	1134413.ANNK01000120_gene2014	1.1e-101	343.0	COG5280@1|root,COG5412@1|root,COG5280@2|Bacteria,COG5412@2|Bacteria,1TQ28@1239|Firmicutes,4HCMX@91061|Bacilli,1ZEVU@1386|Bacillus	91061|Bacilli	D	Phage tail tape measure protein, TP901 family	-	-	-	-	-	-	-	-	-	-	-	-	PhageMin_Tail
AA_WF_G-H-W_6	1382305.AZUC01000008_gene1942	1.19e-60	199.0	COG5484@1|root,COG5484@2|Bacteria,1V6XI@1239|Firmicutes,4HIZ8@91061|Bacilli,26HH0@186818|Planococcaceae	91061|Bacilli	L	DNA packaging	-	-	-	-	-	-	-	-	-	-	-	-	Phage_terminase
AA_WF_G-H-W_6	1348908.KI518597_gene928	1.07e-23	93.2	2DI96@1|root,302EE@2|Bacteria,1U6D5@1239|Firmicutes,4IG4X@91061|Bacilli,1ZNCB@1386|Bacillus	91061|Bacilli	-	-	-	-	-	-	-	-	-	-	-	-	-	-	-
AA_WF_G-H-W_6	1196324.A374_08664	6.09e-31	111.0	COG5546@1|root,COG5546@2|Bacteria,1VGGV@1239|Firmicutes,4HPNN@91061|Bacilli	91061|Bacilli	S	COG5546 Small integral membrane protein	-	-	-	-	-	-	-	-	-	-	-	-	Phage_holin_1
AA_WF_G-H-W_7	1219031.BBJR01000085_gene876	3.86e-62	209.0	28MWI@1|root,2ZB3T@2|Bacteria,1RAPA@1224|Proteobacteria,2VPKV@28216|Betaproteobacteria,4AH13@80864|Comamonadaceae	28216|Betaproteobacteria	S	Plasmid encoded RepA protein	repA	-	-	-	-	-	-	-	-	-	-	-	RepA_C
AA_WF_G-H-W_7	1134912.AJTV01000037_gene2437	9.38e-56	186.0	COG1192@1|root,COG1192@2|Bacteria,1NT2Q@1224|Proteobacteria,2TSD7@28211|Alphaproteobacteria	28211|Alphaproteobacteria	D	Chromosome Partitioning	-	-	-	ko:K03496	-	-	-	-	ko00000,ko03036,ko04812	-	-	-	AAA_31
AA_WF_G-H-W_7	864051.BurJ1DRAFT_2160	1.46e-30	124.0	COG1475@1|root,COG1475@2|Bacteria,1R634@1224|Proteobacteria,2VPF5@28216|Betaproteobacteria,1KN2S@119065|unclassified Burkholderiales	28216|Betaproteobacteria	K	Belongs to the ParB family	-	-	-	ko:K03497	-	-	-	-	ko00000,ko03000,ko03036,ko04812	-	-	-	KorB,KorB_C,ParBc
AA_WF_G-H-W_7	288000.BBta_p0017	1.54e-68	226.0	COG3843@1|root,COG3843@2|Bacteria,1MVHF@1224|Proteobacteria,2TU7T@28211|Alphaproteobacteria,3JTHN@41294|Bradyrhizobiaceae	28211|Alphaproteobacteria	U	Relaxase/Mobilisation nuclease domain	-	-	-	-	-	-	-	-	-	-	-	-	Relaxase
AA_WF_G-H-W_7	460265.Mnod_0605	1.35e-19	83.2	2ERZF@1|root,33JIJ@2|Bacteria,1NI6H@1224|Proteobacteria,2UM2F@28211|Alphaproteobacteria	28211|Alphaproteobacteria	-	-	-	-	-	-	-	-	-	-	-	-	-	-	-
AA_WF_G-H-W_7	1234364.AMSF01000019_gene1392	6.4e-68	228.0	COG4185@1|root,COG4185@2|Bacteria,1N201@1224|Proteobacteria,1RUN0@1236|Gammaproteobacteria,1XBNP@135614|Xanthomonadales	135614|Xanthomonadales	S	Zeta toxin	-	-	-	-	-	-	-	-	-	-	-	-	Zeta_toxin
AA_WF_G-H-W_7	1207055.C100_12330	1.73e-10	70.1	COG3843@1|root,COG3843@2|Bacteria,1NAR7@1224|Proteobacteria,2UJ39@28211|Alphaproteobacteria,2K4PQ@204457|Sphingomonadales	204457|Sphingomonadales	U	relaxase mobilization nuclease domain protein	-	-	-	-	-	-	-	-	-	-	-	-	-
AA_WF_G-H-W_7	1348657.M622_18175	2.36e-167	501.0	COG3505@1|root,COG3505@2|Bacteria,1MV1G@1224|Proteobacteria,2VH7W@28216|Betaproteobacteria	28216|Betaproteobacteria	U	PFAM TRAG family protein	-	-	-	ko:K03205	ko03070,map03070	M00333	-	-	ko00000,ko00001,ko00002,ko02044	3.A.7	-	-	T4SS-DNA_transf
AA_WF_G-H-W_7	288000.BBta_p0248	1.01e-84	266.0	COG0630@1|root,COG0630@2|Bacteria,1R82Y@1224|Proteobacteria,2VGAD@28211|Alphaproteobacteria,3JWIZ@41294|Bradyrhizobiaceae	28211|Alphaproteobacteria	NU	Type II/IV secretion system protein	virB11	-	-	ko:K03196	ko03070,ko05120,map03070,map05120	M00333,M00564	-	-	ko00000,ko00001,ko00002,ko02044	3.A.7	-	-	T2SSE
AA_WF_G-H-W_7	663321.REG_p0017	7.69e-60	203.0	COG2948@1|root,COG2948@2|Bacteria,1MXVX@1224|Proteobacteria,1SY9F@1236|Gammaproteobacteria	1236|Gammaproteobacteria	U	Bacterial conjugation TrbI-like protein	-	-	-	-	-	-	-	-	-	-	-	-	TrbI
AA_WF_G-H-W_7	160492.XF_a0012	7.69e-51	173.0	COG3736@1|root,COG3736@2|Bacteria,1MXRC@1224|Proteobacteria,1T0B5@1236|Gammaproteobacteria,1XD00@135614|Xanthomonadales	135614|Xanthomonadales	U	VirB8 protein	-	-	-	ko:K03203	ko03070,map03070	M00333	-	-	ko00000,ko00001,ko00002,ko02044	3.A.7	-	-	VirB8
AA_WF_G-H-W_7	1348657.M622_18130	2.81e-251	726.0	COG3451@1|root,COG3451@2|Bacteria,1MXH0@1224|Proteobacteria,2VKE0@28216|Betaproteobacteria	28216|Betaproteobacteria	U	PFAM CagE, TrbE, VirB component of type IV transporter system	ptlC	-	-	ko:K03199,ko:K12063,ko:K12080	ko03070,map03070	M00333	-	-	ko00000,ko00001,ko00002,ko02044	3.A.7,3.A.7.11.1,3.A.7.3.1	-	-	CagE_TrbE_VirB
AA_WF_G-H-W_7	1035191.HMPREF0185_01056	7.38e-17	76.6	COG3702@1|root,COG3702@2|Bacteria,1N1YI@1224|Proteobacteria,2UDDW@28211|Alphaproteobacteria,2KHE9@204458|Caulobacterales	204458|Caulobacterales	U	Type IV secretory pathway, VirB3-like protein	-	-	-	ko:K03198	ko03070,map03070	M00333	-	-	ko00000,ko00001,ko00002,ko02044	3.A.7	-	-	VirB3
AA_WF_G-H-W_7	159450.NH14_29940	5.43e-51	176.0	COG3504@1|root,COG3504@2|Bacteria,1MVHJ@1224|Proteobacteria,2VIWP@28216|Betaproteobacteria,1K46E@119060|Burkholderiaceae	28216|Betaproteobacteria	U	PFAM Conjugal transfer protein TrbG VirB9 CagX	-	-	-	ko:K03204,ko:K20532	ko02024,ko03070,map02024,map03070	M00333	-	-	ko00000,ko00001,ko00002,ko02044	3.A.7,3.A.7.4	-	-	CagX
AA_WF_G-H-W_7	450851.PHZ_c2347	2.27e-45	157.0	COG0741@1|root,COG0741@2|Bacteria,1N00I@1224|Proteobacteria,2UFBZ@28211|Alphaproteobacteria,2KIRT@204458|Caulobacterales	204458|Caulobacterales	M	Transglycosylase SLT domain	-	-	-	ko:K03194	ko03070,map03070	M00333	-	-	ko00000,ko00001,ko00002,ko02044	-	-	-	SLT
AA_WF_G-H-W_7	1070319.CAGGBEG34_220073	1.11e-123	382.0	COG1450@1|root,COG1450@2|Bacteria,1NQ25@1224|Proteobacteria,2VH4Q@28216|Betaproteobacteria,1K564@119060|Burkholderiaceae	28216|Betaproteobacteria	NU	type IVB pilus formation outer membrane protein, R64 PilN family	pilN	-	-	-	-	-	-	-	-	-	-	-	Secretin,Secretin_N_2
AA_WF_G-H-W_7	1112217.PPL19_12673	1.94e-13	72.4	2EFP8@1|root,339F9@2|Bacteria,1NFEA@1224|Proteobacteria,1SVD3@1236|Gammaproteobacteria	1236|Gammaproteobacteria	-	-	-	-	-	-	-	-	-	-	-	-	-	-	-
AA_WF_G-H-W_7	1070319.CAGGBEG34_220077	1.42e-146	437.0	COG2804@1|root,COG2804@2|Bacteria,1R9U0@1224|Proteobacteria,2VNFY@28216|Betaproteobacteria,1K5Z6@119060|Burkholderiaceae	28216|Betaproteobacteria	NU	type II secretion system protein E	pilQ	-	-	-	-	-	-	-	-	-	-	-	T2SSE
AA_WF_G-H-W_7	587753.EY04_23845	8.35e-32	119.0	2DPAG@1|root,3318B@2|Bacteria,1NA7G@1224|Proteobacteria,1RNX6@1236|Gammaproteobacteria	1236|Gammaproteobacteria	S	PilS N terminal	-	-	-	-	-	-	-	-	-	-	-	-	PilS
AA_WF_G-H-W_7	1070319.CAGGBEG34_220084	2.15e-95	292.0	COG2805@1|root,COG2805@2|Bacteria,1RGES@1224|Proteobacteria,2VSX7@28216|Betaproteobacteria,1KDIK@119060|Burkholderiaceae	28216|Betaproteobacteria	NU	Type II/IV secretion system protein	-	-	-	ko:K02669	-	-	-	-	ko00000,ko02035,ko02044	3.A.15.2	-	-	T2SSE
AA_WF_G-H-W_7	1070319.CAGGBEG34_220085	1.43e-36	142.0	COG2165@1|root,COG2165@2|Bacteria,1P5SN@1224|Proteobacteria,2VVPS@28216|Betaproteobacteria,1K9KK@119060|Burkholderiaceae	28216|Betaproteobacteria	NU	Bacterial shufflon protein, N-terminal constant region	pilV	-	-	-	-	-	-	-	-	-	-	-	N_methyl,Shufflon_N
AA_WF_G-H-W_7	1236501.BAJU01000018_gene1885	1.83e-37	134.0	COG0741@1|root,COG0741@2|Bacteria,1N8BR@1224|Proteobacteria,2UG6F@28211|Alphaproteobacteria	28211|Alphaproteobacteria	M	Soluble lytic murein transglycosylase and related regulatory proteins (Some contain LysM invasin domains)	-	-	-	-	-	-	-	-	-	-	-	-	SLT
AA_WF_G-H-W_7	1218076.BAYB01000042_gene5670	1.11e-131	392.0	28KPS@1|root,2ZA7W@2|Bacteria,1QEZJ@1224|Proteobacteria,2VIUG@28216|Betaproteobacteria,1K4JZ@119060|Burkholderiaceae	28216|Betaproteobacteria	S	Protein of unknown function (DUF1173)	-	-	-	-	-	-	-	-	-	-	-	-	DUF1173
AA_WF_G-H-W_8	36651.K9FSH7	8.21e-142	405.0	COG0356@1|root,KOG4665@2759|Eukaryota,38D9B@33154|Opisthokonta,3P0K6@4751|Fungi,3QSW8@4890|Ascomycota,20JX8@147545|Eurotiomycetes,3S7ZM@5042|Eurotiales	4751|Fungi	C	ATP synthase A chain	atp6	GO:0000276,GO:0003674,GO:0005198,GO:0005575,GO:0005622,GO:0005623,GO:0005737,GO:0005739,GO:0005740,GO:0005743,GO:0005753,GO:0006091,GO:0006119,GO:0006139,GO:0006163,GO:0006164,GO:0006725,GO:0006753,GO:0006754,GO:0006793,GO:0006796,GO:0006807,GO:0006810,GO:0006811,GO:0006812,GO:0006839,GO:0008150,GO:0008152,GO:0009058,GO:0009117,GO:0009123,GO:0009124,GO:0009126,GO:0009127,GO:0009141,GO:0009142,GO:…	-	ko:K02126	ko00190,ko01100,ko04714,ko05010,ko05012,ko05016,map00190,map01100,map04714,map05010,map05012,map05016	M00158	-	-	ko00000,ko00001,ko00002,ko03029	3.A.2.1	-	iMM904.Q0085,iND750.Q0085	ATP-synt_A
AA_WF_G-H-W_8	36651.K9F402	5.33e-21	83.2	2CCQU@1|root,2SC5X@2759|Eukaryota,3ACWN@33154|Opisthokonta,3P8I7@4751|Fungi,3RC3P@4890|Ascomycota,20QVS@147545|Eurotiomycetes,3SDSH@5042|Eurotiales	4751|Fungi	U	Fungal ATP synthase protein 8 (A6L)	atp8	-	-	ko:K02125	ko00190,ko01100,ko04714,ko05010,ko05012,ko05016,map00190,map01100,map04714,map05010,map05012,map05016	M00158	-	-	ko00000,ko00001,ko00002,ko03029	3.A.2.1	-	-	Fun_ATP-synt_8
AA_WF_G-H-W_8	36651.K9F4V2	1.8e-298	820.0	COG1008@1|root,KOG4845@2759|Eukaryota,39UFQ@33154|Opisthokonta,3NVNX@4751|Fungi,3QSH0@4890|Ascomycota,20KVB@147545|Eurotiomycetes,3SBE1@5042|Eurotiales	4751|Fungi	C	Proton-conducting membrane transporter	nad4	-	1.6.5.3	ko:K03881	ko00190,ko01100,ko04714,ko04723,ko05012,map00190,map01100,map04714,map04723,map05012	M00142	R11945	RC00061	ko00000,ko00001,ko00002,ko01000,ko03029	3.D.1.6	-	-	Oxidored_q5_N,Proton_antipo_M
AA_WF_G-H-W_8	36651.K9FML0	2.59e-208	581.0	COG1005@1|root,KOG4770@2759|Eukaryota,39SC3@33154|Opisthokonta,3P0H0@4751|Fungi,3QSN6@4890|Ascomycota,20KTW@147545|Eurotiomycetes,3SBTC@5042|Eurotiales	4751|Fungi	C	NADH dehydrogenase	nad1	-	1.6.5.3	ko:K03878	ko00190,ko01100,ko04714,ko04723,ko05012,map00190,map01100,map04714,map04723,map05012	M00142	R11945	RC00061	ko00000,ko00001,ko00002,ko01000,ko03029	3.D.1.6	-	-	NADHdh
AA_WF_G-H-W_8	36651.K9F7J0	8.6e-254	699.0	COG1290@1|root,KOG4663@2759|Eukaryota,38FBZ@33154|Opisthokonta,3NX80@4751|Fungi,3QJC4@4890|Ascomycota,20M9Q@147545|Eurotiomycetes,3SBUI@5042|Eurotiales	4751|Fungi	C	Component of the ubiquinol-cytochrome c reductase complex (complex III or cytochrome b-c1 complex) that is part of the mitochondrial respiratory chain. The b-c1 complex mediates electron transfer from ubiquinol to cytochrome c. Contributes to the generation of a proton gradient across the mitochondrial membrane that is then used for ATP synthesis	cob	GO:0000372,GO:0000375,GO:0000376,GO:0003674,GO:0003676,GO:0003723,GO:0003824,GO:0004518,GO:0005488,GO:0005575,GO:0005622,GO:0005623,GO:0005737,GO:0005739,GO:0005740,GO:0005743,GO:0005746,GO:0005750,GO:0006091,GO:0006119,GO:0006122,GO:0006139,GO:0006163,GO:0006396,GO:0006725,GO:0006753,GO:0006793,GO:0006796,GO:0006807,GO:0008121,GO:0008150,GO:0008152,GO:0008380,GO:0009055,GO:0009060,GO:0009117,GO:…	-	ko:K00412	ko00190,ko01100,ko02020,ko04260,ko04714,ko04932,ko05010,ko05012,ko05016,map00190,map01100,map02020,map04260,map04714,map04932,map05010,map05012,map05016	M00151,M00152	-	-	ko00000,ko00001,ko00002,ko03029	-	-	-	Cytochrom_B_C,Cytochrom_B_N_2,Cytochrome_B,LAGLIDADG_1
AA_WF_G-H-W_8	40384.G7DS00	0.0	903.0	COG1007@1|root,KOG4668@2759|Eukaryota,3940U@33154|Opisthokonta,3NXB5@4751|Fungi,3QSF9@4890|Ascomycota,20KRW@147545|Eurotiomycetes,3SATN@5042|Eurotiales	4751|Fungi	C	Proton-conducting membrane transporter	nad2	-	1.6.5.3	ko:K03879	ko00190,ko01100,ko04714,ko04723,ko05012,map00190,map01100,map04714,map04723,map05012	M00142	R11945	RC00061	ko00000,ko00001,ko00002,ko01000,ko03029	3.D.1.6	-	-	Proton_antipo_M
AA_WF_G-H-W_8	36651.K9F3Z7	0.0	1172.0	COG1007@1|root,KOG4668@2759|Eukaryota,38F5W@33154|Opisthokonta,3NZK6@4751|Fungi,3QK2M@4890|Ascomycota,20JRB@147545|Eurotiomycetes,3SCRE@5042|Eurotiales	4751|Fungi	C	Core subunit of the mitochondrial membrane respiratory chain NADH dehydrogenase (Complex I) that is believed to belong to the minimal assembly required for catalysis. Complex I functions in the transfer of electrons from NADH to the respiratory chain. The immediate electron acceptor for the enzyme is believed to be ubiquinone	nad5	-	1.6.5.3	ko:K03883	ko00190,ko01100,ko04714,ko04723,ko05012,map00190,map01100,map04714,map04723,map05012	M00142	R11945	RC00061	ko00000,ko00001,ko00002,ko01000,ko03029	3.D.1.6	-	-	LAGLIDADG_1,NADH5_C,Proton_antipo_M,Proton_antipo_N
AA_WF_G-H-W_8	40384.G7DRZ8	4.85e-44	144.0	KOG4669@1|root,KOG4669@2759|Eukaryota,3A678@33154|Opisthokonta,3P5CB@4751|Fungi,3QXH0@4890|Ascomycota,20NBD@147545|Eurotiomycetes,3SD7G@5042|Eurotiales	4751|Fungi	C	Core subunit of the mitochondrial membrane respiratory chain NADH dehydrogenase (Complex I) that is believed to belong to the minimal assembly required for catalysis. Complex I functions in the transfer of electrons from NADH to the respiratory chain. The immediate electron acceptor for the enzyme is believed to be ubiquinone	nad4L	-	1.6.5.3	ko:K03882	ko00190,ko01100,ko04714,ko04723,ko05012,map00190,map01100,map04714,map04723,map05012	M00142	R11945	RC00061	ko00000,ko00001,ko00002,ko01000,ko03029	3.D.1.6	-	-	Oxidored_q2
AA_WF_G-H-W_8	40384.G7DRZ7	4.4e-167	468.0	COG1622@1|root,KOG4767@2759|Eukaryota,38FF8@33154|Opisthokonta,3NUKK@4751|Fungi,3QKBA@4890|Ascomycota,20K6I@147545|Eurotiomycetes,3SAWH@5042|Eurotiales	4751|Fungi	C	Cytochrome c oxidase is the component of the respiratory chain that catalyzes the reduction of oxygen to water. Subunits 1- 3 form the functional core of the enzyme complex. Subunit 2 transfers the electrons from cytochrome c via its binuclear copper A center to the bimetallic center of the catalytic subunit 1	cox2	GO:0003674,GO:0003824,GO:0004129,GO:0005215,GO:0005575,GO:0005622,GO:0005623,GO:0005737,GO:0005739,GO:0005740,GO:0005743,GO:0005746,GO:0005751,GO:0006091,GO:0006119,GO:0006123,GO:0006139,GO:0006163,GO:0006725,GO:0006753,GO:0006793,GO:0006796,GO:0006807,GO:0006810,GO:0006811,GO:0006812,GO:0008150,GO:0008152,GO:0008324,GO:0009055,GO:0009060,GO:0009117,GO:0009123,GO:0009126,GO:0009141,GO:0009144,GO:…	-	ko:K02261	ko00190,ko01100,ko04260,ko04714,ko04932,ko05010,ko05012,ko05016,map00190,map01100,map04260,map04714,map04932,map05010,map05012,map05016	M00154	-	-	ko00000,ko00001,ko00002,ko03029	3.D.4.11,3.D.4.7,3.D.4.8	-	-	COX2,COX2_TM
AA_WF_G-H-W_8	40384.G7DRZ6	8.13e-78	233.0	COG0838@1|root,KOG4662@2759|Eukaryota,3A8AU@33154|Opisthokonta,3P783@4751|Fungi,3QX47@4890|Ascomycota,20N9M@147545|Eurotiomycetes,3SCXU@5042|Eurotiales	4751|Fungi	C	Core subunit of the mitochondrial membrane respiratory chain NADH dehydrogenase (Complex I) that is believed to belong to the minimal assembly required for catalysis. Complex I functions in the transfer of electrons from NADH to the respiratory chain. The immediate electron acceptor for the enzyme is believed to be ubiquinone	nad3	-	1.6.5.3	ko:K03880	ko00190,ko01100,ko04714,ko04723,ko05012,map00190,map01100,map04714,map04723,map05012	M00142	R11945	RC00061	ko00000,ko00001,ko00002,ko01000,ko03029	3.D.1.6	-	-	Oxidored_q4
AA_WF_G-H-W_8	36630.CADNFIAP00004060	5.09e-39	130.0	COG0636@1|root,KOG3025@2759|Eukaryota,3A3YG@33154|Opisthokonta,3P7BC@4751|Fungi,3QXQM@4890|Ascomycota,20SG7@147545|Eurotiomycetes,3S9JM@5042|Eurotiales	4751|Fungi	P	ATP synthase subunit C	atp9	GO:0000276,GO:0003674,GO:0003824,GO:0005215,GO:0005575,GO:0005622,GO:0005623,GO:0005737,GO:0005739,GO:0005740,GO:0005743,GO:0005753,GO:0006091,GO:0006119,GO:0006139,GO:0006163,GO:0006164,GO:0006725,GO:0006753,GO:0006754,GO:0006793,GO:0006796,GO:0006807,GO:0006810,GO:0006811,GO:0006812,GO:0006839,GO:0008150,GO:0008152,GO:0008324,GO:0009058,GO:0009117,GO:0009123,GO:0009124,GO:0009126,GO:0009127,GO:…	1.6.5.3	ko:K02128,ko:K03880	ko00190,ko01100,ko04714,ko04723,ko05010,ko05012,ko05016,map00190,map01100,map04714,map04723,map05010,map05012,map05016	M00142,M00158	R11945	RC00061	ko00000,ko00001,ko00002,ko01000,ko03029	3.A.2.1,3.D.1.6	-	-	ATP-synt_C
AA_WF_G-H-W_8	36651.K9F3Z5	0.0	1040.0	COG0843@1|root,KOG4769@2759|Eukaryota,38JQ7@33154|Opisthokonta,3NYGG@4751|Fungi,3QSKE@4890|Ascomycota,20MJ3@147545|Eurotiomycetes,3SAQS@5042|Eurotiales	4751|Fungi	Q	Cytochrome c oxidase is the component of the respiratory chain that catalyzes the reduction of oxygen to water. Subunits 1- 3 form the functional core of the enzyme complex. CO I is the catalytic subunit of the enzyme. Electrons originating in cytochrome c are transferred via the copper A center of subunit 2 and heme A of subunit 1 to the bimetallic center formed by heme A3 and copper B	cox1	GO:0003674,GO:0003824,GO:0004129,GO:0005215,GO:0005575,GO:0005622,GO:0005623,GO:0005737,GO:0005739,GO:0005740,GO:0005743,GO:0005746,GO:0005751,GO:0006091,GO:0006119,GO:0006123,GO:0006139,GO:0006163,GO:0006725,GO:0006753,GO:0006793,GO:0006796,GO:0006807,GO:0006810,GO:0006811,GO:0006812,GO:0008150,GO:0008152,GO:0008324,GO:0009055,GO:0009060,GO:0009117,GO:0009123,GO:0009126,GO:0009141,GO:0009144,GO:…	1.9.3.1	ko:K02256	ko00190,ko01100,ko04260,ko04714,ko04932,ko05010,ko05012,ko05016,map00190,map01100,map04260,map04714,map04932,map05010,map05012,map05016	M00154	-	-	ko00000,ko00001,ko00002,ko01000,ko03029	3.D.4.11,3.D.4.7,3.D.4.8	-	-	COX1
AA_WF_G-H-W_8	36651.K9F4V5	1.63e-212	595.0	2EN8Z@1|root,2T42W@2759|Eukaryota,38MZ2@33154|Opisthokonta,3PPVI@4751|Fungi,3R97C@4890|Ascomycota,20MY1@147545|Eurotiomycetes	4751|Fungi	J	Ribosomal protein S3, C-terminal domain	-	-	-	-	-	-	-	-	-	-	-	-	-
AA_WF_G-H-W_8	40384.G7DRZ3	6.88e-188	522.0	COG1845@1|root,KOG4664@2759|Eukaryota,39ASV@33154|Opisthokonta,3NUQM@4751|Fungi,3QTE3@4890|Ascomycota,20K2J@147545|Eurotiomycetes,3SCQ1@5042|Eurotiales	4751|Fungi	C	Subunits I, II and III form the functional core of the enzyme complex	cox3	GO:0003674,GO:0003824,GO:0004129,GO:0005215,GO:0005575,GO:0005622,GO:0005623,GO:0005737,GO:0005739,GO:0005740,GO:0005743,GO:0005746,GO:0005751,GO:0006091,GO:0006119,GO:0006123,GO:0006139,GO:0006163,GO:0006725,GO:0006753,GO:0006793,GO:0006796,GO:0006807,GO:0006810,GO:0006811,GO:0006812,GO:0008150,GO:0008152,GO:0008324,GO:0009055,GO:0009060,GO:0009117,GO:0009123,GO:0009126,GO:0009141,GO:0009144,GO:…	-	ko:K02262	ko00190,ko01100,ko04260,ko04714,ko04932,ko05010,ko05012,ko05016,map00190,map01100,map04260,map04714,map04932,map05010,map05012,map05016	M00154	-	-	ko00000,ko00001,ko00002,ko03029	3.D.4.11,3.D.4.7,3.D.4.8	-	-	COX3
AA_WF_G-H-W_8	36651.K9F7J4	1.04e-110	323.0	COG0839@1|root,2S14H@2759|Eukaryota,3A3YI@33154|Opisthokonta,3P44Q@4751|Fungi,3QW9U@4890|Ascomycota,20NAB@147545|Eurotiomycetes,3SCEB@5042|Eurotiales	4751|Fungi	Q	NADH-ubiquinone/plastoquinone oxidoreductase chain 6	nad6	-	1.6.5.3	ko:K03884	ko00190,ko01100,ko04714,ko04723,ko05012,map00190,map01100,map04714,map04723,map05012	M00142	R11945	RC00061	ko00000,ko00001,ko00002,ko01000,ko03029	3.D.1.6	-	-	Oxidored_q3
AA_WF_G-H-W_9	1184609.KILIM_007_00730	7.65e-116	340.0	28IYH@1|root,2Z8W7@2|Bacteria,2I9TM@201174|Actinobacteria	201174|Actinobacteria	S	Protein of unknown function (Hypoth_ymh)	-	-	-	-	-	-	-	-	-	-	-	-	Hypoth_Ymh
AA_WF_G-H-W_9	1341646.CBMO010000163_gene1821	6.79e-101	296.0	COG1961@1|root,COG1961@2|Bacteria,2HSUX@201174|Actinobacteria,2341T@1762|Mycobacteriaceae	201174|Actinobacteria	L	resolvase	-	-	-	-	-	-	-	-	-	-	-	-	HTH_7,Resolvase
AA_WF_G-H-W_9	258533.BN977_06342	0.0	1635.0	COG2409@1|root,COG2409@2|Bacteria,2GIRQ@201174|Actinobacteria,232DR@1762|Mycobacteriaceae	201174|Actinobacteria	S	transport protein	mmpL10	-	-	ko:K06994	-	-	-	-	ko00000	-	-	-	MMPL
AA_WF_G-H-W_9	258533.BN977_06343	2.85e-83	247.0	2CCEZ@1|root,33UXE@2|Bacteria,2IKYN@201174|Actinobacteria,23A0R@1762|Mycobacteriaceae	201174|Actinobacteria	-	-	-	-	-	-	-	-	-	-	-	-	-	-	-
AA_WF_G-H-W_9	710685.MycrhN_6133	4.55e-94	281.0	COG1309@1|root,COG1309@2|Bacteria,2IEGU@201174|Actinobacteria,23302@1762|Mycobacteriaceae	201174|Actinobacteria	K	Bacterial regulatory proteins, tetR family	-	-	-	ko:K22107	-	-	-	-	ko00000,ko03000	-	-	-	TetR_N
AA_WF_G-H-W_9	258533.BN977_06345	9.1e-93	273.0	COG2050@1|root,COG2050@2|Bacteria,2GKY1@201174|Actinobacteria,238HG@1762|Mycobacteriaceae	201174|Actinobacteria	Q	PFAM thioesterase superfamily	-	-	-	-	-	-	-	-	-	-	-	-	4HBT
AA_WF_G-H-W_9	258533.BN977_06346	7.74e-128	366.0	COG1309@1|root,COG1309@2|Bacteria,2GKNG@201174|Actinobacteria,233RF@1762|Mycobacteriaceae	201174|Actinobacteria	K	tetR family	-	-	-	-	-	-	-	-	-	-	-	-	TetR_C_11,TetR_N
AA_WF_G-H-W_9	350058.Mvan_0317	2.94e-263	724.0	COG2124@1|root,COG2124@2|Bacteria,2GJ8V@201174|Actinobacteria,234N3@1762|Mycobacteriaceae	201174|Actinobacteria	C	cytochrome p450	-	-	-	-	-	-	-	-	-	-	-	-	p450
AA_WF_G-H-W_9	350058.Mvan_0318	1.8e-116	336.0	COG1309@1|root,COG1309@2|Bacteria,2HTGW@201174|Actinobacteria,2385M@1762|Mycobacteriaceae	201174|Actinobacteria	K	PFAM regulatory protein, TetR	-	-	-	-	-	-	-	-	-	-	-	-	TetR_N
AA_WF_G-H-W_9	1370125.AUWT01000069_gene185	1.27e-205	573.0	COG2141@1|root,COG2141@2|Bacteria,2GNE9@201174|Actinobacteria,2350Y@1762|Mycobacteriaceae	201174|Actinobacteria	C	F420-dependent oxidoreductase, MSMEG_2256 family	-	-	-	-	-	-	-	-	-	-	-	-	Bac_luciferase
AA_WF_G-H-W_9	216594.MMAR_p18	1.01e-24	95.1	29ZYH@1|root,30N02@2|Bacteria,2H19W@201174|Actinobacteria,23BSI@1762|Mycobacteriaceae	201174|Actinobacteria	-	-	-	-	-	-	-	-	-	-	-	-	-	-	-
AA_WF_G-H-W_9	216594.MMAR_p20	3.19e-59	187.0	2EMIC@1|root,33F6Z@2|Bacteria,2IGRX@201174|Actinobacteria,238ZF@1762|Mycobacteriaceae	201174|Actinobacteria	-	-	-	-	-	-	-	-	-	-	-	-	-	-	-
AA_WF_G-H-W_9	216594.MMAR_p21	1.61e-166	469.0	COG1595@1|root,COG1595@2|Bacteria,2IG18@201174|Actinobacteria,2383T@1762|Mycobacteriaceae	201174|Actinobacteria	K	DNA-templated transcription, initiation	-	-	-	-	-	-	-	-	-	-	-	-	Sigma70_r4_2
AA_WF_G-H-W_9	36809.MAB_p21c	1.45e-187	520.0	arCOG08992@1|root,333S7@2|Bacteria,2IPD5@201174|Actinobacteria,23BI4@1762|Mycobacteriaceae	201174|Actinobacteria	E	Abi-like protein	-	-	-	-	-	-	-	-	-	-	-	-	Abi_2
AA_WF_G-H-W_9	216594.MMAR_p23	2.45e-187	521.0	COG1192@1|root,COG1192@2|Bacteria,2IB4D@201174|Actinobacteria,235TH@1762|Mycobacteriaceae	201174|Actinobacteria	D	AAA domain	-	-	-	-	-	-	-	-	-	-	-	-	AAA_31
AA_WF_G-H-W_9	216594.MMAR_p24	7.09e-71	215.0	2A4TT@1|root,30TF9@2|Bacteria,2IK0I@201174|Actinobacteria,239DC@1762|Mycobacteriaceae	201174|Actinobacteria	-	-	-	-	-	-	-	-	-	-	-	-	-	-	-
AA_WF_G-H-W_9	318424.EU78_29265	1.11e-26	99.4	2BB82@1|root,324QR@2|Bacteria,2H9NB@201174|Actinobacteria,23E85@1762|Mycobacteriaceae	201174|Actinobacteria	-	-	-	-	-	-	-	-	-	-	-	-	-	-	-
AA_WF_G-H-W_9	216594.MMAR_p27	1.54e-45	147.0	2A4TT@1|root,30MF9@2|Bacteria,2H09H@201174|Actinobacteria,23C2A@1762|Mycobacteriaceae	201174|Actinobacteria	-	-	-	-	-	-	-	-	-	-	-	-	-	-	-
AA_WF_G-H-W_9	36809.MAB_p18c	3.07e-58	181.0	29FSZ@1|root,302QP@2|Bacteria,2IPTV@201174|Actinobacteria,23AH5@1762|Mycobacteriaceae	201174|Actinobacteria	-	-	-	-	-	-	-	-	-	-	-	-	-	-	-
AA_WF_G-H-W_9	1370125.AUWT01000066_gene3688	2.08e-73	219.0	2B3X0@1|root,31WKY@2|Bacteria,2GXHX@201174|Actinobacteria,23BWY@1762|Mycobacteriaceae	201174|Actinobacteria	-	-	-	-	-	-	-	-	-	-	-	-	-	-	-
AA_WF_G-H-W_9	1370125.AUWT01000066_gene3687	2.39e-72	217.0	2EXV2@1|root,33R49@2|Bacteria,2IJTD@201174|Actinobacteria,239CE@1762|Mycobacteriaceae	201174|Actinobacteria	-	-	-	-	-	-	-	-	-	-	-	-	-	-	-
AA_WF_G-H-W_9	318424.EU78_29200	1.35e-227	630.0	2BFAT@1|root,3293T@2|Bacteria,2IBUT@201174|Actinobacteria,237G9@1762|Mycobacteriaceae	201174|Actinobacteria	-	-	-	-	-	-	-	-	-	-	-	-	-	-	-
AA_WF_G-H-W_9	318424.EU78_29205	0.0	1492.0	COG0507@1|root,COG0507@2|Bacteria,2GJRK@201174|Actinobacteria,234J5@1762|Mycobacteriaceae	201174|Actinobacteria	L	PFAM TrwC relaxase	-	-	-	-	-	-	-	-	-	-	-	-	AAA_30,TrwC
AA_WF_G-H-W_10	1122218.KB893653_gene697	2.61e-28	112.0	COG1675@1|root,COG1675@2|Bacteria,1MZ5R@1224|Proteobacteria,2UHN8@28211|Alphaproteobacteria	28211|Alphaproteobacteria	K	transcription initiation from RNA polymerase II promoter	-	-	-	-	-	-	-	-	-	-	-	-	-
AA_WF_G-H-W_10	1128421.JAGA01000002_gene1633	4.15e-34	126.0	arCOG08811@1|root,32UTS@2|Bacteria,2NR80@2323|unclassified Bacteria	2|Bacteria	-	-	-	-	-	-	-	-	-	-	-	-	-	-	-
AA_WF_G-H-W_10	1469607.KK073765_gene6651	6.88e-126	368.0	COG1230@1|root,COG1230@2|Bacteria,1G2Z7@1117|Cyanobacteria	1117|Cyanobacteria	P	TIGRFAM cation diffusion facilitator family transporter	-	-	-	ko:K16264	-	-	-	-	ko00000,ko02000	2.A.4.1	-	-	Cation_efflux
AA_WF_G-H-W_10	867903.ThesuDRAFT_01405	3.47e-16	77.8	298S5@1|root,313VY@2|Bacteria,1U9KD@1239|Firmicutes,25702@186801|Clostridia	186801|Clostridia	S	Protein of unknown function with PCYCGC motif	-	-	-	-	-	-	-	-	-	-	-	-	PCYCGC
AA_WF_G-H-W_10	383372.Rcas_2634	1.07e-23	98.2	COG2372@1|root,COG2372@2|Bacteria,2GBCJ@200795|Chloroflexi,377PS@32061|Chloroflexia	32061|Chloroflexia	S	PFAM copper resistance protein CopC	-	-	-	ko:K07156	-	-	-	-	ko00000,ko02000	9.B.62.2	-	-	CopC
AA_WF_G-H-W_10	1123288.SOV_5c02380	2.06e-213	630.0	COG2217@1|root,COG2217@2|Bacteria,1TQ07@1239|Firmicutes,4H27R@909932|Negativicutes	909932|Negativicutes	P	cadmium-exporting ATPase	cadA	-	3.6.3.3,3.6.3.5	ko:K01534	-	-	-	-	ko00000,ko01000	3.A.3.6	-	-	E1-E2_ATPase,HMA,Hydrolase
AA_WF_G-H-W_10	479434.Sthe_3010	1.25e-44	149.0	COG0640@1|root,COG0640@2|Bacteria,2G78R@200795|Chloroflexi	200795|Chloroflexi	K	PFAM regulatory protein, ArsR	-	-	-	ko:K21903	-	-	-	-	ko00000,ko03000	-	-	-	HTH_5
AA_WF_G-H-W_10	398511.BpOF4_20469	2.55e-27	108.0	COG0526@1|root,COG0526@2|Bacteria,1VAPY@1239|Firmicutes,4HIQ3@91061|Bacilli,1ZCW1@1386|Bacillus	91061|Bacilli	CO	Thiol-disulfide oxidoreductase which is required in disulfide reduction during c-type cytochrome synthesis. May accept reducing equivalents from CcdA, leading to breakage of disulfide bonds in apocytochrome c	resA	GO:0008150,GO:0009987,GO:0016043,GO:0017004,GO:0022607,GO:0034622,GO:0043933,GO:0044085,GO:0065003,GO:0071840	-	-	-	-	-	-	-	-	-	-	AhpC-TSA
AA_WF_G-H-W_11	216594.MMAR_p20	1e-13	68.2	2EMIC@1|root,33F6Z@2|Bacteria,2IGRX@201174|Actinobacteria,238ZF@1762|Mycobacteriaceae	201174|Actinobacteria	-	-	-	-	-	-	-	-	-	-	-	-	-	-	-
AA_WF_G-H-W_11	1114959.SZMC14600_18949	2.2e-17	76.6	2B4N2@1|root,31XED@2|Bacteria,2GYWD@201174|Actinobacteria	201174|Actinobacteria	-	-	-	-	-	-	-	-	-	-	-	-	-	-	-
AA_WF_G-H-W_11	931627.MycrhDRAFT_6995	1.39e-17	77.4	2BF6G@1|root,31YV7@2|Bacteria,2H1AQ@201174|Actinobacteria,23E7I@1762|Mycobacteriaceae	201174|Actinobacteria	-	-	-	-	-	-	-	-	-	-	-	-	-	-	-
AA_WF_G-H-W_11	258533.BN977_06327	2.74e-89	282.0	2BFAT@1|root,3293T@2|Bacteria,2IBUT@201174|Actinobacteria,237G9@1762|Mycobacteriaceae	201174|Actinobacteria	-	-	-	-	-	-	-	-	-	-	-	-	-	-	-
AA_WF_G-H-W_11	710687.KI912270_gene4909	0.0	1223.0	COG0507@1|root,COG0507@2|Bacteria,2GJRK@201174|Actinobacteria,234J5@1762|Mycobacteriaceae	201174|Actinobacteria	L	PFAM TrwC relaxase	-	-	-	-	-	-	-	-	-	-	-	-	AAA_30,TrwC
AA_WF_G-H-W_11	525368.HMPREF0591_1437	1.15e-122	393.0	2BH20@1|root,32B2G@2|Bacteria,2HMF6@201174|Actinobacteria,23586@1762|Mycobacteriaceae	201174|Actinobacteria	-	-	-	-	-	-	-	-	-	-	-	-	-	-	T7SS_ESX_EspC
AA_WF_G-H-W_11	710687.KI912270_gene4664	1.06e-36	131.0	29ZT9@1|root,30MU9@2|Bacteria,2ITBP@201174|Actinobacteria,23ANQ@1762|Mycobacteriaceae	201174|Actinobacteria	-	-	-	-	-	-	-	-	-	-	-	-	-	-	-
AA_WF_G-H-W_11	1299327.I546_6952	6.7e-86	258.0	COG1961@1|root,COG1961@2|Bacteria,2HSUX@201174|Actinobacteria,2341T@1762|Mycobacteriaceae	201174|Actinobacteria	L	resolvase	-	-	-	-	-	-	-	-	-	-	-	-	HTH_7,Resolvase
AA_WF_G-H-W_11	262316.MAP_0851	8.92e-36	130.0	2B32N@1|root,31VQA@2|Bacteria,2GW1P@201174|Actinobacteria,23BPT@1762|Mycobacteriaceae	201174|Actinobacteria	-	-	-	-	-	-	-	-	-	-	-	-	-	-	-
AA_WF_G-H-W_11	419947.MRA_1504	1.57e-12	63.2	2BSKF@1|root,32MNZ@2|Bacteria,2H9SY@201174|Actinobacteria	201174|Actinobacteria	-	-	-	-	-	-	-	-	-	-	-	-	-	-	-
AA_WF_G-H-W_11	1440774.Y900_030535	4.45e-36	123.0	2AYT5@1|root,31QYF@2|Bacteria,2ISW2@201174|Actinobacteria,23ASV@1762|Mycobacteriaceae	201174|Actinobacteria	-	-	-	-	-	-	-	-	-	-	-	-	-	-	-
AA_WF_G-H-W_11	350054.Mflv_5598	3.81e-108	315.0	COG1192@1|root,COG1192@2|Bacteria,2ICWE@201174|Actinobacteria,23498@1762|Mycobacteriaceae	201174|Actinobacteria	D	CobQ/CobB/MinD/ParA nucleotide binding domain	-	-	-	ko:K03496	-	-	-	-	ko00000,ko03036,ko04812	-	-	-	AAA_31,CbiA
AA_WF_G-H-W_11	1206735.BAGG01000107_gene4607	1.3e-75	235.0	29WPD@1|root,30IAA@2|Bacteria,2IHHP@201174|Actinobacteria	201174|Actinobacteria	-	-	-	-	-	-	-	-	-	-	-	-	-	-	Abi_2
AA_WF_G-H-W_11	350058.Mvan_3251	7.33e-123	358.0	COG1595@1|root,COG1595@2|Bacteria,2IG18@201174|Actinobacteria,2383T@1762|Mycobacteriaceae	201174|Actinobacteria	K	DNA-templated transcription, initiation	-	-	-	-	-	-	-	-	-	-	-	-	Sigma70_r4_2
AA_WF_G-H-W_11	216594.MMAR_p20	1.32e-23	94.0	2EMIC@1|root,33F6Z@2|Bacteria,2IGRX@201174|Actinobacteria,238ZF@1762|Mycobacteriaceae	201174|Actinobacteria	-	-	-	-	-	-	-	-	-	-	-	-	-	-	-
AA_WF_G-H-W_12	1031711.RSPO_c02813	4.07e-65	206.0	COG1961@1|root,COG1961@2|Bacteria,1RA0V@1224|Proteobacteria,2WF8X@28216|Betaproteobacteria	28216|Betaproteobacteria	L	Resolvase, N terminal domain	-	-	-	-	-	-	-	-	-	-	-	-	HTH_7,Resolvase
AA_WF_G-H-W_12	1417296.U879_13410	1.23e-88	294.0	COG3378@1|root,COG3598@1|root,COG3378@2|Bacteria,COG3598@2|Bacteria,1MV7I@1224|Proteobacteria,2TRS2@28211|Alphaproteobacteria	28211|Alphaproteobacteria	O	Phage plasmid primase P4 family	-	-	-	ko:K06919	-	-	-	-	ko00000	-	-	-	D5_N
AA_WF_G-H-W_12	323848.Nmul_A0060	1.22e-28	109.0	COG0358@1|root,COG0358@2|Bacteria,1PETP@1224|Proteobacteria,2W6UH@28216|Betaproteobacteria,374HV@32003|Nitrosomonadales	28216|Betaproteobacteria	L	DNA primase activity	-	-	-	-	-	-	-	-	-	-	-	-	-
AA_WF_G-H-W_12	296591.Bpro_0966	1.36e-177	508.0	COG0582@1|root,COG0582@2|Bacteria,1MU23@1224|Proteobacteria,2VJD3@28216|Betaproteobacteria,4AC9E@80864|Comamonadaceae	28216|Betaproteobacteria	L	Belongs to the 'phage' integrase family	-	-	-	-	-	-	-	-	-	-	-	-	Arm-DNA-bind_3,Phage_integrase
AA_WF_G-H-W_12	1121940.AUDZ01000013_gene535	2.61e-218	614.0	COG1783@1|root,COG1783@2|Bacteria,1MVJB@1224|Proteobacteria,1RNRT@1236|Gammaproteobacteria	1236|Gammaproteobacteria	S	phage Terminase large subunit	-	-	-	-	-	-	-	-	-	-	-	-	Terminase_3,Terminase_6,Terminase_6C
AA_WF_G-H-W_12	926566.Terro_1139	8.35e-19	84.7	2DNBM@1|root,32WMZ@2|Bacteria	2|Bacteria	-	-	-	-	-	-	-	-	-	-	-	-	-	-	-
AA_WF_G-H-W_13	234267.Acid_6278	3.78e-34	127.0	COG4373@1|root,COG4373@2|Bacteria,3Y5XD@57723|Acidobacteria	57723|Acidobacteria	S	Mu-like prophage FluMu protein gp28	-	-	-	-	-	-	-	-	-	-	-	-	Terminase_6
AA_WF_G-H-W_13	1144275.COCOR_05159	1.79e-17	80.1	COG0568@1|root,COG0568@2|Bacteria,1PBSF@1224|Proteobacteria,433T8@68525|delta/epsilon subdivisions,2X9VU@28221|Deltaproteobacteria,2YVGG@29|Myxococcales	28221|Deltaproteobacteria	K	Sigma-70, region 4	asgB	-	-	-	-	-	-	-	-	-	-	-	Sigma70_r4
AA_WF_G-H-W_13	234267.Acid_5400	1.22e-20	90.9	COG4373@1|root,COG4373@2|Bacteria,3Y5XD@57723|Acidobacteria	57723|Acidobacteria	S	Mu-like prophage FluMu protein gp28	-	-	-	-	-	-	-	-	-	-	-	-	Terminase_6
AA_WF_G-H-W_14	756067.MicvaDRAFT_0011	1.3e-37	137.0	COG1846@1|root,COG3378@1|root,COG1846@2|Bacteria,COG3378@2|Bacteria	2|Bacteria	KL	Phage plasmid primase P4 family	M1-364	-	3.6.4.12	ko:K03655,ko:K06919,ko:K07506	ko03440,map03440	-	-	-	ko00000,ko00001,ko01000,ko03000,ko03400	-	-	-	D5_N,Pox_D5,PriCT_1,Prim-Pol
AA_WF_G-H-W_14	179408.Osc7112_1460	3.11e-76	234.0	2FAGG@1|root,342QN@2|Bacteria,1GE9I@1117|Cyanobacteria,1HFVX@1150|Oscillatoriales	1117|Cyanobacteria	-	-	-	-	-	-	-	-	-	-	-	-	-	-	-
AA_WF_G-H-W_14	179408.Osc7112_0776	1.36e-65	205.0	2E14V@1|root,32WJX@2|Bacteria,1G8Y6@1117|Cyanobacteria,1HDAY@1150|Oscillatoriales	1117|Cyanobacteria	-	-	-	-	-	-	-	-	-	-	-	-	-	-	-
AA_WF_G-H-W_14	179408.Osc7112_0777	1.15e-66	206.0	299T0@1|root,2ZWV8@2|Bacteria,1GG73@1117|Cyanobacteria,1HGNC@1150|Oscillatoriales	1117|Cyanobacteria	-	-	-	-	-	-	-	-	-	-	-	-	-	-	-
AA_WF_G-H-W_14	756067.MicvaDRAFT_0011	3.27e-104	314.0	COG1846@1|root,COG3378@1|root,COG1846@2|Bacteria,COG3378@2|Bacteria	2|Bacteria	KL	Phage plasmid primase P4 family	M1-364	-	3.6.4.12	ko:K03655,ko:K06919,ko:K07506	ko03440,map03440	-	-	-	ko00000,ko00001,ko01000,ko03000,ko03400	-	-	-	D5_N,Pox_D5,PriCT_1,Prim-Pol
AA_WF_G-H-W_16	1158604.I591_02871	9.11e-109	327.0	COG1196@1|root,COG1196@2|Bacteria,1TRNI@1239|Firmicutes,4HHXH@91061|Bacilli,4B4B0@81852|Enterococcaceae	91061|Bacilli	D	Plasmid recombination enzyme	XK26_06135	-	-	-	-	-	-	-	-	-	-	-	Mob_Pre
AA_WF_G-H-W_16	1117379.BABA_18207	2.79e-50	173.0	COG1792@1|root,COG1792@2|Bacteria,1TR1V@1239|Firmicutes,4HB0K@91061|Bacilli,1ZC8X@1386|Bacillus	91061|Bacilli	M	Involved in formation and maintenance of cell shape	mreC	GO:0003674,GO:0005488,GO:0005515,GO:0005575,GO:0005623,GO:0005886,GO:0008150,GO:0008360,GO:0009273,GO:0009987,GO:0016020,GO:0022603,GO:0022604,GO:0030428,GO:0042546,GO:0043621,GO:0044085,GO:0044464,GO:0050789,GO:0050793,GO:0050794,GO:0051128,GO:0065007,GO:0065008,GO:0071554,GO:0071840,GO:0071944	-	ko:K03570	-	-	-	-	ko00000,ko03036	9.B.157.1	-	-	MreC
AA_WF_G-H-W_16	1027292.HMPREF9372_3765	1.82e-181	511.0	COG5655@1|root,COG5655@2|Bacteria,1TTC4@1239|Firmicutes,4HEHZ@91061|Bacilli,26H3U@186818|Planococcaceae	91061|Bacilli	L	Replication protein	-	-	-	-	-	-	-	-	-	-	-	-	Rep_1
AA_WF_G-H-W_16	558169.AGAV01000026_gene3370	6.06e-15	79.0	COG1196@1|root,COG1196@2|Bacteria,1TRNI@1239|Firmicutes,4HHXH@91061|Bacilli	91061|Bacilli	D	plasmid recombination enzyme	XK26_06135	-	-	-	-	-	-	-	-	-	-	-	Mob_Pre
AA_WF_G-H-W_17	1208321.D104_13590	7.13e-134	392.0	COG5655@1|root,COG5655@2|Bacteria,1N22J@1224|Proteobacteria,1SRUQ@1236|Gammaproteobacteria	1236|Gammaproteobacteria	L	COG5655 Plasmid rolling circle replication initiator protein and truncated derivatives	-	-	-	-	-	-	-	-	-	-	-	-	Rep_1
AA_WF_G-H-W_17	435838.HMPREF0786_01830	2.59e-68	229.0	COG1196@1|root,COG1196@2|Bacteria,1TRNI@1239|Firmicutes,4HHXH@91061|Bacilli,4GZU8@90964|Staphylococcaceae	91061|Bacilli	D	Plasmid recombination enzyme	pre	-	-	-	-	-	-	-	-	-	-	-	Mob_Pre
AA_WF_G-H-W_17	665952.HMPREF1015_03110	2.09e-58	185.0	2EAIY@1|root,334MX@2|Bacteria,1VG5C@1239|Firmicutes	1239|Firmicutes	-	-	-	-	-	-	-	-	-	-	-	-	-	-	-
AA_WF_G-H-W_19	886293.Sinac_1089	8.15e-129	375.0	COG2207@1|root,COG2207@2|Bacteria,2J1T9@203682|Planctomycetes	203682|Planctomycetes	K	PFAM AraC-type transcriptional regulator N-terminus	-	-	-	-	-	-	-	-	-	-	-	-	AraC_N,HTH_18
AA_WF_G-H-W_19	243090.RB12303	7.64e-282	790.0	COG1520@1|root,COG1520@2|Bacteria,2IX03@203682|Planctomycetes	203682|Planctomycetes	S	protein kinase related protein	-	-	-	-	-	-	-	-	-	-	-	-	PQQ_2
AA_WF_G-H-W_20	329726.AM1_1500	1.06e-20	105.0	COG0642@1|root,COG2199@1|root,COG2205@2|Bacteria,COG3706@2|Bacteria,1G48R@1117|Cyanobacteria	1117|Cyanobacteria	T	His Kinase A (phosphoacceptor) domain	-	-	-	-	-	-	-	-	-	-	-	-	HATPase_c,HisKA,Response_reg
AA_WF_G-H-W_20	1487953.JMKF01000059_gene4885	4.74e-23	102.0	COG0642@1|root,COG3614@1|root,COG2205@2|Bacteria,COG3614@2|Bacteria,1G1PK@1117|Cyanobacteria,1H9QT@1150|Oscillatoriales	1117|Cyanobacteria	T	CHASE	-	-	-	-	-	-	-	-	-	-	-	-	CHASE,HATPase_c,HisKA
AA_WF_G-H-W_21	1158604.I591_02871	6.63e-137	405.0	COG1196@1|root,COG1196@2|Bacteria,1TRNI@1239|Firmicutes,4HHXH@91061|Bacilli,4B4B0@81852|Enterococcaceae	91061|Bacilli	D	Plasmid recombination enzyme	XK26_06135	-	-	-	-	-	-	-	-	-	-	-	Mob_Pre
AA_WF_G-H-W_21	1423743.JCM14108_3267	3.44e-122	352.0	2DVX3@1|root,33XIG@2|Bacteria,1U5AH@1239|Firmicutes,4IF1T@91061|Bacilli,3F5D0@33958|Lactobacillaceae	91061|Bacilli	S	Plasmid replication protein	-	-	-	-	-	-	-	-	-	-	-	-	Rep_2
AA_WF_G-H-W_22	485913.Krac_10888	5.17e-103	320.0	COG3385@1|root,COG3385@2|Bacteria,2G7KG@200795|Chloroflexi	200795|Chloroflexi	L	PFAM transposase, IS4 family protein	-	-	-	-	-	-	-	-	-	-	-	-	DDE_Tnp_1
AA_WF_G-H-W_22	316274.Haur_1324	7.15e-151	442.0	COG3385@1|root,COG3385@2|Bacteria,2G7KG@200795|Chloroflexi	200795|Chloroflexi	L	PFAM transposase, IS4 family protein	-	-	-	-	-	-	-	-	-	-	-	-	DDE_Tnp_1
AA_WF_G-H-W_25	179408.Osc7112_5567	4.64e-268	736.0	COG0399@1|root,COG0399@2|Bacteria,1G4PM@1117|Cyanobacteria,1HFC1@1150|Oscillatoriales	1117|Cyanobacteria	M	PFAM DegT DnrJ EryC1 StrS aminotransferase family	-	-	-	-	-	-	-	-	-	-	-	-	DegT_DnrJ_EryC1
AA_WF_G-H-W_27	1123248.KB893381_gene946	9.67e-232	671.0	COG1073@1|root,COG1073@2|Bacteria,4NG6A@976|Bacteroidetes	976|Bacteroidetes	G	alpha beta	-	-	-	-	-	-	-	-	-	-	-	-	AXE1,BAAT_C,Hydrolase_4
AA_WF_G-H-W_28	1173024.KI912152_gene710	4.8e-25	107.0	COG1846@1|root,COG1846@2|Bacteria,1GD9Y@1117|Cyanobacteria	1117|Cyanobacteria	K	Transcriptional regulator	-	-	-	-	-	-	-	-	-	-	-	-	-
AA_WF_G-H-W_28	179408.Osc7112_1456	1.12e-14	72.0	299T0@1|root,2ZWV8@2|Bacteria,1GG73@1117|Cyanobacteria,1HGNC@1150|Oscillatoriales	1117|Cyanobacteria	-	-	-	-	-	-	-	-	-	-	-	-	-	-	-
AA_WF_G-H-W_31	1294265.JCM21738_5575	8.72e-31	111.0	COG3547@1|root,COG3547@2|Bacteria,1TQP6@1239|Firmicutes,4HDSE@91061|Bacilli,1ZBJW@1386|Bacillus	91061|Bacilli	L	transposase IS116 IS110 IS902 family protein	-	-	-	-	-	-	-	-	-	-	-	-	DEDD_Tnp_IS110,Transposase_20
AA_WF_G-H-W_31	160799.PBOR_10845	2.45e-127	377.0	COG3547@1|root,COG3547@2|Bacteria,1TQP6@1239|Firmicutes,4HDSE@91061|Bacilli,26V76@186822|Paenibacillaceae	91061|Bacilli	L	PFAM Transposase IS116 IS110 IS902 family	-	-	-	-	-	-	-	-	-	-	-	-	DEDD_Tnp_IS110,Transposase_20
AA_WF_G-H-W_32	262543.Exig_3056	1.31e-55	182.0	2DNGW@1|root,32XFG@2|Bacteria,1VMS1@1239|Firmicutes,4HVF1@91061|Bacilli	91061|Bacilli	-	-	-	-	-	-	-	-	-	-	-	-	-	-	-
AA_WF_G-H-W_32	262543.Exig_3056	5.6e-47	161.0	2DNGW@1|root,32XFG@2|Bacteria,1VMS1@1239|Firmicutes,4HVF1@91061|Bacilli	91061|Bacilli	-	-	-	-	-	-	-	-	-	-	-	-	-	-	-
AA_WF_G-H-W_36	266835.14022481	1.47e-91	288.0	COG0438@1|root,COG1819@1|root,COG0438@2|Bacteria,COG1819@2|Bacteria,1PE0W@1224|Proteobacteria,2VCW3@28211|Alphaproteobacteria,43PNR@69277|Phyllobacteriaceae	28211|Alphaproteobacteria	M	transferase activity, transferring glycosyl groups	-	-	-	-	-	-	-	-	-	-	-	-	-
AA_WF_G-H-W_36	266835.14022481	4.38e-88	281.0	COG0438@1|root,COG1819@1|root,COG0438@2|Bacteria,COG1819@2|Bacteria,1PE0W@1224|Proteobacteria,2VCW3@28211|Alphaproteobacteria,43PNR@69277|Phyllobacteriaceae	28211|Alphaproteobacteria	M	transferase activity, transferring glycosyl groups	-	-	-	-	-	-	-	-	-	-	-	-	-
AA_WF_I-V_1	716928.AJQT01000059_gene3895	4.18e-136	395.0	COG1475@1|root,COG1475@2|Bacteria,1QAFW@1224|Proteobacteria,2U1MZ@28211|Alphaproteobacteria,4BB0X@82115|Rhizobiaceae	28211|Alphaproteobacteria	K	Belongs to the ParB family	-	-	-	ko:K03497	-	-	-	-	ko00000,ko03000,ko03036,ko04812	-	-	-	ParBc,RepB
AA_WF_I-V_1	794846.AJQU01000071_gene2074	2.98e-254	701.0	COG1192@1|root,COG1192@2|Bacteria,1MVJU@1224|Proteobacteria,2TRYQ@28211|Alphaproteobacteria,4B72T@82115|Rhizobiaceae	28211|Alphaproteobacteria	D	Replication protein	-	-	-	ko:K03496	-	-	-	-	ko00000,ko03036,ko04812	-	-	-	AAA_31
AA_WF_I-V_1	1041159.AZUW01000018_gene767	8.66e-14	66.2	2BTGA@1|root,32NNK@2|Bacteria,1Q3W6@1224|Proteobacteria,2V6D7@28211|Alphaproteobacteria,4BH0T@82115|Rhizobiaceae	28211|Alphaproteobacteria	-	-	-	-	-	-	-	-	-	-	-	-	-	-	-
AA_WF_I-V_1	716928.AJQT01000059_gene3893	2.67e-137	394.0	COG2188@1|root,COG2188@2|Bacteria,1MVFM@1224|Proteobacteria,2U5HC@28211|Alphaproteobacteria,4B7SQ@82115|Rhizobiaceae	28211|Alphaproteobacteria	K	UTRA	hutC	-	-	ko:K05836	-	-	-	-	ko00000,ko03000	-	-	-	GntR,UTRA
AA_WF_I-V_1	935557.ATYB01000008_gene5843	4.45e-220	616.0	COG2114@1|root,COG2114@2|Bacteria,1MWHK@1224|Proteobacteria,2TR2J@28211|Alphaproteobacteria,4B7FU@82115|Rhizobiaceae	28211|Alphaproteobacteria	T	Adenylate cyclase	cyaG2	-	4.6.1.1	ko:K01768	ko00230,ko02025,ko04113,ko04213,map00230,map02025,map04113,map04213	M00695	R00089,R00434	RC00295	ko00000,ko00001,ko00002,ko01000	-	-	-	Guanylate_cyc
AA_WF_I-V_1	1320556.AVBP01000012_gene3511	1.03e-216	613.0	COG0642@1|root,COG2205@2|Bacteria,1N1Z2@1224|Proteobacteria,2TVIP@28211|Alphaproteobacteria	28211|Alphaproteobacteria	T	Histidine kinase	-	-	-	-	-	-	-	-	-	-	-	-	HAMP,HATPase_c,HisKA
AA_WF_I-V_1	1320556.AVBP01000012_gene3512	1.61e-118	343.0	COG0745@1|root,COG0745@2|Bacteria,1NCKY@1224|Proteobacteria,2TRPQ@28211|Alphaproteobacteria	28211|Alphaproteobacteria	T	Response regulators consisting of a CheY-like receiver domain and a winged-helix DNA-binding domain	-	-	-	-	-	-	-	-	-	-	-	-	Response_reg,Trans_reg_C
AA_WF_I-V_1	1116369.KB890024_gene950	1.13e-64	199.0	2EJT6@1|root,33DHT@2|Bacteria,1NMVG@1224|Proteobacteria,2UMKI@28211|Alphaproteobacteria,43PI4@69277|Phyllobacteriaceae	28211|Alphaproteobacteria	-	-	-	-	-	-	-	-	-	-	-	-	-	-	-
AA_WF_I-V_1	1320556.AVBP01000014_gene954	4.55e-18	80.1	2DD4B@1|root,2ZGFG@2|Bacteria,1P4T4@1224|Proteobacteria,2UYND@28211|Alphaproteobacteria	28211|Alphaproteobacteria	S	Evidence 4 Homologs of previously reported genes of	-	-	-	-	-	-	-	-	-	-	-	-	-
AA_WF_I-V_1	1041159.AZUW01000016_gene1528	1.11e-102	305.0	COG2200@1|root,COG2200@2|Bacteria,1N299@1224|Proteobacteria,2TT4R@28211|Alphaproteobacteria,4B9J4@82115|Rhizobiaceae	28211|Alphaproteobacteria	T	Putative diguanylate phosphodiesterase	yfgF	-	-	-	-	-	-	-	-	-	-	-	EAL
AA_WF_I-V_1	1057002.KB905370_gene2835	1.58e-47	169.0	2DWMX@1|root,3412T@2|Bacteria,1NX9S@1224|Proteobacteria,2UTMP@28211|Alphaproteobacteria,4BE16@82115|Rhizobiaceae	28211|Alphaproteobacteria	-	-	-	-	-	-	-	-	-	-	-	-	-	-	-
AA_WF_I-V_1	1041139.KB902746_gene3169	4.24e-231	648.0	COG4585@1|root,COG4585@2|Bacteria,1R4AM@1224|Proteobacteria,2U0HA@28211|Alphaproteobacteria,4BBIH@82115|Rhizobiaceae	28211|Alphaproteobacteria	T	Histidine kinase	-	-	-	-	-	-	-	-	-	-	-	-	HATPase_c,HisKA_3
AA_WF_I-V_1	1500301.JQMF01000014_gene4687	1.97e-105	309.0	COG2197@1|root,COG2197@2|Bacteria,1NQH7@1224|Proteobacteria,2U895@28211|Alphaproteobacteria,4BAEM@82115|Rhizobiaceae	28211|Alphaproteobacteria	T	response regulator	degU	-	-	-	-	-	-	-	-	-	-	-	GerE,Response_reg
AA_WF_I-V_1	1144312.PMI09_04916	1.25e-13	71.6	2BM7K@1|root,32FRB@2|Bacteria,1PQEM@1224|Proteobacteria,2V2TN@28211|Alphaproteobacteria,4BFJG@82115|Rhizobiaceae	28211|Alphaproteobacteria	-	-	-	-	-	-	-	-	-	-	-	-	-	-	-
AA_WF_I-V_1	311403.Arad_2587	3.12e-150	437.0	COG0596@1|root,COG0596@2|Bacteria,1MXCB@1224|Proteobacteria,2TU0S@28211|Alphaproteobacteria,4BA0N@82115|Rhizobiaceae	28211|Alphaproteobacteria	S	Alpha beta hydrolase	-	-	-	-	-	-	-	-	-	-	-	-	-
AA_WF_I-V_1	1410620.SHLA_2c000140	7.65e-195	548.0	COG3842@1|root,COG3842@2|Bacteria,1MU3I@1224|Proteobacteria,2U2RS@28211|Alphaproteobacteria,4BJ26@82115|Rhizobiaceae	28211|Alphaproteobacteria	E	ABC-type sugar transport systems, ATPase components	-	-	-	ko:K10112	ko02010,map02010	M00194,M00196,M00197,M00200,M00201,M00206,M00207,M00491,M00602,M00605,M00606	-	-	ko00000,ko00001,ko00002,ko02000	3.A.1.1	-	-	ABC_tran,TOBE,TOBE_2
AA_WF_I-V_1	1410620.SHLA_2c000130	2.21e-205	573.0	COG1063@1|root,COG1063@2|Bacteria,1MV9A@1224|Proteobacteria,2TSWA@28211|Alphaproteobacteria,4B9GT@82115|Rhizobiaceae	28211|Alphaproteobacteria	E	COG1063 Threonine dehydrogenase and related Zn-dependent dehydrogenases	-	-	1.1.1.9	ko:K05351	ko00040,ko01100,map00040,map01100	M00014	R01896	RC00102	ko00000,ko00001,ko00002,ko01000	-	-	-	ADH_N,ADH_zinc_N
AA_WF_I-V_1	1410620.SHLA_2c000120	7.89e-161	454.0	COG0395@1|root,COG0395@2|Bacteria,1R5WC@1224|Proteobacteria,2U1KU@28211|Alphaproteobacteria,4BIZJ@82115|Rhizobiaceae	28211|Alphaproteobacteria	U	ABC-type sugar transport system, permease component	-	-	-	ko:K02026	-	M00207	-	-	ko00000,ko00002,ko02000	3.A.1.1	-	-	BPD_transp_1
AA_WF_I-V_1	1410620.SHLA_2c000110	4.86e-167	471.0	COG1175@1|root,COG1175@2|Bacteria,1R3XH@1224|Proteobacteria,2U4ZV@28211|Alphaproteobacteria,4BIQ8@82115|Rhizobiaceae	28211|Alphaproteobacteria	U	ABC-type sugar transport systems, permease components	-	-	-	ko:K02025	-	M00207	-	-	ko00000,ko00002,ko02000	3.A.1.1	-	-	BPD_transp_1
AA_WF_I-V_1	1410620.SHLA_2c000100	7.43e-266	733.0	COG1653@1|root,COG1653@2|Bacteria,1MUNZ@1224|Proteobacteria,2U05K@28211|Alphaproteobacteria,4BJ90@82115|Rhizobiaceae	28211|Alphaproteobacteria	G	ABC-type sugar transport system, periplasmic component	-	-	-	ko:K02027	-	M00207	-	-	ko00000,ko00002,ko02000	3.A.1.1	-	-	SBP_bac_1,SBP_bac_8
AA_WF_I-V_1	1410620.SHLA_2c000090	7.14e-167	473.0	COG2207@1|root,COG2207@2|Bacteria,1NDY5@1224|Proteobacteria,2U3TV@28211|Alphaproteobacteria,4BM24@82115|Rhizobiaceae	28211|Alphaproteobacteria	K	AraC family transcriptional regulator	-	-	-	-	-	-	-	-	-	-	-	-	HTH_18
AA_WF_I-V_1	1500257.JQNM01000001_gene3391	1.85e-257	710.0	COG2195@1|root,COG2195@2|Bacteria,1MV7D@1224|Proteobacteria,2TRNW@28211|Alphaproteobacteria,4B80H@82115|Rhizobiaceae	28211|Alphaproteobacteria	E	Cleaves the N-terminal amino acid of tripeptides	pepT	-	3.4.11.4	ko:K01258	-	-	-	-	ko00000,ko01000,ko01002	-	-	-	M20_dimer,Peptidase_M20
AA_WF_I-V_1	1144310.PMI07_005465	3.61e-149	424.0	COG3836@1|root,COG3836@2|Bacteria,1MUSG@1224|Proteobacteria,2TT2W@28211|Alphaproteobacteria,4B76M@82115|Rhizobiaceae	28211|Alphaproteobacteria	G	Belongs to the HpcH HpaI aldolase family	-	-	4.1.2.20,4.1.2.52	ko:K01630,ko:K02510	ko00053,ko00350,ko01120,map00053,map00350,map01120	-	R01645,R01647,R02754,R03277	RC00307,RC00435,RC00572,RC00574,RC03057	ko00000,ko00001,ko01000	-	-	-	HpcH_HpaI
AA_WF_I-V_1	1144310.PMI07_005464	4.78e-162	457.0	COG3971@1|root,COG3971@2|Bacteria,1MVVV@1224|Proteobacteria,2TUWC@28211|Alphaproteobacteria,4BAZA@82115|Rhizobiaceae	28211|Alphaproteobacteria	Q	2-oxohepta-3-ene-1,7-dioic acid hydratase	hpaH	-	4.2.1.80	ko:K02509,ko:K02554	ko00350,ko00360,ko00362,ko00621,ko00622,ko01100,ko01120,ko01220,map00350,map00360,map00362,map00621,map00622,map01100,map01120,map01220	M00545,M00569	R02601,R04132,R04781,R06897	RC00750,RC01213,RC01615,RC02595	br01602,ko00000,ko00001,ko00002,ko01000	-	-	-	FAA_hydrolase
AA_WF_I-V_1	1304877.KI519399_gene3858	2.46e-175	492.0	COG0179@1|root,COG0179@2|Bacteria,1MUPF@1224|Proteobacteria,2TQMB@28211|Alphaproteobacteria,3JSMG@41294|Bradyrhizobiaceae	28211|Alphaproteobacteria	Q	Fumarylacetoacetate (FAA) hydrolase family	-	-	-	-	-	-	-	-	-	-	-	-	FAA_hydrolase
AA_WF_I-V_1	1041159.AZUW01000021_gene1128	5.78e-293	805.0	COG0076@1|root,COG0076@2|Bacteria,1MWUX@1224|Proteobacteria,2TTUK@28211|Alphaproteobacteria,4B92C@82115|Rhizobiaceae	28211|Alphaproteobacteria	E	decarboxylase	ddc	-	4.1.1.105,4.1.1.28	ko:K01593	ko00350,ko00360,ko00380,ko00901,ko00950,ko00965,ko01100,ko01110,ko04726,ko04728,ko05030,ko05031,ko05034,map00350,map00360,map00380,map00901,map00950,map00965,map01100,map01110,map04726,map04728,map05030,map05031,map05034	M00037,M00042	R00685,R00699,R00736,R02080,R02701,R04909	RC00299	ko00000,ko00001,ko00002,ko01000,ko04147	-	-	-	Pyridoxal_deC
AA_WF_I-V_1	1041142.ATTP01000042_gene5403	5.96e-238	654.0	COG0346@1|root,COG0346@2|Bacteria,1MUWY@1224|Proteobacteria,2TTMJ@28211|Alphaproteobacteria,4BC12@82115|Rhizobiaceae	28211|Alphaproteobacteria	E	Glyoxalase bleomycin resistance protein	hpaD	-	1.13.11.2	ko:K00446	ko00361,ko00362,ko00622,ko00643,ko01100,ko01120,ko01220,map00361,map00362,map00622,map00643,map01100,map01120,map01220	M00569	R00816,R04089,R05295,R05404,R05406,R07795	RC00387,RC00643,RC01075,RC01364,RC01914	br01602,ko00000,ko00001,ko00002,ko01000	-	-	-	Glyoxalase
AA_WF_I-V_1	395492.Rleg2_4441	0.0	910.0	COG1012@1|root,COG1012@2|Bacteria,1MU1V@1224|Proteobacteria,2TQR1@28211|Alphaproteobacteria,4B7AV@82115|Rhizobiaceae	28211|Alphaproteobacteria	C	belongs to the aldehyde dehydrogenase family	hpaE	-	1.2.1.60,1.2.1.8	ko:K00130,ko:K00151	ko00260,ko00350,ko01100,ko01120,ko01220,map00260,map00350,map01100,map01120,map01220	M00533,M00555	R02565,R02566,R04418	RC00080,RC00254	ko00000,ko00001,ko00002,ko01000	-	-	-	Aldedh
AA_WF_I-V_1	1041142.ATTP01000042_gene5401	5.95e-64	197.0	COG3232@1|root,COG3232@2|Bacteria,1RB8A@1224|Proteobacteria,2U5N5@28211|Alphaproteobacteria,4BFYQ@82115|Rhizobiaceae	28211|Alphaproteobacteria	E	5-carboxymethyl-2-hydroxymuconate isomerase	hpcD	-	5.3.3.10	ko:K01826	ko00350,ko01120,ko01220,map00350,map01120,map01220	M00533	R04379,R04482	RC01141,RC01162	ko00000,ko00001,ko00002,ko01000	-	-	-	CHMI
AA_WF_I-V_1	1041142.ATTP01000042_gene5400	7.83e-67	207.0	COG1846@1|root,COG1846@2|Bacteria,1RCY7@1224|Proteobacteria,2UAR3@28211|Alphaproteobacteria,4BF7K@82115|Rhizobiaceae	28211|Alphaproteobacteria	K	helix_turn_helix multiple antibiotic resistance protein	hpaR	-	-	-	-	-	-	-	-	-	-	-	MarR,MarR_2
AA_WF_I-V_1	1041159.AZUW01000021_gene1121	8.75e-136	396.0	COG2334@1|root,COG2334@2|Bacteria,1PGM7@1224|Proteobacteria,2TTGY@28211|Alphaproteobacteria,4BDHE@82115|Rhizobiaceae	28211|Alphaproteobacteria	S	Choline/ethanolamine kinase	-	-	-	-	-	-	-	-	-	-	-	-	APH
AA_WF_I-V_1	1041159.AZUW01000021_gene1120	5.6e-185	523.0	COG0160@1|root,COG0160@2|Bacteria,1MX0Y@1224|Proteobacteria,2TRAZ@28211|Alphaproteobacteria,4BM4R@82115|Rhizobiaceae	28211|Alphaproteobacteria	E	Belongs to the class-III pyridoxal-phosphate-dependent aminotransferase family	gabT2	-	-	-	-	-	-	-	-	-	-	-	Aminotran_3
AA_WF_I-V_1	1232683.ADIMK_0569	6.2e-28	105.0	COG0160@1|root,COG0160@2|Bacteria,1MX0Y@1224|Proteobacteria,1RQ9Z@1236|Gammaproteobacteria	1236|Gammaproteobacteria	E	Belongs to the class-III pyridoxal-phosphate-dependent aminotransferase family	-	-	-	-	-	-	-	-	-	-	-	-	Aminotran_3
AA_WF_I-V_1	1041159.AZUW01000021_gene1119	1.8e-291	800.0	COG0161@1|root,COG0161@2|Bacteria,1MU2N@1224|Proteobacteria,2TQND@28211|Alphaproteobacteria,4BCEY@82115|Rhizobiaceae	28211|Alphaproteobacteria	H	Aminotransferase class-III	-	-	-	-	-	-	-	-	-	-	-	-	Aminotran_3
AA_WF_I-V_1	1500301.JQMF01000013_gene4508	1.19e-125	361.0	COG1011@1|root,COG1011@2|Bacteria,1N73G@1224|Proteobacteria,2TVJH@28211|Alphaproteobacteria,4BDZN@82115|Rhizobiaceae	28211|Alphaproteobacteria	S	Haloacid dehalogenase-like hydrolase	-	-	-	ko:K07025	-	-	-	-	ko00000	-	-	-	HAD_2
AA_WF_I-V_1	1041159.AZUW01000021_gene1117	5.66e-243	674.0	COG5441@1|root,COG5441@2|Bacteria,1MX45@1224|Proteobacteria,2TUHA@28211|Alphaproteobacteria,4B8FU@82115|Rhizobiaceae	28211|Alphaproteobacteria	S	Uncharacterised protein family (UPF0261)	-	-	-	-	-	-	-	-	-	-	-	-	UPF0261
AA_WF_I-V_1	1500301.JQMF01000013_gene4506	5.8e-111	327.0	COG1414@1|root,COG1414@2|Bacteria,1MUNW@1224|Proteobacteria,2TSY8@28211|Alphaproteobacteria,4BAN0@82115|Rhizobiaceae	28211|Alphaproteobacteria	K	helix_turn_helix isocitrate lyase regulation	-	-	-	ko:K13641	-	-	-	-	ko00000,ko03000	-	-	-	HTH_IclR,IclR
AA_WF_I-V_1	1041142.ATTP01000042_gene5393	6.96e-268	743.0	COG0531@1|root,COG0531@2|Bacteria,1NQTH@1224|Proteobacteria,2TUFW@28211|Alphaproteobacteria,4BACB@82115|Rhizobiaceae	28211|Alphaproteobacteria	E	Amino acid permease	-	-	-	-	-	-	-	-	-	-	-	-	AA_permease,AA_permease_2
AA_WF_I-V_1	1041142.ATTP01000042_gene5392	1.51e-285	788.0	COG1012@1|root,COG1012@2|Bacteria,1MU1V@1224|Proteobacteria,2TQR1@28211|Alphaproteobacteria,4B7AV@82115|Rhizobiaceae	28211|Alphaproteobacteria	C	belongs to the aldehyde dehydrogenase family	puuC	-	1.2.1.3,1.2.1.99	ko:K00128,ko:K09472	ko00010,ko00053,ko00071,ko00280,ko00310,ko00330,ko00340,ko00380,ko00410,ko00561,ko00620,ko00625,ko00903,ko00981,ko01100,ko01110,ko01120,ko01130,map00010,map00053,map00071,map00280,map00310,map00330,map00340,map00380,map00410,map00561,map00620,map00625,map00903,map00981,map01100,map01110,map01120,map01130	M00135,M00136	R00264,R00631,R00710,R00904,R01752,R01986,R02549,R02678,R02940,R02957,R03283,R03869,R04065,R04506,R04903,R05050,R05237,R05238,R05286,R06366,R07417,R07418,R08146	RC00047,RC00071,RC00080,RC00186,RC00218,RC00242,RC00816,RC01500	ko00000,ko00001,ko00002,ko01000	-	-	-	Aldedh
AA_WF_I-V_1	1500897.JQNA01000002_gene788	1.98e-140	405.0	COG0583@1|root,COG0583@2|Bacteria,1MW4Y@1224|Proteobacteria,2VKY7@28216|Betaproteobacteria,1K6NT@119060|Burkholderiaceae	28216|Betaproteobacteria	K	LysR substrate binding domain	-	-	-	-	-	-	-	-	-	-	-	-	HTH_1,LysR_substrate
AA_WF_I-V_1	1472716.KBK24_0132360	0.0	922.0	COG1001@1|root,COG1001@2|Bacteria,1MVFP@1224|Proteobacteria,2W6SU@28216|Betaproteobacteria,1K65H@119060|Burkholderiaceae	28216|Betaproteobacteria	F	Adenine deaminase C-terminal domain	-	-	-	-	-	-	-	-	-	-	-	-	Adenine_deam_C,Amidohydro_1
AA_WF_I-V_1	1235457.C404_16310	3.93e-111	325.0	COG2364@1|root,COG2364@2|Bacteria,1N19J@1224|Proteobacteria,2W5B6@28216|Betaproteobacteria,1K6VP@119060|Burkholderiaceae	28216|Betaproteobacteria	S	Psort location CytoplasmicMembrane, score 10.00	-	-	-	-	-	-	-	-	-	-	-	-	-
AA_WF_I-V_1	1033991.RLEG12_21325	2.1e-210	592.0	COG2199@1|root,COG3706@2|Bacteria,1R7HC@1224|Proteobacteria,2U0G1@28211|Alphaproteobacteria,4BC7K@82115|Rhizobiaceae	28211|Alphaproteobacteria	T	Domain present in phytochromes and cGMP-specific phosphodiesterases.	-	-	-	-	-	-	-	-	-	-	-	-	GAF,GAF_2,GGDEF
AA_WF_I-V_1	1500301.JQMF01000010_gene2121	3.83e-102	297.0	COG1853@1|root,COG1853@2|Bacteria,1NESS@1224|Proteobacteria,2U94D@28211|Alphaproteobacteria,4BBYB@82115|Rhizobiaceae	28211|Alphaproteobacteria	S	Catalyzes the reduction of FMN to FMNH2 which is used to reduce pyrimidine by RutA via the Rut pathway	rutF	-	-	ko:K09024	ko00240,ko01100,map00240,map01100	-	R09936	RC02732	ko00000,ko00001,ko01000	-	-	-	Flavin_Reduct
AA_WF_I-V_1	1041159.AZUW01000021_gene1123	0.0	998.0	COG2368@1|root,COG2368@2|Bacteria,1PEQG@1224|Proteobacteria,2TVQ7@28211|Alphaproteobacteria,4B9MT@82115|Rhizobiaceae	28211|Alphaproteobacteria	Q	4-hydroxyphenylacetate 3-hydroxylase C terminal	-	-	1.14.14.9	ko:K00483	ko00350,ko01120,ko01220,map00350,map01120,map01220	-	R02698,R03299	RC00046	ko00000,ko00001,ko01000	-	-	-	HpaB,HpaB_N
AA_WF_I-V_1	1041142.ATTP01000042_gene5389	7.21e-121	355.0	COG1917@1|root,COG2207@1|root,COG1917@2|Bacteria,COG2207@2|Bacteria,1MXDJ@1224|Proteobacteria,2UPPJ@28211|Alphaproteobacteria,4BG35@82115|Rhizobiaceae	28211|Alphaproteobacteria	K	helix_turn_helix, arabinose operon control protein	-	-	-	ko:K18954	-	-	-	-	ko00000,ko03000	-	-	-	HTH_18
AA_WF_I-V_1	1116369.KB890025_gene5346	2.19e-227	631.0	COG3191@1|root,COG3191@2|Bacteria,1MWDP@1224|Proteobacteria,2TUI2@28211|Alphaproteobacteria,43NX5@69277|Phyllobacteriaceae	28211|Alphaproteobacteria	EQ	Peptidase family S58	-	-	-	-	-	-	-	-	-	-	-	-	Peptidase_S58
AA_WF_I-V_1	1116369.KB890025_gene5345	1.35e-161	456.0	COG1177@1|root,COG1177@2|Bacteria,1MVC5@1224|Proteobacteria,2TRRJ@28211|Alphaproteobacteria,43HR4@69277|Phyllobacteriaceae	28211|Alphaproteobacteria	E	ABC-type spermidine putrescine transport system, permease component II	-	-	-	ko:K11070	ko02010,map02010	M00299	-	-	ko00000,ko00001,ko00002,ko02000	3.A.1.11.1	-	-	BPD_transp_1
AA_WF_I-V_1	1410620.SHLA_39c000590	1.65e-178	501.0	COG1176@1|root,COG1176@2|Bacteria,1MVGM@1224|Proteobacteria,2TSFD@28211|Alphaproteobacteria,4BD31@82115|Rhizobiaceae	28211|Alphaproteobacteria	E	Binding-protein-dependent transport system inner membrane component	-	-	-	ko:K11071	ko02010,map02010	M00299	-	-	ko00000,ko00001,ko00002,ko02000	3.A.1.11.1	-	-	BPD_transp_1
AA_WF_I-V_1	1410620.SHLA_39c000580	8.3e-201	563.0	COG3842@1|root,COG3842@2|Bacteria,1MU3I@1224|Proteobacteria,2TQMJ@28211|Alphaproteobacteria,4B7ZA@82115|Rhizobiaceae	28211|Alphaproteobacteria	E	Part of the ABC transporter complex potABCD involved in spermidine putrescine import. Responsible for energy coupling to the transport system	-	-	3.6.3.31	ko:K02052,ko:K11072	ko02010,ko02024,map02010,map02024	M00193,M00299	-	-	ko00000,ko00001,ko00002,ko01000,ko02000	3.A.1.11,3.A.1.11.1	-	-	ABC_tran,TOBE,TOBE_2
AA_WF_I-V_1	1116369.KB890025_gene5342	4.98e-219	608.0	COG0687@1|root,COG0687@2|Bacteria,1MUYW@1224|Proteobacteria,2TSUZ@28211|Alphaproteobacteria	28211|Alphaproteobacteria	E	Required for the activity of the bacterial periplasmic transport system of putrescine	-	-	-	ko:K11069	ko02010,map02010	M00299	-	-	ko00000,ko00001,ko00002,ko02000	3.A.1.11.1	-	-	SBP_bac_8
AA_WF_I-V_1	1116369.KB890025_gene5341	6.11e-176	493.0	COG1737@1|root,COG1737@2|Bacteria,1R4PS@1224|Proteobacteria,2U2PZ@28211|Alphaproteobacteria	28211|Alphaproteobacteria	K	Transcriptional	-	-	-	-	-	-	-	-	-	-	-	-	HTH_6
AA_WF_I-V_1	935557.ATYB01000009_gene925	1.22e-285	784.0	COG0402@1|root,COG0402@2|Bacteria,1MX34@1224|Proteobacteria,2U0IN@28211|Alphaproteobacteria,4BAX4@82115|Rhizobiaceae	28211|Alphaproteobacteria	F	Amidohydrolase family	codA	-	3.5.4.1	ko:K01485	ko00240,ko00330,ko01100,map00240,map00330,map01100	-	R00974,R01411,R02922	RC00074,RC00514,RC00809	ko00000,ko00001,ko01000	-	-	-	Amidohydro_3
AA_WF_I-V_1	1028801.RG1141_PA11830	5.65e-133	383.0	COG0730@1|root,COG0730@2|Bacteria,1MVBS@1224|Proteobacteria,2TQW0@28211|Alphaproteobacteria,4BB2E@82115|Rhizobiaceae	28211|Alphaproteobacteria	S	Sulfite exporter TauE/SafE	-	-	-	ko:K07090	-	-	-	-	ko00000	-	-	-	TauE
AA_WF_I-V_1	1028800.RG540_PA11220	3.36e-190	530.0	COG0491@1|root,COG0491@2|Bacteria,1MURA@1224|Proteobacteria,2TR1F@28211|Alphaproteobacteria,4B7TE@82115|Rhizobiaceae	28211|Alphaproteobacteria	P	metal ion binding	-	-	-	-	-	-	-	-	-	-	-	-	Lactamase_B
AA_WF_I-V_1	1028801.RG1141_PA11810	1.33e-294	811.0	COG0520@1|root,COG0520@2|Bacteria,1N124@1224|Proteobacteria,2TZXB@28211|Alphaproteobacteria,4B9Y0@82115|Rhizobiaceae	28211|Alphaproteobacteria	E	Aminotransferase class-V	-	-	-	-	-	-	-	-	-	-	-	-	Aminotran_5
AA_WF_I-V_1	1028801.RG1141_PA11800	3e-101	294.0	COG1522@1|root,COG1522@2|Bacteria,1RDFG@1224|Proteobacteria,2U7HA@28211|Alphaproteobacteria,4BCST@82115|Rhizobiaceae	28211|Alphaproteobacteria	K	helix_turn_helix ASNC type	-	-	-	ko:K05800	-	-	-	-	ko00000,ko03000	-	-	-	AsnC_trans_reg,HTH_24
AA_WF_I-V_1	502347.ESCAB7627_3760	1.11e-102	303.0	COG0684@1|root,COG0684@2|Bacteria,1MUWV@1224|Proteobacteria,1SZRS@1236|Gammaproteobacteria	1236|Gammaproteobacteria	H	Pfam:Methyltransf_6	-	-	-	-	-	-	-	-	-	-	-	-	RraA-like
AA_WF_I-V_1	1298858.AUEL01000031_gene3793	8.23e-207	581.0	COG1312@1|root,COG1312@2|Bacteria,1MWYD@1224|Proteobacteria,2TTDI@28211|Alphaproteobacteria,43HAI@69277|Phyllobacteriaceae	28211|Alphaproteobacteria	G	Catalyzes the dehydration of D-mannonate	uxuA	-	4.2.1.8	ko:K01686	ko00040,ko01100,map00040,map01100	M00061	R05606	RC00543	ko00000,ko00001,ko00002,ko01000	-	-	-	UxuA
AA_WF_I-V_1	536019.Mesop_2656	2.77e-76	238.0	COG2186@1|root,COG2186@2|Bacteria,1RHK7@1224|Proteobacteria,2UAQE@28211|Alphaproteobacteria,43PQE@69277|Phyllobacteriaceae	28211|Alphaproteobacteria	K	FCD	-	-	-	-	-	-	-	-	-	-	-	-	FCD,GntR
AA_WF_I-V_1	1079460.ATTQ01000010_gene82	1.46e-98	300.0	COG1879@1|root,COG1879@2|Bacteria,1PCD4@1224|Proteobacteria,2V6MA@28211|Alphaproteobacteria,4BF5P@82115|Rhizobiaceae	28211|Alphaproteobacteria	G	Periplasmic binding proteins and sugar binding domain of LacI family	-	-	-	-	-	-	-	-	-	-	-	-	Peripla_BP_4
AA_WF_I-V_1	1079460.ATTQ01000010_gene81	3.88e-232	655.0	COG1129@1|root,COG1129@2|Bacteria,1MU22@1224|Proteobacteria,2TQJV@28211|Alphaproteobacteria,4B8TA@82115|Rhizobiaceae	28211|Alphaproteobacteria	G	Part of an ABC transporter complex involved in carbohydrate import. Could be involved in ribose, galactose and or methyl galactoside import. Responsible for energy coupling to the transport system	-	-	3.6.3.17	ko:K10441	ko02010,map02010	M00212	-	-	ko00000,ko00001,ko00002,ko01000,ko02000	3.A.1.2.1,3.A.1.2.13,3.A.1.2.19	-	-	ABC_tran
AA_WF_I-V_1	1079460.ATTQ01000010_gene80	1.02e-142	412.0	COG1172@1|root,COG1172@2|Bacteria,1PSTG@1224|Proteobacteria,2V7KK@28211|Alphaproteobacteria,4BCQS@82115|Rhizobiaceae	28211|Alphaproteobacteria	G	Branched-chain amino acid transport system / permease component	-	-	-	-	-	-	-	-	-	-	-	-	BPD_transp_2
AA_WF_I-V_1	1446473.JHWH01000010_gene709	2.43e-115	338.0	COG1028@1|root,COG1028@2|Bacteria,1MU3W@1224|Proteobacteria,2TT5X@28211|Alphaproteobacteria,2PZA3@265|Paracoccus	28211|Alphaproteobacteria	IQ	Enoyl-(Acyl carrier protein) reductase	-	-	-	-	-	-	-	-	-	-	-	-	adh_short_C2
AA_WF_I-V_1	536019.Mesop_2654	9.03e-207	578.0	COG1312@1|root,COG1312@2|Bacteria,1MWYD@1224|Proteobacteria,2U42Y@28211|Alphaproteobacteria,43M06@69277|Phyllobacteriaceae	28211|Alphaproteobacteria	G	D-mannonate dehydratase (UxuA)	-	-	4.2.1.8	ko:K01686	ko00040,ko01100,map00040,map01100	M00061	R05606	RC00543	ko00000,ko00001,ko00002,ko01000	-	-	-	UxuA
AA_WF_I-V_1	1267535.KB906767_gene4364	2.22e-132	384.0	COG3386@1|root,COG3386@2|Bacteria	2|Bacteria	G	gluconolactonase activity	-	-	-	ko:K14274	ko00040,map00040	-	R02427	RC00713	ko00000,ko00001,ko01000	-	-	-	SGL
AA_WF_I-V_1	536019.Mesop_2667	2.12e-128	377.0	COG2017@1|root,COG2017@2|Bacteria,1RBJD@1224|Proteobacteria,2U5RH@28211|Alphaproteobacteria	1224|Proteobacteria	G	converts alpha-aldose to the beta-anomer	-	-	-	-	-	-	-	-	-	-	-	-	-
AA_WF_I-V_1	391624.OIHEL45_08480	7.5e-134	387.0	COG0179@1|root,COG0179@2|Bacteria,1MUPF@1224|Proteobacteria,2TQQG@28211|Alphaproteobacteria	28211|Alphaproteobacteria	Q	COG0179 2-keto-4-pentenoate hydratase 2-oxohepta-3-ene-1,7-dioic acid hydratase (catechol pathway)	MA20_19215	-	5.3.3.10	ko:K01826	ko00350,ko01120,ko01220,map00350,map01120,map01220	M00533	R04379,R04482	RC01141,RC01162	ko00000,ko00001,ko00002,ko01000	-	-	-	FAA_hydrolase
AA_WF_I-V_1	59538.XP_005966955.1	3.53e-76	246.0	COG0179@1|root,COG1028@1|root,KOG0725@2759|Eukaryota,KOG1535@2759|Eukaryota,38H5G@33154|Opisthokonta,3BK2E@33208|Metazoa,3D0KA@33213|Bilateria,48BIW@7711|Chordata,493XD@7742|Vertebrata,3J31D@40674|Mammalia	2759|Eukaryota	Q	siderophore biosynthetic process	-	-	3.7.1.5	ko:K01557	ko00350,ko01100,ko01120,map00350,map01100,map01120	-	R01085	RC00326,RC00446	ko00000,ko00001,ko01000	-	-	-	DUF2437,FAA_hydrolase,adh_short_C2
AA_WF_I-V_1	1353531.AZNX01000007_gene102	3.36e-250	688.0	COG0473@1|root,COG0473@2|Bacteria,1MUH4@1224|Proteobacteria,2TQKG@28211|Alphaproteobacteria,4B97B@82115|Rhizobiaceae	28211|Alphaproteobacteria	CE	Catalyzes the oxidation of 3-carboxy-2-hydroxy-4- methylpentanoate (3-isopropylmalate) to 3-carboxy-4-methyl-2- oxopentanoate. The product decarboxylates to 4-methyl-2 oxopentanoate	leuB	GO:0003674,GO:0003824,GO:0003862,GO:0005575,GO:0005622,GO:0005623,GO:0005737,GO:0005829,GO:0006082,GO:0006520,GO:0006551,GO:0006807,GO:0008150,GO:0008152,GO:0008652,GO:0009058,GO:0009081,GO:0009082,GO:0009098,GO:0009987,GO:0016053,GO:0016491,GO:0016614,GO:0016616,GO:0019752,GO:0043436,GO:0044237,GO:0044238,GO:0044249,GO:0044281,GO:0044283,GO:0044424,GO:0044444,GO:0044464,GO:0046394,GO:0055114,GO:…	1.1.1.85	ko:K00052	ko00290,ko00660,ko01100,ko01110,ko01210,ko01230,map00290,map00660,map01100,map01110,map01210,map01230	M00432,M00535	R00994,R04426,R10052	RC00084,RC00417,RC03036	br01601,ko00000,ko00001,ko00002,ko01000	-	-	-	Iso_dh
AA_WF_I-V_1	1437448.AZRT01000186_gene5000	7.27e-262	726.0	COG0154@1|root,COG0154@2|Bacteria,1MW3Z@1224|Proteobacteria,2TS56@28211|Alphaproteobacteria,1J1K2@118882|Brucellaceae	28211|Alphaproteobacteria	J	Amidase	MA20_32360	-	3.5.1.4,6.3.5.6,6.3.5.7	ko:K01426,ko:K02433	ko00330,ko00360,ko00380,ko00627,ko00643,ko00970,ko01100,ko01120,map00330,map00360,map00380,map00627,map00643,map00970,map01100,map01120	-	R02540,R03096,R03180,R03905,R03909,R04212,R05551,R05590	RC00010,RC00100,RC00950,RC01025	ko00000,ko00001,ko01000,ko03029	-	-	-	Amidase
AA_WF_I-V_1	224914.BMEII0288	6.36e-153	437.0	COG4608@1|root,COG4608@2|Bacteria,1NU4K@1224|Proteobacteria,2TQTV@28211|Alphaproteobacteria,1J1HV@118882|Brucellaceae	28211|Alphaproteobacteria	P	Oligopeptide/dipeptide transporter, C-terminal region	MA20_14675	-	-	ko:K02032	ko02024,map02024	M00239	-	-	ko00000,ko00001,ko00002,ko02000	3.A.1.5	-	-	ABC_tran,oligo_HPY
AA_WF_I-V_1	224914.BMEII0287	5.25e-186	523.0	COG0444@1|root,COG0444@2|Bacteria,1R4KB@1224|Proteobacteria,2TR0J@28211|Alphaproteobacteria,1J3QI@118882|Brucellaceae	28211|Alphaproteobacteria	P	AAA domain, putative AbiEii toxin, Type IV TA system	-	-	-	ko:K02031	ko02024,map02024	M00239	-	-	ko00000,ko00001,ko00002,ko02000	3.A.1.5	-	-	ABC_tran,oligo_HPY
AA_WF_I-V_1	439375.Oant_1290	1.47e-170	480.0	COG1173@1|root,COG1173@2|Bacteria,1MWMX@1224|Proteobacteria,2TQZR@28211|Alphaproteobacteria,1J2YS@118882|Brucellaceae	28211|Alphaproteobacteria	P	ABC-type dipeptide oligopeptide nickel transport systems, permease components	MA20_14685	-	-	ko:K02034	ko02024,map02024	M00239	-	-	ko00000,ko00001,ko00002,ko02000	3.A.1.5	-	-	BPD_transp_1
AA_WF_I-V_1	224914.BMEII0285	8.46e-176	496.0	COG0601@1|root,COG0601@2|Bacteria,1MU8Z@1224|Proteobacteria,2TRH6@28211|Alphaproteobacteria,1J28V@118882|Brucellaceae	28211|Alphaproteobacteria	P	Binding-protein-dependent transport system inner membrane component	MA20_14690	-	-	ko:K02033	ko02024,map02024	M00239	-	-	ko00000,ko00001,ko00002,ko02000	3.A.1.5	-	-	BPD_transp_1
AA_WF_I-V_1	439375.Oant_1288	1.46e-287	793.0	COG0747@1|root,COG0747@2|Bacteria,1MUZH@1224|Proteobacteria,2TU1J@28211|Alphaproteobacteria,1J3TE@118882|Brucellaceae	28211|Alphaproteobacteria	E	Bacterial extracellular solute-binding proteins, family 5 Middle	-	-	-	ko:K02035	ko02024,map02024	M00239	-	-	ko00000,ko00001,ko00002,ko02000	3.A.1.5	-	-	SBP_bac_5
AA_WF_I-V_1	439375.Oant_1287	1.53e-138	396.0	COG1028@1|root,COG1028@2|Bacteria,1MUFX@1224|Proteobacteria,2TRWN@28211|Alphaproteobacteria,1J2GR@118882|Brucellaceae	28211|Alphaproteobacteria	IQ	Enoyl-(Acyl carrier protein) reductase	fabG	-	1.1.1.100	ko:K00059	ko00061,ko00333,ko00780,ko01040,ko01100,ko01130,ko01212,map00061,map00333,map00780,map01040,map01100,map01130,map01212	M00083,M00572	R04533,R04534,R04536,R04543,R04566,R04953,R04964,R07759,R07763,R10116,R10120,R11671	RC00029,RC00117	ko00000,ko00001,ko00002,ko01000,ko01004	-	-	-	adh_short_C2
AA_WF_I-V_1	439375.Oant_1286	3.03e-284	784.0	COG1012@1|root,COG1012@2|Bacteria,1MU1V@1224|Proteobacteria,2TQR1@28211|Alphaproteobacteria,1J3MD@118882|Brucellaceae	28211|Alphaproteobacteria	C	Aldehyde dehydrogenase family	puuC	-	1.2.1.3	ko:K00128	ko00010,ko00053,ko00071,ko00280,ko00310,ko00330,ko00340,ko00380,ko00410,ko00561,ko00620,ko00625,ko00903,ko00981,ko01100,ko01110,ko01120,ko01130,map00010,map00053,map00071,map00280,map00310,map00330,map00340,map00380,map00410,map00561,map00620,map00625,map00903,map00981,map01100,map01110,map01120,map01130	M00135	R00264,R00631,R00710,R00904,R01752,R01986,R02549,R02678,R02940,R02957,R03283,R03869,R04065,R04506,R04903,R05050,R05237,R05238,R05286,R06366,R08146	RC00047,RC00071,RC00080,RC00186,RC00218,RC00242,RC00816,RC01500	ko00000,ko00001,ko00002,ko01000	-	-	-	Aldedh
AA_WF_I-V_1	439375.Oant_1285	2.61e-95	285.0	COG1802@1|root,COG1802@2|Bacteria,1NDRT@1224|Proteobacteria,2TUKM@28211|Alphaproteobacteria,1J3Y2@118882|Brucellaceae	28211|Alphaproteobacteria	K	FCD	-	-	-	-	-	-	-	-	-	-	-	-	FCD,GntR
AA_WF_I-V_1	1500301.JQMF01000005_gene3852	5.72e-131	377.0	COG3821@1|root,COG3821@2|Bacteria,1RBFG@1224|Proteobacteria,2U6BT@28211|Alphaproteobacteria,4BCC6@82115|Rhizobiaceae	28211|Alphaproteobacteria	S	Protein of unknown function, DUF599	-	-	-	-	-	-	-	-	-	-	-	-	DUF599
AA_WF_I-V_1	1041159.AZUW01000017_gene2196	1.72e-72	219.0	COG2343@1|root,COG2343@2|Bacteria,1RHXD@1224|Proteobacteria,2UC5N@28211|Alphaproteobacteria,4BEZ3@82115|Rhizobiaceae	28211|Alphaproteobacteria	S	Domain of unknown function (DUF427)	-	-	-	-	-	-	-	-	-	-	-	-	NTP_transf_9
AA_WF_I-V_1	1353531.AZNX01000005_gene3734	3.17e-74	231.0	COG0583@1|root,COG0583@2|Bacteria	2|Bacteria	K	DNA-binding transcription factor activity	-	-	-	ko:K18297	-	M00641,M00745	-	-	ko00000,ko00002,ko01504,ko03000	-	-	-	HTH_1,LysR_substrate
AA_WF_I-V_1	1353531.AZNX01000005_gene3736	1.25e-186	523.0	COG0491@1|root,COG0491@2|Bacteria,1MY6G@1224|Proteobacteria,2TTBX@28211|Alphaproteobacteria,4BC11@82115|Rhizobiaceae	28211|Alphaproteobacteria	S	Metallo-beta-lactamase superfamily	-	-	-	-	-	-	-	-	-	-	-	-	Lactamase_B,TAT_signal
AA_WF_I-V_1	359.CN09_22290	5.09e-91	271.0	COG1396@1|root,COG1396@2|Bacteria,1MY87@1224|Proteobacteria,2UB5S@28211|Alphaproteobacteria,4BEV5@82115|Rhizobiaceae	28211|Alphaproteobacteria	K	Helix-turn-helix XRE-family like proteins	-	-	-	-	-	-	-	-	-	-	-	-	Cupin_2,HTH_3
AA_WF_I-V_1	359.CN09_22285	6.74e-236	653.0	COG0436@1|root,COG0436@2|Bacteria,1MX43@1224|Proteobacteria,2TV9C@28211|Alphaproteobacteria,4B9EH@82115|Rhizobiaceae	28211|Alphaproteobacteria	E	Aminotransferase class I and II	-	-	-	-	-	-	-	-	-	-	-	-	Aminotran_1_2
AA_WF_I-V_1	1041138.KB890255_gene2963	1.39e-125	362.0	COG0625@1|root,COG0625@2|Bacteria,1N8XH@1224|Proteobacteria,2TTHQ@28211|Alphaproteobacteria,4BBIZ@82115|Rhizobiaceae	28211|Alphaproteobacteria	O	Glutathione S-transferase	MA20_08585	-	2.5.1.18	ko:K00799	ko00480,ko00980,ko00982,ko00983,ko01524,ko05200,ko05204,ko05225,ko05418,map00480,map00980,map00982,map00983,map01524,map05200,map05204,map05225,map05418	-	R03522,R07002,R07003,R07004,R07023,R07024,R07025,R07026,R07069,R07070,R07083,R07084,R07091,R07092,R07093,R07094,R07100,R07113,R07116,R08280,R09409,R11905	RC00004,RC00069,RC00840,RC00948,RC01704,RC01705,RC01706,RC01758,RC01759,RC01765,RC01767,RC01769,RC02243,RC02527,RC02939,RC02940,RC02942,RC02943,RC02944	ko00000,ko00001,ko01000,ko02000	1.A.12.2.2,1.A.12.3.2	-	-	GST_C_3
AA_WF_I-V_1	492774.JQMB01000003_gene2757	2.14e-191	536.0	COG1879@1|root,COG1879@2|Bacteria,1NZGQ@1224|Proteobacteria,2UDWV@28211|Alphaproteobacteria,4BD0A@82115|Rhizobiaceae	28211|Alphaproteobacteria	K	Bacterial regulatory proteins, lacI family	-	-	-	ko:K02529	-	-	-	-	ko00000,ko03000	-	-	-	LacI,Peripla_BP_4
AA_WF_I-V_1	1410620.SHLA_2c002240	9.59e-244	670.0	COG3000@1|root,COG3000@2|Bacteria,1NXAF@1224|Proteobacteria,2U1E6@28211|Alphaproteobacteria,4B8X0@82115|Rhizobiaceae	28211|Alphaproteobacteria	I	Fatty acid hydroxylase superfamily	-	-	-	-	-	-	-	-	-	-	-	-	FA_hydroxylase
AA_WF_I-V_1	1410620.SHLA_2c002250	9.05e-70	210.0	COG2146@1|root,COG2146@2|Bacteria,1N0PR@1224|Proteobacteria,2UCIT@28211|Alphaproteobacteria,4BFNY@82115|Rhizobiaceae	28211|Alphaproteobacteria	P	Rieske-like [2Fe-2S] domain	mocEch	GO:0003674,GO:0005488,GO:0006725,GO:0008150,GO:0008152,GO:0009056,GO:0009987,GO:0019439,GO:0044237,GO:0044248,GO:0048037,GO:0051536,GO:0051537,GO:0051540	-	ko:K05710,ko:K14578,ko:K18248	ko00360,ko00624,ko00626,ko00627,ko00633,ko00642,ko01100,ko01120,ko01220,map00360,map00624,map00626,map00627,map00633,map00642,map01100,map01120,map01220	M00534,M00545,M00637,M00638	R00823,R00825,R02968,R05422,R05423,R05424,R05425,R05426,R05427,R06782,R06783,R06909,R06930,R06937,R07704,R07706,R07709,R07710,R09159,R09233	RC00091,RC00098,RC00157,RC00192,RC00274,RC00275,RC00490,RC01376,RC01377,RC01801	br01602,ko00000,ko00001,ko00002	-	-	-	Rieske
AA_WF_I-V_1	1410620.SHLA_2c002260	1.6e-188	528.0	COG1879@1|root,COG1879@2|Bacteria,1MWGU@1224|Proteobacteria,2VD06@28211|Alphaproteobacteria,4B9S9@82115|Rhizobiaceae	28211|Alphaproteobacteria	G	Periplasmic binding protein-like domain	mocBch1	-	-	ko:K10439,ko:K17213	ko02010,ko02030,map02010,map02030	M00212,M00593	-	-	ko00000,ko00001,ko00002,ko02000	3.A.1.2,3.A.1.2.1,3.A.1.2.13,3.A.1.2.19	-	-	Peripla_BP_4
AA_WF_I-V_1	395963.Bind_2488	2.68e-205	577.0	COG0446@1|root,COG0446@2|Bacteria,1NR3M@1224|Proteobacteria,2U0NQ@28211|Alphaproteobacteria	28211|Alphaproteobacteria	S	Pyridine nucleotide-disulphide oxidoreductase	mocFch	-	1.18.1.3	ko:K00529	ko00071,ko00360,ko01120,ko01220,map00071,map00360,map01120,map01220	M00545	R02000,R06782,R06783	RC00098	br01602,ko00000,ko00001,ko00002,ko01000	-	-	-	Pyr_redox_2,Reductase_C
AA_WF_I-V_1	395492.Rleg2_2300	2.92e-158	449.0	COG1082@1|root,COG1082@2|Bacteria,1R4JM@1224|Proteobacteria,2TREG@28211|Alphaproteobacteria,4BAD2@82115|Rhizobiaceae	28211|Alphaproteobacteria	G	Xylose isomerase domain protein TIM barrel	-	-	-	-	-	-	-	-	-	-	-	-	AP_endonuc_2
AA_WF_I-V_1	1131814.JAFO01000001_gene3513	3.08e-174	491.0	COG0583@1|root,COG0583@2|Bacteria,1MV0Z@1224|Proteobacteria,2U0YW@28211|Alphaproteobacteria	28211|Alphaproteobacteria	K	transcriptional regulator	-	-	-	ko:K21757	-	-	-	-	ko00000,ko03000	-	-	-	HTH_1,LysR_substrate
AA_WF_I-V_1	318586.Pden_1174	9.36e-226	629.0	COG4948@1|root,COG4948@2|Bacteria,1MU8R@1224|Proteobacteria,2TSS4@28211|Alphaproteobacteria,2PV72@265|Paracoccus	28211|Alphaproteobacteria	M	Mandelate racemase muconate lactonizing enzyme	catB	-	5.1.1.20,5.5.1.1	ko:K01856,ko:K19802	ko00361,ko00362,ko00364,ko00623,ko01100,ko01120,ko01220,map00361,map00362,map00364,map00623,map01100,map01120,map01220	M00568	R05300,R05390,R06989,R08116,R09229,R10938	RC00903,RC01038,RC01108,RC01321,RC01356,RC03309	ko00000,ko00001,ko00002,ko01000	-	-	-	MR_MLE_C,MR_MLE_N
AA_WF_I-V_1	1281779.H009_12241	1.01e-55	174.0	COG4829@1|root,COG4829@2|Bacteria,1MZDX@1224|Proteobacteria,2UCJ5@28211|Alphaproteobacteria,4BGIJ@82115|Rhizobiaceae	28211|Alphaproteobacteria	Q	Muconolactone delta-isomerase	catC	-	5.3.3.4	ko:K03464	ko00362,ko01100,ko01120,ko01220,map00362,map01100,map01120,map01220	M00568	R06990	RC01109	ko00000,ko00001,ko00002,ko01000	-	-	-	MIase
AA_WF_I-V_1	1281779.H009_12236	9.93e-214	591.0	COG3485@1|root,COG3485@2|Bacteria,1MX7W@1224|Proteobacteria,2U13T@28211|Alphaproteobacteria,4BDK1@82115|Rhizobiaceae	28211|Alphaproteobacteria	Q	Catechol dioxygenase N terminus	catA	-	1.13.11.1	ko:K03381	ko00361,ko00362,ko00364,ko00623,ko01100,ko01120,ko01220,map00361,map00362,map00364,map00623,map01100,map01120,map01220	M00568	R00817,R04258,R05299,R08114,R08115,R09134	RC00388,RC00535,RC01366	ko00000,ko00001,ko00002,ko01000	-	-	-	Dioxygenase_C,Dioxygenase_N
AA_WF_I-V_1	716928.AJQT01000071_gene4117	0.0	873.0	COG4638@1|root,COG4638@2|Bacteria,1N6MJ@1224|Proteobacteria,2TVEE@28211|Alphaproteobacteria,4B7NZ@82115|Rhizobiaceae	28211|Alphaproteobacteria	P	Ring hydroxylating alpha subunit (catalytic domain)	cbdA	-	1.14.12.10	ko:K00479,ko:K05549	ko00362,ko00364,ko00622,ko01100,ko01120,ko01220,map00362,map00364,map00622,map01100,map01120,map01220	M00551	R05290,R05291,R05428,R05621,R05622,R05665,R08100,R08101,R08108,R08109,R08110	RC00270,RC01378,RC01450,RC01910	br01602,ko00000,ko00001,ko00002,ko01000	-	-	-	Rieske,Ring_hydroxyl_A
AA_WF_I-V_1	1117943.SFHH103_03579	3.24e-106	307.0	COG5517@1|root,COG5517@2|Bacteria,1RAVG@1224|Proteobacteria,2U6A6@28211|Alphaproteobacteria,4B8C6@82115|Rhizobiaceae	28211|Alphaproteobacteria	Q	Ring hydroxylating beta subunit	xylY	-	1.14.12.10	ko:K05550	ko00362,ko00364,ko00622,ko01100,ko01120,ko01220,map00362,map00364,map00622,map01100,map01120,map01220	M00551	R05290,R05291,R05428,R05621,R05622,R05665,R08100,R08101,R08108,R08109,R08110	RC00270,RC01378,RC01450,RC01910	br01602,ko00000,ko00001,ko00002,ko01000	-	-	-	Ring_hydroxyl_B
AA_WF_I-V_1	1057002.KB905370_gene2844	4e-218	605.0	COG0543@1|root,COG1018@1|root,COG0543@2|Bacteria,COG1018@2|Bacteria,1MV72@1224|Proteobacteria,2TR2K@28211|Alphaproteobacteria,4BCNQ@82115|Rhizobiaceae	28211|Alphaproteobacteria	C	Oxidoreductase NAD-binding domain	benC	-	1.14.13.25	ko:K05784,ko:K16161	ko00362,ko00364,ko00622,ko00680,ko01100,ko01120,ko01200,ko01220,map00362,map00364,map00622,map00680,map01100,map01120,map01200,map01220	M00174,M00551	R01142,R05290,R05291,R05428,R05621,R05622,R05665,R08100,R08101,R08108,R08109,R08110	RC00173,RC00270,RC01378,RC01450,RC01910	br01602,ko00000,ko00001,ko00002,ko01000	-	-	-	FAD_binding_6,Fer2,NAD_binding_1
AA_WF_I-V_1	1185652.USDA257_c54420	2.45e-157	444.0	COG1028@1|root,COG1028@2|Bacteria,1MW50@1224|Proteobacteria,2TSYP@28211|Alphaproteobacteria,4BBQS@82115|Rhizobiaceae	28211|Alphaproteobacteria	IQ	Enoyl-(Acyl carrier protein) reductase	benD	-	1.3.1.25	ko:K05783	ko00362,ko00364,ko00622,ko01100,ko01120,ko01220,map00362,map00364,map00622,map01100,map01120,map01220	M00551	R00813,R05292,R05293,R05309,R05314,R08111,R08112,R08113	RC00271,RC01326,RC01327	br01602,ko00000,ko00001,ko00002,ko01000	-	-	-	adh_short,adh_short_C2
AA_WF_I-V_1	716928.AJQT01000071_gene4113	1.81e-280	771.0	COG0477@1|root,COG2814@2|Bacteria,1MVQQ@1224|Proteobacteria,2TRBF@28211|Alphaproteobacteria,4B9VP@82115|Rhizobiaceae	28211|Alphaproteobacteria	EGP	Uncharacterised MFS-type transporter YbfB	benK	-	-	ko:K05548,ko:K08178,ko:K08195	-	-	-	-	ko00000,ko02000	2.A.1.12,2.A.1.15	-	-	MFS_1,MFS_4
AA_WF_I-V_1	1408224.SAMCCGM7_c2153	2.06e-142	407.0	COG2267@1|root,COG2267@2|Bacteria,1MX0N@1224|Proteobacteria,2TVZ2@28211|Alphaproteobacteria,4BD60@82115|Rhizobiaceae	28211|Alphaproteobacteria	I	Serine aminopeptidase, S33	catD	-	3.1.1.24,4.1.1.44	ko:K01055,ko:K14727	ko00362,ko01100,ko01120,ko01220,map00362,map01100,map01120,map01220	M00568	R02991,R03470	RC00825,RC00938	ko00000,ko00001,ko00002,ko01000	-	-	-	Abhydrolase_1,Abhydrolase_4,CMD
AA_WF_I-V_1	1185652.USDA257_c60740	8.96e-63	195.0	COG1917@1|root,COG1917@2|Bacteria,1RIG6@1224|Proteobacteria,2VG1C@28211|Alphaproteobacteria,4BNFK@82115|Rhizobiaceae	28211|Alphaproteobacteria	S	Cupin	-	-	-	-	-	-	-	-	-	-	-	-	Cupin_2
AA_WF_I-V_1	1057002.KB905370_gene4171	4.47e-166	474.0	COG4188@1|root,COG4188@2|Bacteria,1MW2N@1224|Proteobacteria,2U6YU@28211|Alphaproteobacteria,4BCNZ@82115|Rhizobiaceae	28211|Alphaproteobacteria	S	dienelactone hydrolase	-	-	-	-	-	-	-	-	-	-	-	-	DLH,Hydrolase_4,PAF-AH_p_II
AA_WF_I-V_1	794846.AJQU01000028_gene68	2.38e-153	441.0	COG2207@1|root,COG2207@2|Bacteria,1Q72W@1224|Proteobacteria,2TXMY@28211|Alphaproteobacteria,4BCU2@82115|Rhizobiaceae	28211|Alphaproteobacteria	K	AraC family transcriptional regulator	-	-	-	-	-	-	-	-	-	-	-	-	HTH_18
AA_WF_I-V_1	1144310.PMI07_002124	3.05e-198	563.0	COG0265@1|root,COG0265@2|Bacteria,1MU63@1224|Proteobacteria,2TQPZ@28211|Alphaproteobacteria,4BA3T@82115|Rhizobiaceae	28211|Alphaproteobacteria	O	Belongs to the peptidase S1C family	degPch1	GO:0003674,GO:0003824,GO:0004175,GO:0004252,GO:0005575,GO:0005623,GO:0006508,GO:0006807,GO:0008150,GO:0008152,GO:0008233,GO:0008236,GO:0016787,GO:0017171,GO:0019538,GO:0030288,GO:0030313,GO:0031975,GO:0042597,GO:0043170,GO:0044238,GO:0044464,GO:0070011,GO:0071704,GO:0140096,GO:1901564	3.4.21.107	ko:K04771	ko01503,ko02020,map01503,map02020	M00728	-	-	ko00000,ko00001,ko00002,ko01000,ko01002,ko03110	-	-	-	PDZ_2,Trypsin_2
AA_WF_I-V_1	1408224.SAMCCGM7_c3212	5.56e-35	125.0	2ADIM@1|root,3138Z@2|Bacteria,1PS1A@1224|Proteobacteria,2V48E@28211|Alphaproteobacteria,4BKFB@82115|Rhizobiaceae	28211|Alphaproteobacteria	-	-	-	-	-	-	-	-	-	-	-	-	-	-	-
AA_WF_I-V_1	1028801.RG1141_CH18050	5.47e-194	547.0	COG0372@1|root,COG0372@2|Bacteria,1MXFW@1224|Proteobacteria,2TTMR@28211|Alphaproteobacteria,4B7XA@82115|Rhizobiaceae	28211|Alphaproteobacteria	C	citrate synthase	cisZ	-	2.3.3.1	ko:K01647	ko00020,ko00630,ko01100,ko01110,ko01120,ko01130,ko01200,ko01210,ko01230,map00020,map00630,map01100,map01110,map01120,map01130,map01200,map01210,map01230	M00009,M00010,M00012,M00740	R00351	RC00004,RC00067	br01601,ko00000,ko00001,ko00002,ko01000	-	-	-	Citrate_synt,HTH_17
AA_WF_I-V_1	1144310.PMI07_002033	5.86e-195	548.0	COG0372@1|root,COG0372@2|Bacteria,1MUKX@1224|Proteobacteria,2TSU1@28211|Alphaproteobacteria,4B7M6@82115|Rhizobiaceae	28211|Alphaproteobacteria	C	Belongs to the citrate synthase family	citA	-	2.3.3.1	ko:K01647	ko00020,ko00630,ko01100,ko01110,ko01120,ko01130,ko01200,ko01210,ko01230,map00020,map00630,map01100,map01110,map01120,map01130,map01200,map01210,map01230	M00009,M00010,M00012,M00740	R00351	RC00004,RC00067	br01601,ko00000,ko00001,ko00002,ko01000	-	-	-	Citrate_synt
AA_WF_I-V_1	1410620.SHLA_78c000200	4.72e-43	141.0	COG0851@1|root,COG0851@2|Bacteria,1N6QD@1224|Proteobacteria,2UF6R@28211|Alphaproteobacteria,4BG5X@82115|Rhizobiaceae	28211|Alphaproteobacteria	D	Prevents the cell division inhibition by proteins MinC and MinD at internal division sites while permitting inhibition at polar sites. This ensures cell division at the proper site by restricting the formation of a division septum at the midpoint of the long axis of the cell	minE	-	-	ko:K03608	-	-	-	-	ko00000,ko03036,ko04812	-	-	-	MinE
AA_WF_I-V_1	1500301.JQMF01000017_gene2711	6.22e-176	492.0	COG2894@1|root,COG2894@2|Bacteria,1MUEU@1224|Proteobacteria,2TSAG@28211|Alphaproteobacteria,4B9M0@82115|Rhizobiaceae	28211|Alphaproteobacteria	D	Belongs to the ParA family	minD	-	-	ko:K03609	-	-	-	-	ko00000,ko03036,ko04812	-	-	-	AAA_31,CbiA
AA_WF_I-V_1	1410620.SHLA_78c000220	1.75e-127	368.0	COG0850@1|root,COG0850@2|Bacteria,1RHVN@1224|Proteobacteria,2TUYE@28211|Alphaproteobacteria,4B8KQ@82115|Rhizobiaceae	28211|Alphaproteobacteria	D	Cell division inhibitor that blocks the formation of polar Z ring septums. Rapidly oscillates between the poles of the cell to destabilize FtsZ filaments that have formed before they mature into polar Z rings. Prevents FtsZ polymerization	minC	-	-	ko:K03610	-	-	-	-	ko00000,ko03036,ko04812	-	-	-	MinC_C,MinC_N
AA_WF_I-V_1	1057002.KB905370_gene4131	2.94e-16	72.8	2DK8K@1|root,308VP@2|Bacteria,1QSMH@1224|Proteobacteria,2V431@28211|Alphaproteobacteria,4BGWE@82115|Rhizobiaceae	28211|Alphaproteobacteria	-	-	-	-	-	-	-	-	-	-	-	-	-	-	-
AA_WF_I-V_1	492774.JQMB01000004_gene1834	1.98e-24	94.7	2AB7J@1|root,310MZ@2|Bacteria,1PNMR@1224|Proteobacteria,2V16X@28211|Alphaproteobacteria,4BHFK@82115|Rhizobiaceae	28211|Alphaproteobacteria	-	-	-	-	-	-	-	-	-	-	-	-	-	-	-
AA_WF_I-V_1	794846.AJQU01000075_gene3280	9.64e-34	121.0	COG3103@1|root,COG4991@2|Bacteria,1RDIS@1224|Proteobacteria,2VC9S@28211|Alphaproteobacteria,4BJAT@82115|Rhizobiaceae	28211|Alphaproteobacteria	T	Protein of unknown function (DUF1236)	-	-	-	-	-	-	-	-	-	-	-	-	DUF1236
AA_WF_I-V_1	1297570.MESS4_640078	2.31e-49	160.0	COG0662@1|root,COG0662@2|Bacteria,1RICR@1224|Proteobacteria,2U9S9@28211|Alphaproteobacteria	28211|Alphaproteobacteria	G	Cupin domain	-	-	-	-	-	-	-	-	-	-	-	-	Cupin_2
AA_WF_I-V_1	266834.SM_b20370	8.75e-123	355.0	COG1136@1|root,COG1136@2|Bacteria,1MU45@1224|Proteobacteria,2TS3W@28211|Alphaproteobacteria,4B7BA@82115|Rhizobiaceae	28211|Alphaproteobacteria	V	ATPases associated with a variety of cellular activities	-	-	-	ko:K02003,ko:K05685,ko:K09810	ko02010,map02010	M00255,M00258,M00709	-	-	ko00000,ko00001,ko00002,ko01000,ko02000	3.A.1,3.A.1.122.1,3.A.1.122.12,3.A.1.125	-	-	ABC_tran
AA_WF_I-V_1	935557.ATYB01000008_gene5347	5.08e-244	676.0	COG4591@1|root,COG4591@2|Bacteria,1Q2BY@1224|Proteobacteria,2TVP1@28211|Alphaproteobacteria,4BA60@82115|Rhizobiaceae	28211|Alphaproteobacteria	M	MacB-like periplasmic core domain	-	-	-	ko:K09808	ko02010,map02010	M00255	-	-	ko00000,ko00001,ko00002,ko02000	3.A.1.125	-	-	FtsX,MacB_PCD
AA_WF_I-V_1	266834.SM_b20368	1.58e-164	468.0	COG0845@1|root,COG0845@2|Bacteria,1P540@1224|Proteobacteria,2U20J@28211|Alphaproteobacteria,4BBWG@82115|Rhizobiaceae	28211|Alphaproteobacteria	M	HlyD membrane-fusion protein of T1SS	-	-	-	-	-	-	-	-	-	-	-	-	HlyD_3,HlyD_D23
AA_WF_I-V_1	935557.ATYB01000008_gene5349	5.31e-131	375.0	COG1309@1|root,COG1309@2|Bacteria,1RDYN@1224|Proteobacteria,2U7HM@28211|Alphaproteobacteria,4BC6M@82115|Rhizobiaceae	28211|Alphaproteobacteria	K	Bacterial regulatory proteins, tetR family	-	-	-	-	-	-	-	-	-	-	-	-	TetR_N
AA_WF_I-V_1	935557.ATYB01000009_gene879	1.22e-242	687.0	COG0768@1|root,COG0768@2|Bacteria,1MUNY@1224|Proteobacteria,2TSHQ@28211|Alphaproteobacteria,4B853@82115|Rhizobiaceae	28211|Alphaproteobacteria	M	Cell division protein FtsI penicillin-binding protein 2	ftsI	-	3.4.16.4	ko:K03587	ko00550,ko01501,map00550,map01501	-	-	-	ko00000,ko00001,ko01000,ko01011,ko03036	-	-	-	PBP_dimer,Transpeptidase
AA_WF_I-V_1	935557.ATYB01000009_gene878	0.0	1029.0	COG5009@1|root,COG5009@2|Bacteria,1MU5A@1224|Proteobacteria,2USBB@28211|Alphaproteobacteria,4B7A5@82115|Rhizobiaceae	28211|Alphaproteobacteria	M	penicillin-binding protein	mrcA	-	2.4.1.129,3.4.16.4	ko:K05366	ko00550,ko01100,ko01501,map00550,map01100,map01501	-	-	-	ko00000,ko00001,ko01000,ko01003,ko01011	-	GT51	-	PCB_OB,Transgly,Transpeptidase
AA_WF_I-V_1	1121033.AUCF01000016_gene5446	5.93e-158	449.0	COG0583@1|root,COG0583@2|Bacteria,1MWY0@1224|Proteobacteria,2TSD9@28211|Alphaproteobacteria,2JQPQ@204441|Rhodospirillales	204441|Rhodospirillales	K	LysR substrate binding domain	-	-	-	ko:K03566	ko02026,map02026	-	-	-	ko00000,ko00001,ko03000	-	-	-	HTH_1,LysR_substrate
AA_WF_I-V_1	1144312.PMI09_05362	4.38e-43	142.0	COG0640@1|root,COG0640@2|Bacteria,1RH4V@1224|Proteobacteria,2UA8Z@28211|Alphaproteobacteria,4BF7E@82115|Rhizobiaceae	28211|Alphaproteobacteria	K	helix_turn_helix, Arsenical Resistance Operon Repressor	-	-	-	-	-	-	-	-	-	-	-	-	HTH_20
AA_WF_I-V_1	1144312.PMI09_05363	6.22e-100	291.0	COG3832@1|root,COG3832@2|Bacteria,1RJKI@1224|Proteobacteria,2UAQG@28211|Alphaproteobacteria,4BCHX@82115|Rhizobiaceae	28211|Alphaproteobacteria	K	Activator of Hsp90 ATPase	-	-	-	-	-	-	-	-	-	-	-	-	AHSA1
AA_WF_I-V_1	1042326.AZNV01000015_gene1505	0.0	904.0	COG2719@1|root,COG2719@2|Bacteria,1MW6U@1224|Proteobacteria,2TRJG@28211|Alphaproteobacteria,4B9K4@82115|Rhizobiaceae	28211|Alphaproteobacteria	S	SpoVR family	-	GO:0006950,GO:0006974,GO:0008150,GO:0009987,GO:0033554,GO:0050896,GO:0051716	-	ko:K06415	-	-	-	-	ko00000	-	-	-	SpoVR
AA_WF_I-V_1	1211777.BN77_p10485	8.38e-251	696.0	COG2718@1|root,COG2718@2|Bacteria,1MWQM@1224|Proteobacteria,2TTWI@28211|Alphaproteobacteria,4B8H7@82115|Rhizobiaceae	28211|Alphaproteobacteria	S	Belongs to the UPF0229 family	-	-	-	ko:K09786	-	-	-	-	ko00000	-	-	-	DUF444
AA_WF_I-V_1	1500301.JQMF01000014_gene4683	0.0	1211.0	COG2766@1|root,COG2766@2|Bacteria,1MVW7@1224|Proteobacteria,2TTW4@28211|Alphaproteobacteria,4B9DT@82115|Rhizobiaceae	28211|Alphaproteobacteria	T	Serine protein kinase	prkA	GO:0003674,GO:0003824,GO:0004672,GO:0006464,GO:0006468,GO:0006793,GO:0006796,GO:0006807,GO:0006950,GO:0006995,GO:0007154,GO:0008150,GO:0008152,GO:0009267,GO:0009605,GO:0009987,GO:0009991,GO:0016301,GO:0016310,GO:0016740,GO:0016772,GO:0016773,GO:0019538,GO:0031667,GO:0031668,GO:0031669,GO:0033554,GO:0036211,GO:0042594,GO:0043170,GO:0043412,GO:0043562,GO:0044237,GO:0044238,GO:0044260,GO:0044267,GO:…	-	ko:K07180	-	-	-	-	ko00000	-	-	-	AAA_PrkA,PrkA
AA_WF_I-V_1	1500257.JQNM01000002_gene4887	3.8e-145	417.0	COG0412@1|root,COG0412@2|Bacteria,1R6JT@1224|Proteobacteria,2TZ2I@28211|Alphaproteobacteria,4BNY8@82115|Rhizobiaceae	28211|Alphaproteobacteria	Q	X-Pro dipeptidyl-peptidase (S15 family)	-	-	-	-	-	-	-	-	-	-	-	-	DLH
AA_WF_I-V_1	1211777.BN77_1154	1.94e-149	424.0	COG1028@1|root,COG1028@2|Bacteria,1MWB6@1224|Proteobacteria,2TUKJ@28211|Alphaproteobacteria,4BC3Q@82115|Rhizobiaceae	28211|Alphaproteobacteria	IQ	KR domain	-	-	1.1.1.127	ko:K00065	ko00040,map00040	-	R01542	RC00089	ko00000,ko00001,ko01000	-	-	-	adh_short_C2
AA_WF_I-V_1	1211777.BN77_1155	2.88e-233	645.0	COG3842@1|root,COG3842@2|Bacteria,1MU3I@1224|Proteobacteria,2TQQJ@28211|Alphaproteobacteria,4B8J1@82115|Rhizobiaceae	28211|Alphaproteobacteria	P	Belongs to the ABC transporter superfamily	-	-	-	ko:K10111,ko:K10112,ko:K10191	ko02010,map02010	M00194,M00196,M00197,M00199,M00200,M00201,M00204,M00206,M00207,M00491,M00602,M00605,M00606	-	-	ko00000,ko00001,ko00002,ko01000,ko02000	3.A.1.1,3.A.1.1.4	-	-	ABC_tran,TOBE,TOBE_2
AA_WF_I-V_1	1211777.BN77_1156	1.57e-236	652.0	COG0395@1|root,COG0395@2|Bacteria,1NKNU@1224|Proteobacteria,2TTMT@28211|Alphaproteobacteria,4B6YK@82115|Rhizobiaceae	28211|Alphaproteobacteria	P	ABC-type sugar transport system, permease component	-	-	-	ko:K17243	ko02010,map02010	M00600	-	-	ko00000,ko00001,ko00002,ko02000	3.A.1.1.39	-	-	BPD_transp_1
AA_WF_I-V_1	1211777.BN77_1157	6.06e-228	630.0	COG1175@1|root,COG1175@2|Bacteria,1MWKJ@1224|Proteobacteria,2U14Q@28211|Alphaproteobacteria,4B78K@82115|Rhizobiaceae	28211|Alphaproteobacteria	P	ABC-type sugar transport systems, permease components	-	-	-	ko:K17242	ko02010,map02010	M00600	-	-	ko00000,ko00001,ko00002,ko02000	3.A.1.1.39	-	-	BPD_transp_1
AA_WF_I-V_1	1211777.BN77_1159	5.67e-296	808.0	COG1653@1|root,COG1653@2|Bacteria,1N28V@1224|Proteobacteria,2TTMK@28211|Alphaproteobacteria,4BBB4@82115|Rhizobiaceae	28211|Alphaproteobacteria	G	ABC transporter substrate-binding protein	-	-	-	ko:K17241	ko02010,map02010	M00600	-	-	ko00000,ko00001,ko00002,ko02000	3.A.1.1.39	-	-	SBP_bac_1,SBP_bac_8
AA_WF_I-V_1	1211777.BN77_1160	0.0	1561.0	2CC7E@1|root,2Z7WG@2|Bacteria,1R77M@1224|Proteobacteria,2U307@28211|Alphaproteobacteria,4B9CH@82115|Rhizobiaceae	28211|Alphaproteobacteria	-	-	-	-	-	-	-	-	-	-	-	-	-	-	-
AA_WF_I-V_1	1211777.BN77_1161	1.96e-187	522.0	COG3717@1|root,COG3717@2|Bacteria,1MU9D@1224|Proteobacteria,2TSU5@28211|Alphaproteobacteria,4B7I7@82115|Rhizobiaceae	28211|Alphaproteobacteria	G	Catalyzes the isomerization of 5-dehydro-4-deoxy-D- glucuronate to 3-deoxy-D-glycero-2,5-hexodiulosonate	kduI	-	5.3.1.17	ko:K01815	ko00040,map00040	-	R04383	RC00541	ko00000,ko00001,ko01000	-	-	-	KduI
AA_WF_I-V_1	1211777.BN77_1162	8.86e-267	730.0	COG4225@1|root,COG4225@2|Bacteria,1MU2J@1224|Proteobacteria,2TUBE@28211|Alphaproteobacteria,4B8U0@82115|Rhizobiaceae	28211|Alphaproteobacteria	S	Glycosyl Hydrolase Family 88	-	-	3.2.1.172	ko:K15532	-	-	-	-	ko00000,ko01000	-	GH105	-	Glyco_hydro_88
AA_WF_I-V_1	1211777.BN77_1163	1.43e-217	604.0	COG1609@1|root,COG1609@2|Bacteria,1R3VK@1224|Proteobacteria,2VG0Y@28211|Alphaproteobacteria,4BNFC@82115|Rhizobiaceae	28211|Alphaproteobacteria	K	transcriptional regulator	-	-	-	-	-	-	-	-	-	-	-	-	LacI,Peripla_BP_3
AA_WF_I-V_1	1116369.KB890024_gene4461	0.0	922.0	COG1679@1|root,COG1786@1|root,COG1679@2|Bacteria,COG1786@2|Bacteria,1NFH4@1224|Proteobacteria,2TTR6@28211|Alphaproteobacteria,43IRV@69277|Phyllobacteriaceae	28211|Alphaproteobacteria	S	Protein of unknown function (DUF521)	-	-	-	ko:K09123	-	-	-	-	ko00000	-	-	-	DUF126,DUF521
AA_WF_I-V_1	1320556.AVBP01000004_gene3681	1.42e-244	671.0	COG3938@1|root,COG3938@2|Bacteria,1NVF9@1224|Proteobacteria,2TX8Z@28211|Alphaproteobacteria,43GSZ@69277|Phyllobacteriaceae	28211|Alphaproteobacteria	E	Belongs to the proline racemase family	-	GO:0003674,GO:0003824,GO:0006575,GO:0006577,GO:0006579,GO:0006807,GO:0008150,GO:0008152,GO:0009056,GO:0009987,GO:0016853,GO:0016854,GO:0016855,GO:0034641,GO:0036361,GO:0042219,GO:0044237,GO:0044248,GO:0044270,GO:0047580,GO:0047661,GO:0071704,GO:1901564,GO:1901565,GO:1901575	5.1.1.8	ko:K12658	ko00330,map00330	-	R03296	RC00479	ko00000,ko00001,ko01000	-	-	-	Pro_racemase
AA_WF_I-V_1	1410620.SHLA_24c000320	3.26e-262	723.0	COG0665@1|root,COG0665@2|Bacteria,1MVIZ@1224|Proteobacteria,2TSQI@28211|Alphaproteobacteria,4B8XV@82115|Rhizobiaceae	28211|Alphaproteobacteria	E	Glycine D-amino acid oxidases (deaminating)	-	-	1.4.5.1	ko:K00285	ko00360,map00360	-	R01374,R09493	RC00006,RC00025	ko00000,ko00001,ko01000	-	-	-	DAO
AA_WF_I-V_1	990285.RGCCGE502_00330	2.23e-149	422.0	COG1126@1|root,COG1126@2|Bacteria,1MU9Q@1224|Proteobacteria,2TQX2@28211|Alphaproteobacteria,4BBIA@82115|Rhizobiaceae	28211|Alphaproteobacteria	E	ABC-type polar amino acid transport system, ATPase component	glnQ	-	3.6.3.21	ko:K02028	-	M00236	-	-	ko00000,ko00002,ko01000,ko02000	3.A.1.3	-	-	ABC_tran
AA_WF_I-V_1	1410620.SHLA_24c000300	2.09e-133	380.0	COG0765@1|root,COG0765@2|Bacteria,1MZP6@1224|Proteobacteria,2TZSZ@28211|Alphaproteobacteria,4BB4R@82115|Rhizobiaceae	28211|Alphaproteobacteria	P	ABC-type amino acid transport system, permease component	-	-	-	ko:K02029	-	M00236	-	-	ko00000,ko00002,ko02000	3.A.1.3	-	-	BPD_transp_1
AA_WF_I-V_1	1410620.SHLA_24c000290	1.58e-135	386.0	COG0765@1|root,COG0765@2|Bacteria,1QVU4@1224|Proteobacteria,2TU1N@28211|Alphaproteobacteria,4B7CT@82115|Rhizobiaceae	28211|Alphaproteobacteria	P	ABC-type amino acid transport system, permease component	-	-	-	ko:K02029	-	M00236	-	-	ko00000,ko00002,ko02000	3.A.1.3	-	-	BPD_transp_1
AA_WF_I-V_1	1041159.AZUW01000013_gene536	2.34e-174	488.0	COG0834@1|root,COG0834@2|Bacteria,1MVMP@1224|Proteobacteria,2TTQY@28211|Alphaproteobacteria,4BBY2@82115|Rhizobiaceae	28211|Alphaproteobacteria	ET	ABC-type amino acid transport signal transduction systems, periplasmic component domain	-	-	-	ko:K02030	-	M00236	-	-	ko00000,ko00002,ko02000	3.A.1.3	-	-	SBP_bac_3
AA_WF_I-V_1	935557.ATYB01000008_gene5466	0.0	916.0	COG1012@1|root,COG1012@2|Bacteria,1MY2V@1224|Proteobacteria,2TTPR@28211|Alphaproteobacteria,4B73W@82115|Rhizobiaceae	28211|Alphaproteobacteria	C	COG1012 NAD-dependent aldehyde dehydrogenases	aldH	-	1.2.1.26	ko:K13877	ko00040,ko00053,map00040,map00053	-	R00264	RC00080	ko00000,ko00001,ko01000	-	-	-	Aldedh
AA_WF_I-V_1	1410620.SHLA_24c000260	5.52e-223	617.0	COG2055@1|root,COG2055@2|Bacteria,1MWQY@1224|Proteobacteria,2TR37@28211|Alphaproteobacteria,4B8B0@82115|Rhizobiaceae	28211|Alphaproteobacteria	C	Belongs to the LDH2 MDH2 oxidoreductase family	-	-	1.5.1.21	ko:K13609	ko00310,ko00960,ko01100,map00310,map00960,map01100	-	R02203	RC00135	ko00000,ko00001,ko01000	-	-	-	Ldh_2
AA_WF_I-V_1	990285.RGCCGE502_00300	5.76e-217	600.0	COG0329@1|root,COG0329@2|Bacteria,1P6EY@1224|Proteobacteria,2TSTK@28211|Alphaproteobacteria,4B9SX@82115|Rhizobiaceae	28211|Alphaproteobacteria	EM	Belongs to the DapA family	-	-	3.5.4.22	ko:K21062	ko00330,map00330	-	R02280	RC00679	ko00000,ko00001,ko01000	-	-	-	DHDPS
AA_WF_I-V_1	1500304.JQKY01000004_gene1722	1.91e-143	407.0	COG1802@1|root,COG1802@2|Bacteria,1P945@1224|Proteobacteria,2TV2V@28211|Alphaproteobacteria,4B7UC@82115|Rhizobiaceae	28211|Alphaproteobacteria	K	transcriptional	-	-	-	-	-	-	-	-	-	-	-	-	FCD,GntR
AA_WF_I-V_1	1500259.JQLD01000007_gene2413	1.26e-19	79.7	COG5457@1|root,COG5457@2|Bacteria,1P7AJ@1224|Proteobacteria,2UYEU@28211|Alphaproteobacteria,4BGRN@82115|Rhizobiaceae	28211|Alphaproteobacteria	S	Domain of unknown function (DUF1127)	-	-	-	-	-	-	-	-	-	-	-	-	DUF1127
AA_WF_I-V_1	1501230.ET33_27330	1.24e-96	289.0	COG1670@1|root,COG1670@2|Bacteria,1VQ5Z@1239|Firmicutes,4HU95@91061|Bacilli,26WNI@186822|Paenibacillaceae	91061|Bacilli	J	GNAT acetyltransferase	-	-	-	-	-	-	-	-	-	-	-	-	Acetyltransf_3,GNAT_acetyltran
AA_WF_I-V_1	198628.Dda3937_03023	5.15e-35	129.0	COG1673@1|root,COG1673@2|Bacteria,1RIBH@1224|Proteobacteria,1S8BZ@1236|Gammaproteobacteria	1236|Gammaproteobacteria	S	Belongs to the UPF0310 family	-	-	-	-	-	-	-	-	-	-	-	-	EVE
AA_WF_I-V_1	1185652.USDA257_c22780	3.8e-188	526.0	COG2207@1|root,COG2207@2|Bacteria,1R5DT@1224|Proteobacteria,2U5IR@28211|Alphaproteobacteria,4BAXR@82115|Rhizobiaceae	28211|Alphaproteobacteria	K	AraC family transcriptional regulator	agpT	-	-	-	-	-	-	-	-	-	-	-	AraC_binding,HTH_18
AA_WF_I-V_1	1408224.SAMCCGM7_c2280	0.0	894.0	COG1486@1|root,COG1486@2|Bacteria,1NI6G@1224|Proteobacteria,2U4JN@28211|Alphaproteobacteria,4B943@82115|Rhizobiaceae	28211|Alphaproteobacteria	G	COG1486 Alpha-galactosidases 6-phospho-beta-glucosidases, family 4 of glycosyl hydrolases	-	-	3.2.1.22	ko:K07406	ko00052,ko00561,ko00600,ko00603,map00052,map00561,map00600,map00603	-	R01101,R01103,R01104,R01194,R01329,R02926,R03634,R04019,R04470,R05549,R05961,R06091	RC00049,RC00059,RC00451	ko00000,ko00001,ko01000	-	-	-	Glyco_hydro_4,Glyco_hydro_4C
AA_WF_I-V_1	266834.SM_b21647	0.0	1258.0	COG0747@1|root,COG0747@2|Bacteria,1MYK5@1224|Proteobacteria,2U0E8@28211|Alphaproteobacteria,4BAJ4@82115|Rhizobiaceae	28211|Alphaproteobacteria	E	ABC-type dipeptide transport system, periplasmic component	agpA	GO:0005575,GO:0005623,GO:0042597,GO:0044464	-	ko:K02035	ko02024,map02024	M00239	-	-	ko00000,ko00001,ko00002,ko02000	3.A.1.5	-	-	SBP_bac_5
AA_WF_I-V_1	266834.SM_b21646	2.99e-225	622.0	COG0601@1|root,COG0601@2|Bacteria,1MWXF@1224|Proteobacteria,2U2IW@28211|Alphaproteobacteria,4BA3J@82115|Rhizobiaceae	28211|Alphaproteobacteria	EP	ABC-type dipeptide oligopeptide nickel transport systems, permease components	agpB	-	-	ko:K02033	ko02024,map02024	M00239	-	-	ko00000,ko00001,ko00002,ko02000	3.A.1.5	-	-	BPD_transp_1
AA_WF_I-V_1	794846.AJQU01000073_gene3906	2.12e-226	629.0	COG1173@1|root,COG1173@2|Bacteria,1R457@1224|Proteobacteria,2TT4P@28211|Alphaproteobacteria,4BAFB@82115|Rhizobiaceae	28211|Alphaproteobacteria	EP	ABC-type dipeptide oligopeptide nickel transport systems, permease components	agpC	-	-	ko:K02034	ko02024,map02024	M00239	-	-	ko00000,ko00001,ko00002,ko02000	3.A.1.5	-	-	BPD_transp_1,OppC_N
AA_WF_I-V_1	1408224.SAMCCGM7_c2285	0.0	932.0	COG1123@1|root,COG4172@2|Bacteria,1MU09@1224|Proteobacteria,2TQP0@28211|Alphaproteobacteria,4B8PV@82115|Rhizobiaceae	28211|Alphaproteobacteria	P	Belongs to the ABC transporter superfamily	agpD	-	-	ko:K02031,ko:K02032,ko:K10823,ko:K13896,ko:K15583	ko01501,ko02010,ko02024,map01501,map02010,map02024	M00239,M00349,M00439	-	-	ko00000,ko00001,ko00002,ko02000	3.A.1.5,3.A.1.5.1,3.A.1.5.18,3.A.1.5.19,3.A.1.5.21,3.A.1.5.24,3.A.1.5.25	-	-	ABC_tran,oligo_HPY
AA_WF_I-V_1	1185652.USDA257_c22840	0.0	900.0	COG1486@1|root,COG1486@2|Bacteria,1NI6G@1224|Proteobacteria,2TTH4@28211|Alphaproteobacteria,4B7GD@82115|Rhizobiaceae	28211|Alphaproteobacteria	G	Family 4 glycosyl hydrolase	melA	-	3.2.1.22	ko:K07406	ko00052,ko00561,ko00600,ko00603,map00052,map00561,map00600,map00603	-	R01101,R01103,R01104,R01194,R01329,R02926,R03634,R04019,R04470,R05549,R05961,R06091	RC00049,RC00059,RC00451	ko00000,ko00001,ko01000	-	-	-	Glyco_hydro_4,Glyco_hydro_4C
AA_WF_I-V_1	1297865.APJD01000019_gene3342	4.3e-160	467.0	COG0642@1|root,COG2205@2|Bacteria,1N1Z2@1224|Proteobacteria,2TVIP@28211|Alphaproteobacteria,3JVWW@41294|Bradyrhizobiaceae	28211|Alphaproteobacteria	T	His Kinase A (phosphoacceptor) domain	-	-	-	-	-	-	-	-	-	-	-	-	HAMP,HATPase_c,HisKA
AA_WF_I-V_1	1429916.X566_08885	6.94e-106	311.0	COG0745@1|root,COG0745@2|Bacteria,1NCKY@1224|Proteobacteria,2TRPQ@28211|Alphaproteobacteria,3JVV7@41294|Bradyrhizobiaceae	28211|Alphaproteobacteria	T	cheY-homologous receiver domain	-	-	-	-	-	-	-	-	-	-	-	-	Response_reg,Trans_reg_C
AA_WF_I-V_1	1510531.JQJJ01000013_gene266	1.55e-138	413.0	COG1752@1|root,COG1752@2|Bacteria,1MUI6@1224|Proteobacteria,2TUZ3@28211|Alphaproteobacteria,3JVGX@41294|Bradyrhizobiaceae	28211|Alphaproteobacteria	S	Patatin-like phospholipase	-	-	-	ko:K07001	-	-	-	-	ko00000	-	-	-	Patatin
AA_WF_I-V_1	716928.AJQT01000077_gene937	3.29e-172	488.0	COG3757@1|root,COG3757@2|Bacteria,1N792@1224|Proteobacteria,2TVI6@28211|Alphaproteobacteria,4B75S@82115|Rhizobiaceae	28211|Alphaproteobacteria	M	Glycosyl hydrolases family 25	lysM	-	-	ko:K07273	-	-	-	-	ko00000	-	-	-	Glyco_hydro_25
AA_WF_I-V_1	1500257.JQNM01000002_gene4888	2.92e-292	807.0	COG1032@1|root,COG1032@2|Bacteria,1R9RK@1224|Proteobacteria,2U975@28211|Alphaproteobacteria	28211|Alphaproteobacteria	C	Radical SAM	-	-	-	-	-	-	-	-	-	-	-	-	Radical_SAM
AA_WF_I-V_1	1500257.JQNM01000002_gene4889	0.0	1771.0	COG2114@1|root,COG3899@1|root,COG2114@2|Bacteria,COG3899@2|Bacteria,1MUDT@1224|Proteobacteria,2TQVN@28211|Alphaproteobacteria,4B81Q@82115|Rhizobiaceae	28211|Alphaproteobacteria	T	Adenylate	-	-	-	-	-	-	-	-	-	-	-	-	AAA_16,Guanylate_cyc
AA_WF_I-V_1	1500257.JQNM01000002_gene4890	6.5e-227	643.0	COG2159@1|root,COG2159@2|Bacteria,1N4SA@1224|Proteobacteria,2UEQM@28211|Alphaproteobacteria,4BJRT@82115|Rhizobiaceae	28211|Alphaproteobacteria	S	Amidohydrolase	-	-	-	-	-	-	-	-	-	-	-	-	Amidohydro_2
AA_WF_I-V_1	1041159.AZUW01000015_gene333	1.42e-119	344.0	COG0352@1|root,COG0352@2|Bacteria,1RDSU@1224|Proteobacteria,2TSXT@28211|Alphaproteobacteria,4BB7J@82115|Rhizobiaceae	28211|Alphaproteobacteria	H	Condenses 4-methyl-5-(beta-hydroxyethyl)thiazole monophosphate (THZ-P) and 2-methyl-4-amino-5-hydroxymethyl pyrimidine pyrophosphate (HMP-PP) to form thiamine monophosphate (TMP)	thiE	-	2.5.1.3	ko:K00788	ko00730,ko01100,map00730,map01100	M00127	R03223,R10712	RC00224,RC03255,RC03397	ko00000,ko00001,ko00002,ko01000	-	-	-	TMP-TENI
AA_WF_I-V_1	1041159.AZUW01000015_gene332	2.66e-154	436.0	COG2022@1|root,COG2022@2|Bacteria,1N0N5@1224|Proteobacteria,2TSXS@28211|Alphaproteobacteria,4B9KP@82115|Rhizobiaceae	28211|Alphaproteobacteria	H	Catalyzes the rearrangement of 1-deoxy-D-xylulose 5- phosphate (DXP) to produce the thiazole phosphate moiety of thiamine. Sulfur is provided by the thiocarboxylate moiety of the carrier protein ThiS. In vitro, sulfur can be provided by H(2)S	thiG	-	2.8.1.10	ko:K03149	ko00730,ko01100,map00730,map01100	-	R10247	RC03096,RC03097,RC03461	ko00000,ko00001,ko01000	-	-	-	ThiG,ThiS
AA_WF_I-V_1	1408224.SAMCCGM7_c2295	4.88e-31	109.0	COG2104@1|root,COG2104@2|Bacteria,1NG8E@1224|Proteobacteria,2VAYC@28211|Alphaproteobacteria,4BGS7@82115|Rhizobiaceae	28211|Alphaproteobacteria	H	Thiamine biosynthesis	thiS	-	-	ko:K03154	ko04122,map04122	-	-	-	ko00000,ko00001	-	-	-	ThiS
AA_WF_I-V_1	1185652.USDA257_c22930	3.92e-166	472.0	COG0665@1|root,COG0665@2|Bacteria,1N1TN@1224|Proteobacteria,2TR7B@28211|Alphaproteobacteria,4BC5T@82115|Rhizobiaceae	28211|Alphaproteobacteria	E	Glycine D-amino acid oxidases (deaminating)	thiO	-	1.4.3.19	ko:K03153	ko00730,ko01100,map00730,map01100	-	R07463	RC01788	ko00000,ko00001,ko01000	-	-	-	DAO
AA_WF_I-V_1	1117943.SFHH103_02375	5.74e-208	579.0	COG0502@1|root,COG0502@2|Bacteria,1MVFF@1224|Proteobacteria,2TSD6@28211|Alphaproteobacteria,4B7FX@82115|Rhizobiaceae	28211|Alphaproteobacteria	H	Catalyzes the conversion of dethiobiotin (DTB) to biotin by the insertion of a sulfur atom into dethiobiotin via a radical- based mechanism	bioB	-	2.8.1.6	ko:K01012	ko00780,ko01100,map00780,map01100	M00123,M00573,M00577	R01078	RC00441	ko00000,ko00001,ko00002,ko01000	-	-	-	BATS,Radical_SAM
AA_WF_I-V_1	394.NGR_c25130	6.02e-208	582.0	COG0156@1|root,COG0156@2|Bacteria,1MVVH@1224|Proteobacteria,2TTAK@28211|Alphaproteobacteria,4B8X8@82115|Rhizobiaceae	28211|Alphaproteobacteria	H	7-keto-8-aminopelargonate synthetase and related enzymes	bioF	-	2.3.1.47	ko:K00652	ko00780,ko01100,map00780,map01100	M00123,M00573,M00577	R03210,R10124	RC00004,RC00039,RC02725	ko00000,ko00001,ko00002,ko01000,ko01007	-	-	-	Aminotran_1_2
AA_WF_I-V_1	1057002.KB905370_gene2299	1.19e-112	327.0	COG0132@1|root,COG0132@2|Bacteria,1RDRK@1224|Proteobacteria,2U5AJ@28211|Alphaproteobacteria,4BA8T@82115|Rhizobiaceae	28211|Alphaproteobacteria	H	Catalyzes a mechanistically unusual reaction, the ATP- dependent insertion of CO2 between the N7 and N8 nitrogen atoms of 7,8-diaminopelargonic acid (DAPA) to form an ureido ring	bioD	GO:0003674,GO:0003824,GO:0004141,GO:0005575,GO:0005622,GO:0005623,GO:0005737,GO:0005829,GO:0006082,GO:0006732,GO:0006766,GO:0006767,GO:0006768,GO:0006790,GO:0006807,GO:0008150,GO:0008152,GO:0009058,GO:0009102,GO:0009108,GO:0009110,GO:0009987,GO:0016053,GO:0016874,GO:0016879,GO:0016882,GO:0017144,GO:0018130,GO:0019752,GO:0032787,GO:0034641,GO:0042364,GO:0043436,GO:0043603,GO:0043604,GO:0044237,GO:…	2.1.1.197,6.3.3.3	ko:K01935,ko:K02169	ko00780,ko01100,map00780,map01100	M00123,M00572,M00573,M00577	R03182,R09543	RC00003,RC00460,RC00868	ko00000,ko00001,ko00002,ko01000	-	-	-	AAA_26
AA_WF_I-V_1	1057002.KB905370_gene2300	5.99e-259	715.0	COG0161@1|root,COG0161@2|Bacteria,1MU2N@1224|Proteobacteria,2TQND@28211|Alphaproteobacteria,4BB1K@82115|Rhizobiaceae	28211|Alphaproteobacteria	H	Belongs to the class-III pyridoxal-phosphate-dependent aminotransferase family	bioA	-	2.6.1.62	ko:K00833	ko00780,ko01100,map00780,map01100	M00123,M00573,M00577	R03231	RC00006,RC00887	ko00000,ko00001,ko00002,ko01000,ko01007	-	-	-	Aminotran_3
AA_WF_I-V_1	794846.AJQU01000018_gene2394	3.6e-167	475.0	COG0332@1|root,COG0332@2|Bacteria,1N6Z0@1224|Proteobacteria,2U1G4@28211|Alphaproteobacteria,4B72B@82115|Rhizobiaceae	28211|Alphaproteobacteria	I	3-oxoacyl- acyl-carrier-protein synthase III	fabH2	-	2.3.1.180	ko:K00648	ko00061,ko01100,ko01212,map00061,map01100,map01212	M00082,M00083	R10707	RC00004,RC02729,RC02888	ko00000,ko00001,ko00002,ko01000,ko01004	-	-	-	ACP_syn_III,ACP_syn_III_C
AA_WF_I-V_1	587753.EY04_20585	1.93e-56	181.0	COG4319@1|root,COG4319@2|Bacteria,1NF5T@1224|Proteobacteria,1SD49@1236|Gammaproteobacteria	1236|Gammaproteobacteria	M	SnoaL-like domain	-	-	-	-	-	-	-	-	-	-	-	-	-
AA_WF_I-V_1	587753.EY04_20590	3.77e-145	419.0	COG0604@1|root,COG0604@2|Bacteria,1N1KK@1224|Proteobacteria	1224|Proteobacteria	C	Zinc-binding dehydrogenase	-	-	-	-	-	-	-	-	-	-	-	-	ADH_N,ADH_zinc_N,ADH_zinc_N_2
AA_WF_I-V_1	1297865.APJD01000020_gene155	1.77e-49	160.0	COG4319@1|root,COG4319@2|Bacteria,1PIQU@1224|Proteobacteria,2UXCH@28211|Alphaproteobacteria	28211|Alphaproteobacteria	S	ketosteroid isomerase	-	-	-	-	-	-	-	-	-	-	-	-	-
AA_WF_I-V_1	1297865.APJD01000020_gene154	5.05e-139	402.0	COG0583@1|root,COG0583@2|Bacteria,1R5NZ@1224|Proteobacteria,2U0EF@28211|Alphaproteobacteria,3K2FI@41294|Bradyrhizobiaceae	28211|Alphaproteobacteria	K	Bacterial regulatory helix-turn-helix protein, lysR family	-	-	-	-	-	-	-	-	-	-	-	-	HTH_1,LysR_substrate
AA_WF_I-V_1	1353531.AZNX01000005_gene3443	1.82e-162	464.0	COG0189@1|root,COG0189@2|Bacteria,1RGRB@1224|Proteobacteria,2VG0J@28211|Alphaproteobacteria,4B9CP@82115|Rhizobiaceae	28211|Alphaproteobacteria	HJ	Prokaryotic glutathione synthetase, ATP-grasp domain	-	-	6.3.2.3	ko:K01920	ko00270,ko00480,ko01100,map00270,map00480,map01100	M00118	R00497,R10994	RC00096,RC00141	ko00000,ko00001,ko00002,ko01000	-	-	-	GSH-S_ATP,GSH-S_N
AA_WF_I-V_1	1057002.KB905370_gene3087	2.42e-266	751.0	COG3930@1|root,COG3930@2|Bacteria,1PYFH@1224|Proteobacteria,2U3X3@28211|Alphaproteobacteria,4BBWE@82115|Rhizobiaceae	28211|Alphaproteobacteria	S	DUF1704	-	-	-	-	-	-	-	-	-	-	-	-	DUF1704
AA_WF_I-V_1	266834.SM_b21584	5.26e-128	372.0	COG3741@1|root,COG3741@2|Bacteria,1RG2S@1224|Proteobacteria,2U8RG@28211|Alphaproteobacteria,4BB3K@82115|Rhizobiaceae	28211|Alphaproteobacteria	E	N-formylglutamate amidohydrolase	-	-	-	-	-	-	-	-	-	-	-	-	FGase
AA_WF_I-V_1	1192868.CAIU01000017_gene2436	6.43e-151	431.0	COG0583@1|root,COG0583@2|Bacteria,1MWY0@1224|Proteobacteria,2TU4E@28211|Alphaproteobacteria,43ID9@69277|Phyllobacteriaceae	28211|Alphaproteobacteria	K	transcriptional regulator	gcvA	GO:0001130,GO:0001131,GO:0003674,GO:0003676,GO:0003677,GO:0003700,GO:0005488,GO:0005575,GO:0005622,GO:0005623,GO:0005737,GO:0006139,GO:0006351,GO:0006355,GO:0006725,GO:0006807,GO:0008150,GO:0008152,GO:0009058,GO:0009059,GO:0009314,GO:0009411,GO:0009416,GO:0009628,GO:0009889,GO:0009987,GO:0010467,GO:0010468,GO:0010556,GO:0016070,GO:0018130,GO:0019219,GO:0019222,GO:0019438,GO:0031323,GO:0031326,GO:…	-	ko:K03566	ko02026,map02026	-	-	-	ko00000,ko00001,ko03000	-	-	-	HTH_1,LysR_substrate
AA_WF_I-V_1	1500259.JQLD01000001_gene3594	2.22e-15	70.5	29NR4@1|root,309P2@2|Bacteria,1QSZQ@1224|Proteobacteria,2V43Y@28211|Alphaproteobacteria,4BGXH@82115|Rhizobiaceae	28211|Alphaproteobacteria	-	-	-	-	-	-	-	-	-	-	-	-	-	-	-
AA_WF_I-V_1	1175306.GWL_37160	1.32e-93	278.0	COG0778@1|root,COG0778@2|Bacteria,1RA6E@1224|Proteobacteria,2VRZY@28216|Betaproteobacteria,476RR@75682|Oxalobacteraceae	28216|Betaproteobacteria	C	Nitroreductase family	-	-	-	-	-	-	-	-	-	-	-	-	Nitroreductase
AA_WF_I-V_1	1041146.ATZB01000017_gene1503	8.31e-46	150.0	2ESJH@1|root,33K45@2|Bacteria,1PXP4@1224|Proteobacteria,2V0GG@28211|Alphaproteobacteria,4BGM9@82115|Rhizobiaceae	28211|Alphaproteobacteria	S	Ion channel	-	-	-	-	-	-	-	-	-	-	-	-	Ion_trans_2
AA_WF_I-V_1	1042326.AZNV01000044_gene703	4.19e-277	771.0	COG0659@1|root,COG0659@2|Bacteria,1MWDF@1224|Proteobacteria,2TT0G@28211|Alphaproteobacteria,4B93F@82115|Rhizobiaceae	28211|Alphaproteobacteria	P	Sulfate permease and related transporters (MFS superfamily)	-	-	-	-	-	-	-	-	-	-	-	-	STAS,Sulfate_transp
AA_WF_I-V_1	311403.Arad_0613	5.27e-76	229.0	COG3791@1|root,COG3791@2|Bacteria,1RCYS@1224|Proteobacteria,2U5UG@28211|Alphaproteobacteria,4BD5P@82115|Rhizobiaceae	28211|Alphaproteobacteria	S	Glutathione-dependent formaldehyde-activating enzyme	MA20_19505	-	-	-	-	-	-	-	-	-	-	-	GFA
AA_WF_I-V_1	439375.Oant_3251	1.5e-177	511.0	COG0642@1|root,COG2205@2|Bacteria,1N1Z2@1224|Proteobacteria,2TRJU@28211|Alphaproteobacteria	28211|Alphaproteobacteria	T	Histidine kinase	-	-	2.7.13.3	ko:K07645	ko02020,ko02024,map02020,map02024	M00453	-	-	ko00000,ko00001,ko00002,ko01000,ko01001,ko02022	-	-	-	2CSK_N,HATPase_c,HisKA
AA_WF_I-V_1	69279.BG36_21580	6.27e-114	331.0	COG0745@1|root,COG0745@2|Bacteria,1N0YI@1224|Proteobacteria,2VEXA@28211|Alphaproteobacteria,43HCX@69277|Phyllobacteriaceae	28211|Alphaproteobacteria	T	Transcriptional regulatory protein, C terminal	-	-	-	ko:K07666	ko02020,ko02024,map02020,map02024	M00453	-	-	ko00000,ko00001,ko00002,ko02022	-	-	-	Response_reg,Trans_reg_C
AA_WF_I-V_1	935840.JAEQ01000021_gene4426	2.49e-118	345.0	COG1376@1|root,COG1376@2|Bacteria,1R87E@1224|Proteobacteria,2TSD4@28211|Alphaproteobacteria,43J3J@69277|Phyllobacteriaceae	28211|Alphaproteobacteria	S	L,D-transpeptidase catalytic domain	-	-	-	-	-	-	-	-	-	-	-	-	YkuD
AA_WF_I-V_1	1246459.KB898358_gene3765	7.36e-89	269.0	COG1376@1|root,COG1376@2|Bacteria,1QCF2@1224|Proteobacteria,2VEH5@28211|Alphaproteobacteria,4BD0C@82115|Rhizobiaceae	28211|Alphaproteobacteria	S	L,D-transpeptidase catalytic domain	-	-	-	-	-	-	-	-	-	-	-	-	YkuD
AA_WF_I-V_1	1353531.AZNX01000008_gene744	2.27e-122	355.0	COG1376@1|root,COG1376@2|Bacteria,1MVYT@1224|Proteobacteria,2U5A0@28211|Alphaproteobacteria,4BIJ2@82115|Rhizobiaceae	28211|Alphaproteobacteria	S	L,D-transpeptidase catalytic domain	-	-	-	ko:K16291	-	-	-	-	ko00000,ko01002,ko01011	-	-	-	YkuD
AA_WF_I-V_1	1408224.SAMCCGM7_c0081	7.02e-182	514.0	COG3034@1|root,COG3034@2|Bacteria,1MXY6@1224|Proteobacteria,2TS2U@28211|Alphaproteobacteria,4B9M2@82115|Rhizobiaceae	28211|Alphaproteobacteria	S	ErfK YbiS YcfS YnhG family protein	-	-	-	-	-	-	-	-	-	-	-	-	YkuD
AA_WF_I-V_1	1500306.JQLA01000014_gene1993	9.03e-40	133.0	29EVJ@1|root,301TA@2|Bacteria,1PTVY@1224|Proteobacteria,2V5PZ@28211|Alphaproteobacteria,4BG8T@82115|Rhizobiaceae	28211|Alphaproteobacteria	-	-	-	-	-	-	-	-	-	-	-	-	-	-	-
AA_WF_I-V_1	1041159.AZUW01000019_gene147	4.72e-191	533.0	COG1028@1|root,COG1028@2|Bacteria,1MVKN@1224|Proteobacteria,2TTMH@28211|Alphaproteobacteria,4B8TB@82115|Rhizobiaceae	28211|Alphaproteobacteria	IQ	Dehydrogenases with different specificities (related to short-chain alcohol dehydrogenases)	-	-	-	-	-	-	-	-	-	-	-	-	adh_short,adh_short_C2
AA_WF_I-V_1	1041159.AZUW01000019_gene148	3.99e-91	271.0	COG1309@1|root,COG1309@2|Bacteria,1RFRF@1224|Proteobacteria,2U8ES@28211|Alphaproteobacteria,4BNKN@82115|Rhizobiaceae	28211|Alphaproteobacteria	K	Bacterial regulatory proteins, tetR family	-	-	-	-	-	-	-	-	-	-	-	-	TetR_N
AA_WF_I-V_1	1041146.ATZB01000002_gene5043	1.28e-182	515.0	COG1680@1|root,COG1680@2|Bacteria,1NHIY@1224|Proteobacteria,2U0A3@28211|Alphaproteobacteria,4B8CY@82115|Rhizobiaceae	28211|Alphaproteobacteria	V	Beta-lactamase class C and other penicillin binding proteins	-	-	-	-	-	-	-	-	-	-	-	-	Beta-lactamase
AA_WF_I-V_1	1179773.BN6_45250	4.1e-102	305.0	COG0010@1|root,COG0010@2|Bacteria,2IGA5@201174|Actinobacteria	201174|Actinobacteria	E	Belongs to the arginase family	-	-	3.5.3.1	ko:K01476	ko00220,ko00330,ko01100,ko01110,ko01130,ko01230,ko05146,map00220,map00330,map01100,map01110,map01130,map01230,map05146	M00029,M00134	R00551	RC00024,RC00329	ko00000,ko00001,ko00002,ko01000	-	-	-	Arginase
AA_WF_I-V_1	1057002.KB905370_gene2807	2.14e-88	262.0	COG1956@1|root,COG1956@2|Bacteria,1RDBM@1224|Proteobacteria,2U595@28211|Alphaproteobacteria,4BBD3@82115|Rhizobiaceae	28211|Alphaproteobacteria	T	GAF domain	msrC	-	1.8.4.14	ko:K08968	ko00270,map00270	-	R02025	RC00639	ko00000,ko00001,ko01000	-	-	-	GAF_2
AA_WF_I-V_1	94624.Bpet3440	5.47e-203	566.0	COG0604@1|root,COG0604@2|Bacteria,1MU4N@1224|Proteobacteria,2VIU4@28216|Betaproteobacteria,3T3AQ@506|Alcaligenaceae	28216|Betaproteobacteria	C	Belongs to the zinc-containing alcohol dehydrogenase family. Quinone oxidoreductase subfamily	-	-	1.1.1.1,1.6.5.5	ko:K00001,ko:K00344	ko00010,ko00071,ko00350,ko00625,ko00626,ko00830,ko00980,ko00982,ko01100,ko01110,ko01120,ko01130,ko01220,map00010,map00071,map00350,map00625,map00626,map00830,map00980,map00982,map01100,map01110,map01120,map01130,map01220	-	R00623,R00754,R02124,R04805,R04880,R05233,R05234,R06917,R06927,R07105,R08281,R08306,R08310	RC00050,RC00087,RC00088,RC00099,RC00116,RC00649,RC01734,RC02273	ko00000,ko00001,ko01000	-	-	-	ADH_N,ADH_zinc_N_2
AA_WF_I-V_1	644076.SCH4B_2064	4.11e-102	301.0	COG1028@1|root,COG1028@2|Bacteria,1RBGC@1224|Proteobacteria,2TVND@28211|Alphaproteobacteria	28211|Alphaproteobacteria	IQ	Enoyl-(Acyl carrier protein) reductase	-	-	-	-	-	-	-	-	-	-	-	-	adh_short_C2
AA_WF_I-V_1	1089551.KE386572_gene3427	2.28e-58	183.0	COG0346@1|root,COG0346@2|Bacteria,1N7R0@1224|Proteobacteria,2UB4I@28211|Alphaproteobacteria	28211|Alphaproteobacteria	E	glyoxalase bleomycin resistance protein dioxygenase	-	-	-	-	-	-	-	-	-	-	-	-	Glyoxalase
AA_WF_I-V_1	1410620.SHLA_36c000200	1.09e-152	436.0	COG0583@1|root,COG0583@2|Bacteria,1MW16@1224|Proteobacteria,2VF1C@28211|Alphaproteobacteria	28211|Alphaproteobacteria	K	LysR substrate binding domain	-	-	-	-	-	-	-	-	-	-	-	-	HTH_1,LysR_substrate
AA_WF_I-V_1	359.CN09_30320	1.53e-77	235.0	COG1595@1|root,COG1595@2|Bacteria,1N1MM@1224|Proteobacteria,2UEE0@28211|Alphaproteobacteria,4B9R1@82115|Rhizobiaceae	28211|Alphaproteobacteria	K	Belongs to the sigma-70 factor family. ECF subfamily	-	-	-	ko:K03088	-	-	-	-	ko00000,ko03021	-	-	-	Sigma70_r2,Sigma70_r4_2
AA_WF_I-V_1	311403.Arad_7665	9.04e-104	313.0	COG3712@1|root,COG3712@2|Bacteria,1RHFD@1224|Proteobacteria,2U9ER@28211|Alphaproteobacteria,4BCQQ@82115|Rhizobiaceae	28211|Alphaproteobacteria	PT	Domain of unknown function (DUF4880)	-	-	-	ko:K07165	-	-	-	-	ko00000	-	-	-	DUF4880,DUF4974,FecR
AA_WF_I-V_1	311403.Arad_7666	0.0	1120.0	COG4773@1|root,COG4773@2|Bacteria,1QTT0@1224|Proteobacteria,2TQSQ@28211|Alphaproteobacteria,4B8ZN@82115|Rhizobiaceae	28211|Alphaproteobacteria	P	receptor	fct	-	-	ko:K02014	-	-	-	-	ko00000,ko02000	1.B.14	-	-	Plug,STN,TonB_dep_Rec
AA_WF_I-V_1	1408224.SAMCCGM7_c3205	3.32e-187	533.0	COG2223@1|root,COG2223@2|Bacteria,1QU4X@1224|Proteobacteria,2TVZQ@28211|Alphaproteobacteria,4BIUC@82115|Rhizobiaceae	28211|Alphaproteobacteria	P	Major Facilitator Superfamily	-	-	-	ko:K05373,ko:K08218	ko01501,map01501	M00628	-	-	ko00000,ko00001,ko00002,ko02000	2.A.1,2.A.1.25	-	-	Acatn,MFS_1
AA_WF_I-V_1	420324.KI912066_gene6561	2.56e-178	503.0	COG4977@1|root,COG4977@2|Bacteria,1MUDK@1224|Proteobacteria,2TVKR@28211|Alphaproteobacteria,1JYYD@119045|Methylobacteriaceae	28211|Alphaproteobacteria	K	DJ-1/PfpI family	-	-	-	-	-	-	-	-	-	-	-	-	DJ-1_PfpI,HTH_18
AA_WF_I-V_1	1156919.QWC_16372	7.22e-96	284.0	COG1335@1|root,COG1335@2|Bacteria,1RDHA@1224|Proteobacteria,2WFJQ@28216|Betaproteobacteria,3T4XH@506|Alcaligenaceae	28216|Betaproteobacteria	Q	Amidases related to nicotinamidase	-	-	-	-	-	-	-	-	-	-	-	-	Isochorismatase
AA_WF_I-V_1	266834.SM_b21372	2.45e-230	636.0	COG1609@1|root,COG1609@2|Bacteria,1QHHZ@1224|Proteobacteria,2TVKZ@28211|Alphaproteobacteria,4BB7P@82115|Rhizobiaceae	28211|Alphaproteobacteria	K	transcriptional regulator	rbsR	-	-	ko:K02529	-	-	-	-	ko00000,ko03000	-	-	-	LacI,Peripla_BP_3
AA_WF_I-V_1	266834.SM_b21373	4.92e-260	718.0	COG4573@1|root,COG4573@2|Bacteria,1MW3Q@1224|Proteobacteria,2TRXX@28211|Alphaproteobacteria,4B7FZ@82115|Rhizobiaceae	28211|Alphaproteobacteria	G	D-tagatose-bisphosphate aldolase class II accessory protein AgaZ	-	-	5.1.3.40	ko:K16371,ko:K21622	ko00052,ko01100,map00052,map01100	-	R01069,R11623	RC00438,RC00439	ko00000,ko00001,ko01000	-	-	-	Tagatose_6_P_K
AA_WF_I-V_1	935557.ATYB01000008_gene5033	1.13e-176	498.0	COG0524@1|root,COG0524@2|Bacteria,1NF0X@1224|Proteobacteria,2TQZ2@28211|Alphaproteobacteria,4B8PR@82115|Rhizobiaceae	28211|Alphaproteobacteria	G	pfkB family carbohydrate kinase	-	-	2.7.1.101	ko:K21621	ko00052,map00052	-	R02927	RC00002,RC00810	ko00000,ko00001,ko01000	-	-	-	PfkB
AA_WF_I-V_1	266834.SM_b21375	8.86e-189	529.0	COG1172@1|root,COG1172@2|Bacteria,1QICJ@1224|Proteobacteria,2VEXC@28211|Alphaproteobacteria,4BM39@82115|Rhizobiaceae	28211|Alphaproteobacteria	G	Branched-chain amino acid transport system / permease component	-	-	-	ko:K10440	ko02010,map02010	M00212	-	-	ko00000,ko00001,ko00002,ko02000	3.A.1.2.1,3.A.1.2.13,3.A.1.2.19	-	-	BPD_transp_2
[truncated: 8,346 more rows]
